# Supplementary material for: A yeast phenomic model for the gene interaction network modulating CFTR-ΔF508 protein biogenesis
Source: Genome Med. 2012 Dec 27;4(12):103. doi: 10.1186/gm404 (PMC3906889; doi:10.1186/gm404)
Supplement: Additional File 2 — This file contains tables of screen-related data. Two screens were performed in the genomic collection of non-essential gene knockouts. One screen was with the unmodified collection (wild-type YOR1 allele), and the other was with the yor1-ΔF allele that was introduced by the SGA method. Results from each screen are given in two sheets. The first sheets (named '_screen') have columns indicating: (A) the oligomycin concentration; (B) name of the ORF; (C) name of the gene deletion; (D) area under the growth curve; (E) the carrying capacity ('K') from the logistic growth equation fit; (F) the rate ('r') from the logistic growth equation fit; (G) 'L' from the logistic growth equation fit; (H) R-squared value indicating residual after logistic growth fitting; and (I-N) upper and lower bounds (95% confidence intervals) on the logistic growth curve parameters. The second sheets (named '_interactions') contain the following fields: (A, B) ORF and gene name for deletion strain; (C) 'ORF effect'- indicating the difference in L between the double mutant and the median of 768 replicate yor1-ΔF single mutant cultures grown in the absence of oligomycin; (D) the interactions quantified by quadratic fitting of the difference in L between double mutants and the median of 768 replicate yor1-ΔF single mutant cultures, across increasing concentrations of oligomycin, and taking the difference at the highest oligomycin concentration observed for the double mutant; and (E) the number of high oligomycin concentrations where no growth was observed for the deletion mutant (that is, deletion enhancer effects). [file gm404-S2.XLSX]

## Sheet: readme
This file contains tables of screen-related data. Two screens were performed in the genomic collection of non-essential gene knockouts. One screen was with the unmodified collection (wild type YOR1 allele), and the other was with the yor1-∆F allele that was introduced by the SGA method (1,2). Results from each screen are given in two sheets. The first sheets (named ‘_screen’) have columns indicat…

## Sheet: deltaF_screen
[Oligo] ug/mL	ORF	Gene	AUC	K	r	l	R-squared	K-lower	K-upper	r-lower	r-upper	l-upper	l-lower
0	YDL227C	RF1	14285.4	135.642	0.15965	49.6807	0.99476	133.598	137.686	0.1453	0.17399	49.0248	50.3366
0	YDL227C	RF1	14277.1	134.234	0.1608	48.6377	0.9944	132.166	136.302	0.14618	0.17542	47.9688	49.3066
0	YDL227C	RF1	13945.8	132.267	0.15963	49.5609	0.99492	130.031	134.503	0.14526	0.17401	48.8948	50.2269
0	YDL227C	RF1	14119.7	132.698	0.16498	48.5931	0.99475	130.637	134.76	0.15015	0.1798	47.947	49.2391
0	YDL227C	RF1	14026.9	132.761	0.16532	49.3431	0.99468	130.578	134.944	0.14998	0.18065	48.6829	50.0034
0	YDL227C	RF1	13592.9	130.873	0.16032	51.135	0.99578	128.985	132.762	0.14667	0.17396	50.5276	51.7423
0	YDL227C	RF1	13694.2	131.075	0.15989	50.5222	0.99528	129.091	133.059	0.14577	0.17402	49.8844	51.16
0	YDL227C	RF1	13731.1	131.639	0.15989	50.69	0.99554	129.617	133.662	0.14604	0.17373	50.0638	51.3163
0	YDL227C	RF1	14346	134.96	0.15575	48.6986	0.99743	133.387	136.534	0.14624	0.16525	48.2296	49.1677
0	YDL227C	RF1	14177.8	132.799	0.16507	48.2363	0.99488	130.773	134.824	0.15056	0.17958	47.6016	48.871
0	YDL227C	RF1	14331	132.664	0.16785	46.9726	0.99457	130.562	134.765	0.15307	0.18264	46.3342	47.611
0	YDL227C	RF1	14481.6	134.456	0.16329	47.292	0.99426	132.328	136.583	0.14859	0.178	46.6256	47.9584
0	YDL227C	RF1	14559.3	134.617	0.16539	46.8438	0.99426	132.414	136.82	0.15048	0.1803	46.1791	47.5085
0	YDL227C	RF1	14413.7	133.677	0.16705	47.1732	0.99483	131.585	135.769	0.15253	0.18158	46.5414	47.8051
0	YDL227C	RF1	14597.3	134.186	0.16665	46.2132	0.99399	131.941	136.431	0.15134	0.18195	45.5364	46.89
0	YDL227C	RF1	14280.2	133.31	0.1588	47.8768	0.99358	130.779	135.842	0.14351	0.1741	47.1407	48.6128
0	YDL227C	RF1	14178.1	133.323	0.16118	48.6536	0.9961	131.472	135.174	0.14883	0.17352	48.0876	49.2197
0	YDL227C	RF1	13862.5	132.571	0.16266	50.4312	0.99747	131.068	134.073	0.15212	0.1732	49.9703	50.892
0	YDL227C	RF1	14074.5	134.245	0.16529	50.157	0.99711	132.554	135.937	0.15386	0.17672	49.6686	50.6454
0	YDL227C	RF1	14240.8	133.484	0.16607	48.3122	0.99656	131.686	135.282	0.15404	0.1781	47.7887	48.8358
0	YDL227C	RF1	14165.4	134.853	0.16391	49.9552	0.9981	133.543	136.163	0.1549	0.17291	49.5641	50.3464
0	YDL227C	RF1	14266.6	135.439	0.16463	49.6619	0.99747	133.868	137.01	0.15425	0.17502	49.2109	50.1128
0	YDL227C	RF1	14175.1	133.849	0.15417	49.093	0.99643	132.129	135.569	0.14307	0.16527	48.5411	49.645
0	YDL227C	RF1	14716.7	136.248	0.16378	46.9833	0.99494	134.304	138.193	0.15009	0.17747	46.3661	47.6005
0	YDL227C	RF1	14521.8	140.006	0.15533	51.2755	0.99489	137.688	142.324	0.14097	0.16969	50.5902	51.9608
0	YDL227C	RF1	14471.4	139.068	0.15389	50.9376	0.99485	136.784	141.351	0.1399	0.16788	50.255	51.6201
0	YDL227C	RF1	14656.2	136.994	0.16777	48.0138	0.99474	134.579	139.409	0.15249	0.18305	47.357	48.6705
0	YDL227C	RF1	14404.8	137.73	0.16589	50.4108	0.99595	135.73	139.729	0.15207	0.1797	49.83	50.9916
0	YDL227C	RF1	13975.7	136.081	0.16	52.2971	0.99506	133.855	138.306	0.14488	0.17512	51.6292	52.965
0	YDL227C	RF1	13740.6	135.546	0.16134	53.6268	0.99637	133.674	137.418	0.14766	0.17501	53.0416	54.2121
0	YDL227C	RF1	13709.3	135.103	0.15405	53.5254	0.99628	133.208	136.997	0.14122	0.16688	52.9169	54.1339
0	YDL227C	RF1	13469.1	133.807	0.15095	54.3372	0.9957	131.754	135.86	0.13729	0.1646	53.6602	55.0143
0	YDL227C	RF1	13830.5	135.151	0.1645	52.6654	0.99604	133.231	137.072	0.15016	0.17884	52.0728	53.2579
0	YDL227C	RF1	13790.9	135.396	0.15244	53.1424	0.99605	133.45	137.343	0.13958	0.16531	52.5167	53.7681
0	YDL227C	RF1	14213.9	135.741	0.16092	50.285	0.99573	133.807	137.675	0.14754	0.17431	49.6867	50.8832
0	YDL227C	RF1	14286.4	136.045	0.16331	49.986	0.9965	134.391	137.698	0.15125	0.17538	49.4632	50.5087
0	YDL227C	RF1	14467	136.485	0.16989	49.0013	0.99484	134.218	138.752	0.15433	0.18544	48.3621	49.6404
0	YDL227C	RF1	14454.5	137.14	0.16592	49.5988	0.99541	135.159	139.121	0.15174	0.18011	48.9977	50.1999
0	YDL227C	RF1	14614.8	137.759	0.16815	48.9086	0.99588	135.778	139.739	0.15446	0.18184	48.3356	49.4817
0	YDL227C	RF1	14456.1	137.149	0.17749	49.5954	0.99706	135.429	138.87	0.16481	0.19016	49.1241	50.0667
0	YDL227C	RF1	14267.6	136.972	0.16968	50.8347	0.99592	134.907	139.038	0.15527	0.18409	50.2587	51.4108
0	YDL227C	RF1	14086.3	136.981	0.1731	52.1652	0.99743	135.33	138.632	0.16088	0.18533	51.707	52.6234
0	YDL227C	RF1	14017.7	137.251	0.16499	52.8671	0.99833	135.899	138.603	0.15561	0.17437	52.4811	53.2531
0	YDL227C	RF1	14074.7	136.818	0.15549	52.126	0.99731	135.081	138.554	0.14479	0.16619	51.6193	52.6326
0	YDL227C	RF1	14355.6	138.134	0.16738	51.0733	0.99727	136.43	139.838	0.15573	0.17903	50.5963	51.5503
0	YDL227C	RF1	14148.4	137.696	0.16026	52.2473	0.99726	136.02	139.372	0.149	0.17152	51.7505	52.744
0	YDL227C	RF1	14182.4	138.542	0.16336	52.6295	0.99703	136.766	140.317	0.15107	0.17565	52.1118	53.1471
0	YDL227C	RF1	14893.1	140.013	0.16943	48.6292	0.99626	138.103	141.923	0.15633	0.18252	48.0872	49.1711
0	YDL227C	RF1	14449.6	140.697	0.15371	52.2982	0.99541	138.45	142.945	0.13991	0.16752	51.6318	52.9645
0	YDL227C	RF1	14555.8	139.073	0.1631	50.3353	0.99586	137.033	141.113	0.14953	0.17668	49.7433	50.9272
0	YDL227C	RF1	14368.8	137.559	0.16354	50.5434	0.99584	135.527	139.592	0.14977	0.17731	49.9482	51.1387
0	YDL227C	RF1	14020.1	136.883	0.15686	52.5741	0.99666	135.02	138.746	0.14465	0.16907	52.0117	53.1365
0	YDL227C	RF1	14164.9	136.638	0.16755	51.3315	0.99575	134.604	138.673	0.15294	0.18216	50.7392	51.9239
0	YDL227C	RF1	13987	135.302	0.16332	51.6223	0.99586	133.28	137.323	0.1492	0.17744	51.0196	52.2249
0	YDL227C	RF1	13872.3	135.135	0.16061	52.3435	0.99603	133.217	137.054	0.1469	0.17431	51.7448	52.9422
0	YDL227C	RF1	13248.6	134.882	0.12772	56.7708	0.99674	132.956	136.809	0.1184	0.13704	56.0778	57.4638
0	YDL227C	RF1	14002.2	135.82	0.15392	51.9039	0.99617	133.929	137.71	0.14146	0.16638	51.3045	52.5033
0	YDL227C	RF1	14095	135.646	0.16491	51.0887	0.99678	133.943	137.348	0.1525	0.17732	50.5681	51.6093
0	YDL227C	RF1	14236.5	136.328	0.1683	50.5709	0.99526	134.276	138.381	0.15306	0.18355	49.953	51.1887
0	YDL227C	RF1	12106	129.949	0.10576	61.8272	0.99583	127.577	132.322	0.09804	0.11348	60.8855	62.7688
0	YDL227C	RF1	14263.8	136.046	0.16718	50.153	0.9968	134.256	137.835	0.15495	0.17942	49.6439	50.662
0	YDL227C	RF1	14039.7	136.431	0.15795	52.091	0.99647	134.611	138.25	0.14546	0.17045	51.5234	52.6586
0	YDL227C	RF1	14478.2	137.059	0.16892	49.3638	0.99652	135.177	138.942	0.15611	0.18174	48.8342	49.8934
0	YDL227C	RF1	14405.7	138.197	0.16576	50.7586	0.99794	136.655	139.739	0.15586	0.17566	50.3404	51.1768
0	YDL227C	RF1	14586.2	138.94	0.17295	50.0167	0.99837	137.588	140.292	0.16383	0.18207	49.6598	50.3736
0	YDL227C	RF1	14178.5	137.198	0.16089	51.6553	0.99771	135.616	138.781	0.15065	0.17113	51.202	52.1087
0	YDL227C	RF1	14382.3	138.634	0.17213	51.2562	0.99865	137.43	139.839	0.16359	0.18067	50.9267	51.5856
0	YDL227C	RF1	14293	138.688	0.16483	51.9404	0.99808	137.236	140.14	0.15503	0.17462	51.5315	52.3492
0	YDL227C	RF1	14275.4	137.942	0.16461	51.5105	0.99758	136.383	139.502	0.1538	0.17541	51.0563	51.9646
0	YDL227C	RF1	14017.5	134.155	0.1596	50.5107	0.99198	131.18	137.13	0.14116	0.17804	49.6647	51.3568
0	YDL227C	RF1	14304.3	138.981	0.17247	52.0763	0.99832	137.627	140.335	0.16266	0.18227	51.7053	52.4472
0	YDL227C	RF1	14957.2	141.138	0.16996	49.0232	0.99648	139.261	143.016	0.15706	0.18286	48.4962	49.5502
0	YDL227C	RF1	14501.8	141.095	0.1473	52.2165	0.99601	139.089	143.101	0.13541	0.15919	51.5885	52.8446
0	YDL227C	RF1	14311	138.841	0.15438	51.9228	0.997	137.131	140.551	0.1433	0.16546	51.3933	52.4523
0	YDL227C	RF1	14980.3	141.822	0.14816	49.368	0.99678	140.003	143.641	0.1381	0.15821	48.8243	49.9116
0	YDL227C	RF1	13879	137.181	0.15578	53.8257	0.99729	135.47	138.892	0.14455	0.167	53.3045	54.3468
0	YDL227C	RF1	13562.7	135.621	0.16037	54.9948	0.9966	133.706	137.536	0.14686	0.17388	54.4076	55.5819
0	YDL227C	RF1	12954.5	134.107	0.14078	58.4	0.99756	132.514	135.701	0.13124	0.15032	57.8162	58.9838
0	YDL227C	RF1	13371.3	134.066	0.15289	55.2617	0.99735	132.437	135.694	0.14177	0.16401	54.7244	55.7991
0	YDL227C	RF1	13451.2	133.991	0.1548	54.6094	0.99729	132.362	135.62	0.14347	0.16613	54.0786	55.1403
0	YDL227C	RF1	13519.4	135.044	0.15755	54.8876	0.99698	133.317	136.771	0.14522	0.16987	54.3327	55.4425
0	YDL227C	RF1	13639.1	136.13	0.15793	54.8072	0.99718	134.442	137.819	0.14594	0.16992	54.27	55.3444
0	YDL227C	RF1	14143.4	136.651	0.1696	51.4987	0.99636	134.826	138.476	0.1557	0.18349	50.9525	52.0448
0	YDL227C	RF1	14480.9	136.901	0.17198	49.2223	0.99676	135.286	138.516	0.15945	0.18451	48.7273	49.7173
0	YDL227C	RF1	14072.8	136.414	0.16281	51.8366	0.99704	134.759	138.069	0.15092	0.1747	51.3288	52.3443
0	YDL227C	RF1	13854.7	136.041	0.16579	53.1576	0.99743	134.414	137.668	0.15394	0.17764	52.6765	53.6387
0	YDL227C	RF1	13725	137.458	0.14794	55.1497	0.99762	135.875	139.041	0.13799	0.15789	54.6312	55.6682
0	YDL227C	RF1	14105.5	137.061	0.16633	52.0853	0.9979	135.608	138.515	0.15593	0.17673	51.6612	52.5094
0	YDL227C	RF1	14126	136.789	0.16587	51.7307	0.99773	135.22	138.359	0.15517	0.17658	51.287	52.1743
0	YDL227C	RF1	14092.5	137.299	0.16194	52.3576	0.9982	135.943	138.655	0.15263	0.17125	51.9566	52.7587
0	YDL227C	RF1	14280.7	137.989	0.16445	51.507	0.99783	136.507	139.472	0.1542	0.1747	51.0753	51.9387
0	YDL227C	RF1	14087.8	138.251	0.15965	53.099	0.99849	136.987	139.515	0.15115	0.16815	52.7239	53.4742
0	YDL227C	RF1	14309.2	138.417	0.17048	51.6217	0.99816	136.926	139.908	0.16046	0.18049	51.2282	52.0151
0	YDL227C	RF1	14199.3	136.432	0.17408	50.9229	0.99703	134.492	138.372	0.16108	0.18709	50.4263	51.4195
0	YDL227C	RF1	14569.6	139.731	0.16813	50.7296	0.99747	138.127	141.334	0.15693	0.17934	50.2741	51.185
0	YDL227C	RF1	14460.4	140.631	0.16005	52.1734	0.99717	138.961	142.301	0.14868	0.17142	51.672	52.6748
0	YDL227C	RF1	13774.5	133.482	0.15882	51.8047	0.99573	131.532	135.433	0.14507	0.17258	51.1853	52.4241
0	YDL227C	RF1	14240.6	138.001	0.15673	51.8061	0.99612	136.001	140.002	0.14387	0.16958	51.2082	52.404
0	YDL227C	RF1	13700.8	135.887	0.15899	54.1739	0.99758	134.278	137.495	0.14791	0.17006	53.6832	54.6645
0	YDL227C	RF1	13642.8	134.305	0.15753	53.4174	0.99669	132.47	136.139	0.14506	0.17001	52.8518	53.9831
0	YDL227C	RF1	13547.1	134.783	0.15375	54.488	0.99727	133.137	136.429	0.14252	0.16499	53.9535	55.0225
0	YDL227C	RF1	13006.9	134.894	0.13284	58.5739	0.99815	133.498	136.29	0.12542	0.14026	58.0544	59.0934
0	YDL227C	RF1	13072.3	134.426	0.14251	57.7525	0.99843	133.101	135.75	0.13468	0.15035	57.2908	58.2141
0	YDL227C	RF1	12931	133.887	0.14306	58.4175	0.99905	132.846	134.929	0.13689	0.14924	58.0514	58.7835
0	YDL227C	RF1	13818.5	135.472	0.15467	52.9956	0.99744	133.914	137.03	0.14414	0.1652	52.4992	53.492
0	YDL227C	RF1	13551	135.409	0.15874	54.924	0.99705	133.769	137.048	0.14648	0.17101	54.3822	55.4658
0	YDL227C	RF1	13835.7	134.984	0.16366	52.4993	0.9966	133.229	136.738	0.15068	0.17664	51.9565	53.0422
0	YDL227C	RF1	14040.7	134.65	0.17015	50.7239	0.99631	132.88	136.42	0.15656	0.18373	50.1872	51.2606
0	YDL227C	RF1	13785.6	135.632	0.16346	53.3598	0.99718	133.938	137.327	0.15132	0.1756	52.8527	53.8668
0	YDL227C	RF1	13717.5	135.366	0.1639	53.6625	0.99811	134.027	136.705	0.15383	0.17397	53.2462	54.0787
0	YDL227C	RF1	14146.7	135.346	0.17952	50.477	0.99711	133.711	136.981	0.16649	0.19255	50.0129	50.9411
0	YDL227C	RF1	14070.9	136.551	0.16934	51.9539	0.99704	134.921	138.18	0.15685	0.18183	51.4648	52.443
0	YDL227C	RF1	14121	136.403	0.16908	51.4746	0.99793	134.979	137.826	0.15868	0.17948	51.0613	51.8878
0	YDL227C	RF1	14212.3	136.862	0.17284	51.1553	0.99787	135.418	138.307	0.16201	0.18367	50.7422	51.5684
0	YDL227C	RF1	13798.7	132.771	0.15998	51.0696	0.99263	130.06	135.482	0.14202	0.17795	50.2606	51.8786
0	YDL227C	RF1	14016.7	136.542	0.16262	52.3442	0.99773	134.953	138.131	0.15203	0.17321	51.8904	52.7981
0	YDL227C	RF1	14134.7	136.833	0.16292	51.6998	0.99794	135.4	138.266	0.15305	0.17279	51.2771	52.1225
0	YDL227C	RF1	14378.9	138.555	0.17236	51.2214	0.9988	137.372	139.737	0.16427	0.18045	50.9089	51.5339
0	YDL227C	RF1	14258.3	139.079	0.16294	52.479	0.99786	137.567	140.59	0.15258	0.17329	52.0397	52.9183
0	YDL227C	RF1	14857.9	140.508	0.17099	49.2543	0.99655	138.652	142.363	0.15803	0.18396	48.733	49.7756
0	YDL227C	RF1	14418.2	140.638	0.14563	52.4766	0.99628	138.688	142.588	0.13422	0.15704	51.8596	53.0936
0	YDL227C	RF1	14244.4	138.555	0.15951	52.1917	0.99693	136.908	140.202	0.14777	0.17125	51.6721	52.7113
0	YDL227C	RF1	13584.6	133.004	0.15882	52.8621	0.99689	131.166	134.842	0.14664	0.17099	52.3153	53.4089
0	YDL227C	RF1	13588.1	136.298	0.1531	55.3045	0.99716	134.518	138.078	0.14157	0.16462	54.7465	55.8624
0	YDL227C	RF1	13136.3	133.623	0.1371	56.688	0.99824	132.313	134.933	0.12948	0.14472	56.2089	57.1671
0	YDL227C	RF1	13004.8	131.241	0.14137	55.9069	0.99807	129.851	132.631	0.13296	0.14978	55.4176	56.3962
0	YDL227C	RF1	12903.5	133.405	0.14599	58.2744	0.99725	131.649	135.161	0.1351	0.15687	57.6599	58.889
0	YDL227C	RF1	13412.6	133.743	0.15569	54.7123	0.99709	132.055	135.431	0.14379	0.16758	54.1621	55.2624
0	YDL227C	RF1	13133.5	133.669	0.14815	56.7451	0.99747	132.104	135.235	0.13764	0.15867	56.191	57.2992
0	YDL227C	RF1	13161.8	132.793	0.1559	55.8837	0.99842	131.481	134.105	0.14689	0.16491	55.4636	56.3038
0	YDL227C	RF1	13716.9	135.056	0.16376	53.434	0.99706	133.46	136.651	0.15136	0.17617	52.9214	53.9465
0	YDL227C	RF1	13769.5	134.914	0.15947	52.9372	0.99736	133.404	136.424	0.1483	0.17064	52.4462	53.4281
0	YDL227C	RF1	13777.9	135.573	0.16113	53.372	0.99759	134.123	137.023	0.1502	0.17205	52.904	53.84
0	YDL227C	RF1	13783.2	135.3	0.16119	53.1271	0.99793	133.968	136.631	0.15117	0.17121	52.6972	53.557
0	YDL227C	RF1	13729.6	135.272	0.1589	53.5029	0.99789	133.793	136.752	0.14876	0.16905	53.0518	53.954
0	YDL227C	RF1	13428.8	135.514	0.14618	55.9032	0.9985	134.211	136.817	0.13837	0.154	55.4804	56.326
0	YDL227C	RF1	13362.1	133.627	0.15777	55.0036	0.9974	131.908	135.347	0.14628	0.16925	54.4849	55.5222
0	YDL227C	RF1	13774	135.123	0.16558	53.062	0.99787	133.585	136.661	0.1548	0.17636	52.6211	53.5029
0	YDL227C	RF1	14435.7	137.121	0.17378	49.7217	0.99701	135.287	138.955	0.16128	0.18629	49.2347	50.2087
0	YDL227C	RF1	13949.8	136.263	0.16249	52.6245	0.99781	134.704	137.821	0.15205	0.17293	52.1777	53.0713
0	YDL227C	RF1	13906.6	137.07	0.16175	53.5427	0.99846	135.738	138.402	0.15284	0.17065	53.1606	53.9248
0	YDL227C	RF1	13906.3	137.236	0.15311	53.6669	0.99822	135.773	138.698	0.14422	0.16201	53.236	54.0978
0	YDL227C	RF1	14396.6	138.92	0.17298	51.3669	0.99833	137.563	140.277	0.16331	0.18266	50.9987	51.7351
0	YDL227C	RF1	14241.3	139.822	0.15713	53.1456	0.99778	138.256	141.388	0.14698	0.16727	52.6826	53.6087
0	YDL227C	RF1	14635.9	140.843	0.15863	51.0821	0.99613	138.908	142.778	0.14586	0.1714	50.5001	51.6641
0	YDL227C	RF1	13968.8	136.916	0.15899	52.9742	0.99666	135.123	138.708	0.14644	0.17153	52.4175	53.531
0	YDL227C	RF1	13718.3	136.104	0.16577	54.2069	0.99728	134.408	137.801	0.15325	0.17829	53.7017	54.7122
0	YDL227C	RF1	14120.5	136.269	0.16206	51.376	0.99729	134.631	137.906	0.15088	0.17324	50.8894	51.8626
0	YDL227C	RF1	13618.2	134.775	0.15908	53.9547	0.99739	133.19	136.36	0.14766	0.1705	53.4513	54.4582
0	YDL227C	RF1	13064.1	133.526	0.14544	57.1588	0.99785	132.077	134.975	0.13605	0.15483	56.6389	57.6786
0	YDL227C	RF1	13396.5	133.855	0.15502	54.9162	0.99747	132.28	135.43	0.144	0.16604	54.4012	55.4312
0	YDL227C	RF1	13089.6	133.463	0.14136	56.9211	0.99794	131.974	134.951	0.13255	0.15017	56.4009	57.4413
0	YDL227C	RF1	13484.1	133.903	0.15578	54.2982	0.99748	132.413	135.393	0.14492	0.16663	53.7987	54.7978
0	YDL227C	RF1	13348.9	132.918	0.16357	54.5692	0.99819	131.551	134.284	0.15344	0.1737	54.1487	54.9897
0	YDL227C	RF1	13310.4	132.779	0.15544	54.7533	0.99734	131.184	134.373	0.14415	0.16672	54.2294	55.2773
0	YDL227C	RF1	13447.5	133.369	0.15906	54.1701	0.99784	131.948	134.79	0.14868	0.16943	53.7132	54.6271
0	YDL227C	RF1	13754.5	133.201	0.17021	51.7378	0.99678	131.415	134.986	0.15706	0.18335	51.2243	52.2514
0	YDL227C	RF1	13537.4	133.811	0.16263	53.8309	0.9975	132.287	135.334	0.15116	0.1741	53.349	54.3128
0	YDL227C	RF1	13810.1	134.843	0.16967	52.5832	0.99886	133.791	135.896	0.16171	0.17764	52.2738	52.8925
0	YDL227C	RF1	13375.4	134.349	0.15232	55.4418	0.99744	132.764	135.935	0.14156	0.16309	54.9165	55.9671
0	YDL227C	RF1	13901.9	134.375	0.17274	51.5436	0.99695	132.609	136.142	0.1596	0.18587	51.0438	52.0434
0	YDL227C	RF1	14154	136.199	0.16418	51.0767	0.99753	134.646	137.752	0.1534	0.17496	50.6182	51.5353
0	YDL227C	RF1	14201.4	136.729	0.16336	51.1337	0.99817	135.384	138.074	0.15413	0.1726	50.7371	51.5303
0	YDL227C	RF1	14229.1	136.736	0.16912	50.9364	0.99841	135.323	138.149	0.16009	0.17814	50.57	51.3029
0	YDL227C	RF1	13908.2	136.594	0.16367	53.1776	0.99766	134.997	138.191	0.15262	0.17472	52.7165	53.6387
0	YDL227C	RF1	14331	137.72	0.16722	50.9403	0.99824	136.288	139.153	0.15786	0.17658	50.5536	51.327
0	YDL227C	RF1	14269.6	138.792	0.16098	52.1857	0.99798	137.399	140.185	0.15127	0.17068	51.7631	52.6083
0	YDL227C	RF1	14790.1	141.02	0.16621	50.1195	0.99724	139.339	142.702	0.15488	0.17754	49.6432	50.5958
0	YDL227C	RF1	14247.8	140.814	0.15158	53.8167	0.99716	139.086	142.543	0.14061	0.16254	53.2775	54.356
0	YDL227C	RF1	13829.1	137.68	0.15473	54.5547	0.99752	136.08	139.279	0.14392	0.16554	54.0476	55.0618
0	YDL227C	RF1	13692.7	135.5	0.16235	53.9457	0.99703	133.65	137.349	0.14971	0.175	53.4086	54.4827
0	YDL227C	RF1	13733.7	135.762	0.16251	53.8387	0.99736	134.02	137.504	0.15062	0.1744	53.3344	54.3429
0	YDL227C	RF1	13717.9	134.874	0.16029	53.2896	0.99711	133.235	136.514	0.14843	0.17216	52.7741	53.8052
0	YDL227C	RF1	13080.6	133.924	0.14552	57.3267	0.99692	132.18	135.669	0.13425	0.1568	56.7015	57.9518
0	YDL227C	RF1	13234.7	133.334	0.15316	55.739	0.99746	131.734	134.934	0.14213	0.16419	55.2058	56.2721
0	YDL227C	RF1	13195.9	132.661	0.15245	55.5276	0.99754	131.099	134.223	0.14172	0.16318	55.0045	56.0507
0	YDL227C	RF1	13162	133.476	0.15187	56.3892	0.99807	132.067	134.885	0.14231	0.16143	55.9147	56.8638
0	YDL227C	RF1	13420.3	134.102	0.15458	54.9235	0.99786	132.649	135.556	0.14448	0.16468	54.4485	55.3985
0	YDL227C	RF1	13604.4	133.577	0.15471	53.1518	0.99698	131.908	135.247	0.14325	0.16618	52.612	53.6916
0	YDL227C	RF1	13563	133.661	0.15715	53.5252	0.99802	132.298	135.023	0.1475	0.16679	53.0875	53.9628
0	YDL227C	RF1	13153.1	133.016	0.14776	56.1145	0.99837	131.727	134.304	0.13942	0.1561	55.675	56.5541
0	YDL227C	RF1	13436.7	134.33	0.15852	54.9714	0.99776	132.782	135.879	0.14772	0.16932	54.4893	55.4534
0	YDL227C	RF1	14380.5	136.954	0.16997	49.9965	0.9986	135.813	138.095	0.16179	0.17816	49.667	50.3259
0	YDL227C	RF1	13416.5	135.196	0.15619	55.7609	0.99937	134.369	136.022	0.15059	0.16179	55.5011	56.0207
0	YDL227C	RF1	13953	136.1	0.1694	52.4787	0.99906	135.118	137.082	0.16229	0.17652	52.2006	52.7567
0	YDL227C	RF1	13438.5	134.541	0.15727	55.115	0.99753	132.921	136.161	0.14612	0.16841	54.6087	55.6214
0	YDL227C	RF1	13284.9	134.616	0.15349	56.3113	0.99821	133.198	136.034	0.14414	0.16284	55.8566	56.7659
0	YDL227C	RF1	13329.6	135.214	0.14251	56.4159	0.99844	133.913	136.515	0.13477	0.15025	55.9709	56.861
0	YDL227C	RF1	13762.6	136.604	0.15864	54.251	0.99813	135.246	137.962	0.149	0.16828	53.8238	54.6781
0	YDL227C	RF1	13636	137.531	0.15005	55.8498	0.99829	136.179	138.882	0.14134	0.15877	55.4084	56.2912
0	YDL227C	RF1	14102.7	137.815	0.16504	52.6685	0.99795	136.282	139.348	0.15463	0.17545	52.238	53.099
0	YDL227C	RF1	14409.8	140.565	0.15968	52.4852	0.99703	138.852	142.278	0.148	0.17136	51.9694	53.0011
0	YDL227C	RF1	14710.6	141.785	0.15869	51.2455	0.99646	139.916	143.655	0.14639	0.17098	50.6869	51.804
0	YDL227C	RF1	14244.7	138.449	0.15694	52.1103	0.99658	136.473	140.425	0.14472	0.16915	51.5431	52.6774
0	YDL227C	RF1	14036.5	136.436	0.15726	52.1189	0.99681	134.549	138.324	0.14538	0.16913	51.5699	52.6679
0	YDL227C	RF1	14162.6	136.164	0.16799	50.9881	0.99726	134.455	137.874	0.15618	0.17979	50.5072	51.4689
0	YDL227C	RF1	13764.7	134.364	0.15845	52.5552	0.99692	132.678	136.051	0.14656	0.17035	52.0215	53.0889
0	YDL227C	RF1	13249.4	133.936	0.15129	56.0756	0.99753	132.338	135.534	0.14056	0.16201	55.5403	56.6108
0	YDL227C	RF1	13460.4	133.285	0.15519	54.0088	0.99696	131.586	134.983	0.14332	0.16706	53.4559	54.5616
0	YDL227C	RF1	13332.5	132.887	0.15658	54.6697	0.99758	131.291	134.484	0.1456	0.16756	54.1667	55.1727
0	YDL227C	RF1	13624.9	134.288	0.16216	53.5385	0.99738	132.716	135.86	0.15048	0.17385	53.0442	54.0329
0	YDL227C	RF1	13548.3	133.813	0.15212	53.7499	0.99758	132.293	135.332	0.14193	0.16232	53.2531	54.2467
0	YDL227C	RF1	13533.5	132.897	0.16614	53.1652	0.99631	131.078	134.716	0.152	0.18028	52.596	53.7343
0	YDL227C	RF1	13372.9	133.602	0.16081	54.9038	0.99764	132.091	135.112	0.14952	0.1721	54.4181	55.3895
0	YDL227C	RF1	13536.2	134.368	0.15234	54.2587	0.99788	132.931	135.806	0.14267	0.16201	53.7891	54.7282
0	YDL227C	RF1	13459.4	133.999	0.16466	54.5552	0.99779	132.601	135.396	0.15345	0.17588	54.0992	55.0112
0	YDL227C	RF1	13430.1	133.392	0.16069	54.3174	0.99754	131.81	134.974	0.14937	0.17201	53.8282	54.8067
0	YDL227C	RF1	13758	136.853	0.16884	54.4678	0.99906	135.872	137.834	0.16139	0.17629	54.1794	54.7562
0	YDL227C	RF1	13573.5	134.218	0.15927	53.8686	0.9979	132.752	135.684	0.14906	0.16949	53.4175	54.3197
0	YDL227C	RF1	14048.5	136.636	0.16996	52.1827	0.99856	135.392	137.881	0.16108	0.17884	51.8357	52.5296
0	YDL227C	RF1	13611.9	136.041	0.14955	54.9403	0.99782	134.546	137.536	0.13989	0.1592	54.4505	55.4301
0	YDL227C	RF1	13567.8	135.368	0.15535	54.7693	0.9973	133.587	137.148	0.14396	0.16674	54.2362	55.3025
0	YDL227C	RF1	13716.2	135.858	0.15881	54.0388	0.9986	134.517	137.199	0.1504	0.16722	53.6618	54.4159
0	YDL227C	RF1	14436.9	139.317	0.1623	51.373	0.997	137.577	141.058	0.15064	0.17396	50.8676	51.8783
0	YDL227C	RF1	14366.6	139.158	0.16391	51.7597	0.9977	137.612	140.705	0.15333	0.17449	51.3127	52.2067
0	YDL227C	RF1	14388.7	139.662	0.15955	51.9731	0.99676	137.822	141.502	0.14749	0.17161	51.4354	52.5109
0	YDL227C	RF1	14508.4	141.337	0.15546	52.3475	0.99706	139.614	143.061	0.14429	0.16663	51.8236	52.8714
0	YDL227C	RF1	14395.2	139.289	0.15663	51.6502	0.99711	137.684	140.894	0.14567	0.16759	51.1427	52.1578
0	YDL227C	RF1	14226.9	137.383	0.1646	51.4422	0.99699	135.71	139.056	0.15253	0.17667	50.9361	51.9484
0	YDL227C	RF1	13823.5	135.796	0.15628	53.2022	0.99762	134.222	137.37	0.14587	0.1667	52.7208	53.6836
0	YDL227C	RF1	13641.9	134.922	0.162	53.8894	0.99674	133.097	136.747	0.14897	0.17504	53.3358	54.4431
0	YDL227C	RF1	13480.2	133.162	0.1604	53.7671	0.99675	131.432	134.891	0.14763	0.17317	53.2145	54.3197
0	YDL227C	RF1	13240.4	133.257	0.14896	55.6385	0.99736	131.623	134.891	0.13825	0.15968	55.087	56.1899
0	YDL227C	RF1	13633.6	134.561	0.16392	53.6801	0.99716	132.926	136.196	0.15156	0.17629	53.1695	54.1908
0	YDL227C	RF1	13184	134.368	0.14045	56.8794	0.99789	132.849	135.887	0.13163	0.14927	56.3509	57.4078
0	YDL227C	RF1	13145.3	133.11	0.14925	56.2438	0.99731	131.386	134.835	0.13832	0.16017	55.6776	56.8099
0	YDL227C	RF1	13809.3	133.836	0.16041	51.8178	0.99675	132.129	135.542	0.14821	0.1726	51.2806	52.355
0	YDL227C	RF1	13549	132.794	0.16063	52.9689	0.9971	131.029	134.559	0.14868	0.17259	52.4466	53.4913
0	YDL227C	RF1	13788	133.938	0.16357	52.0559	0.99742	132.426	135.451	0.15239	0.17476	51.5847	52.5272
0	YDL227C	RF1	13313.1	133.091	0.15527	54.9684	0.99801	131.639	134.543	0.14543	0.16511	54.5083	55.4285
0	YDL227C	RF1	13649.4	134.146	0.15817	53.248	0.99774	132.636	135.656	0.14784	0.1685	52.7832	53.7127
0	YDL227C	RF1	13376	134.209	0.1507	55.3327	0.99736	132.518	135.899	0.13988	0.16151	54.7903	55.8751
0	YDL227C	RF1	13544.1	133.969	0.16701	53.8999	0.99804	132.566	135.372	0.1564	0.17762	53.4781	54.3216
0	YDL227C	RF1	13013.6	133.656	0.15094	57.6325	0.99835	132.2	135.112	0.14206	0.15981	57.1707	58.0942
0	YDL227C	RF1	13191.8	135.526	0.14443	57.6607	0.99878	134.312	136.741	0.13739	0.15146	57.2574	58.0639
0	YDL227C	RF1	12885.4	135.624	0.14409	59.9908	0.99916	134.581	136.668	0.13832	0.14987	59.6374	60.3441
0	YDL227C	RF1	13659	136.497	0.16337	54.931	0.99798	134.952	138.042	0.15268	0.17407	54.4832	55.3788
0	YDL227C	RF1	13982.1	137.291	0.16031	53.1564	0.99762	135.639	138.943	0.1495	0.17112	52.682	53.6309
0	YDL227C	RF1	13993.3	137.346	0.16332	53.1155	0.99743	135.653	139.039	0.15173	0.17491	52.6296	53.6014
0	YDL227C	RF1	14660.1	140.983	0.16553	51.0133	0.99748	139.425	142.54	0.15456	0.1765	50.5561	51.4705
0	YDL227C	RF1	14466.4	140.321	0.15478	51.9028	0.99684	138.552	142.089	0.14339	0.16617	51.3609	52.4446
0	YDL227C	RF1	14009.9	138.336	0.14554	53.7235	0.99765	136.847	139.825	0.13626	0.15482	53.2254	54.2217
0	YDL227C	RF1	13919	136.872	0.15717	53.3055	0.99729	135.176	138.568	0.14591	0.16842	52.792	53.8189
0	YDL227C	RF1	13918	136.365	0.15022	52.9338	0.99768	134.872	137.859	0.14068	0.15977	52.4533	53.4143
0	YDL227C	RF1	14055	135.192	0.16723	51.0359	0.99575	133.277	137.108	0.1529	0.18155	50.4521	51.6196
0	YDL227C	RF1	13328.3	133.352	0.14885	55.0496	0.9974	131.754	134.949	0.1384	0.1593	54.5139	55.5853
0	YDL227C	RF1	13323.9	132.822	0.15556	54.6845	0.99754	131.284	134.36	0.14467	0.16645	54.1798	55.1892
0	YDL227C	RF1	13546.4	133.335	0.16253	53.4027	0.99781	131.916	134.755	0.15188	0.17317	52.954	53.8514
0	YDL227C	RF1	13106	132.283	0.15232	55.9225	0.99723	130.619	133.946	0.14087	0.16377	55.361	56.4841
0	YDL227C	RF1	13362.8	133.422	0.15704	54.8444	0.99764	131.846	134.998	0.14616	0.16791	54.3487	55.3401
0	YDL227C	RF1	13345.8	132.971	0.16127	54.633	0.99665	131.225	134.717	0.14809	0.17446	54.0716	55.1944
0	YDL227C	RF1	13672.2	133.561	0.16281	52.6326	0.99744	131.971	135.152	0.15146	0.17417	52.1508	53.1144
0	YDL227C	RF1	13412.9	133.115	0.16148	54.2378	0.9978	131.617	134.614	0.15067	0.17229	53.7757	54.7
0	YDL227C	RF1	13602	134.836	0.16626	54.1208	0.99801	133.469	136.203	0.15563	0.17688	53.6964	54.5453
0	YDL227C	RF1	13845	135.221	0.1599	52.6111	0.99793	133.783	136.659	0.15005	0.16975	52.176	53.0462
0	YDL227C	RF1	14021.4	135.007	0.16387	51.1418	0.99754	133.537	136.478	0.1532	0.17454	50.6881	51.5954
0	YDL227C	RF1	13353.1	133.692	0.15699	55.1193	0.99843	132.404	134.98	0.14811	0.16587	54.7138	55.5248
0	YDL227C	RF1	13376.5	134.043	0.15625	55.2064	0.9983	132.625	135.461	0.14699	0.16551	54.777	55.6357
0	YDL227C	RF1	13053.4	134.782	0.13998	58.1498	0.99824	133.316	136.249	0.13198	0.14798	57.652	58.6476
0	YDL227C	RF1	13184.1	136.459	0.13602	58.3819	0.99869	135.097	137.821	0.12942	0.14262	57.9389	58.8249
0	YDL227C	RF1	13584	136.825	0.15333	55.7185	0.99759	135.085	138.564	0.14255	0.16411	55.1947	56.2422
0	YDL227C	RF1	13980.3	137.812	0.15604	53.5539	0.9979	136.313	139.311	0.14625	0.16583	53.1015	54.0062
0	YDL227C	RF1	13740.6	137.399	0.1463	54.9927	0.99864	136.084	138.714	0.13888	0.15372	54.5933	55.3921
0	YDL227C	RF1	14314.3	140.294	0.1565	52.968	0.99737	138.654	141.934	0.14559	0.16741	52.4666	53.4693
0	YDL227C	RF1	14342.2	140.121	0.15622	52.6424	0.99677	138.322	141.921	0.14431	0.16813	52.0914	53.1935
0	YDL227C	RF1	13744.4	136.965	0.14384	54.6476	0.99799	135.577	138.354	0.13522	0.15246	54.172	55.1231
0	YDL227C	RF1	13679	136.913	0.14627	55.0875	0.99747	135.295	138.53	0.13627	0.15627	54.5529	55.6221
0	YDL227C	RF1	13739	136.204	0.14998	54.1269	0.99787	134.75	137.658	0.14059	0.15937	53.6542	54.5996
0	YDL227C	RF1	13304.2	133.613	0.15504	55.4262	0.99812	132.299	134.928	0.14545	0.16464	54.9779	55.8744
0	YDL227C	RF1	13337.2	133.407	0.14994	55.0242	0.99769	131.962	134.852	0.14	0.15987	54.5246	55.5238
0	YDL227C	RF1	13364	133.247	0.14812	54.703	0.99713	131.57	134.923	0.13726	0.15897	54.1409	55.2652
0	YDL227C	RF1	13523.8	134.313	0.15984	54.3102	0.99833	133.053	135.573	0.15063	0.16906	53.9084	54.7119
0	YDL227C	RF1	13741	133.249	0.17022	51.8765	0.99755	131.719	134.779	0.15858	0.18186	51.4235	52.3296
0	YDL227C	RF1	13464.9	133.528	0.1592	54.1599	0.99769	132.048	135.008	0.1484	0.17	53.6849	54.6349
0	YDL227C	RF1	13516.1	133.988	0.15952	54.1234	0.99767	132.5	135.477	0.14866	0.17037	53.6479	54.5988
0	YDL227C	RF1	12803.1	132.762	0.14841	58.5625	0.99805	131.291	134.233	0.139	0.15783	58.0467	59.0784
0	YDL227C	RF1	12854.2	132.92	0.1389	58.2914	0.99825	131.515	134.326	0.13095	0.14685	57.789	58.7938
0	YDL227C	RF1	13342.3	133.779	0.16007	55.2655	0.99832	132.499	135.059	0.15057	0.16957	54.852	55.679
0	YDL227C	RF1	13149.6	133.649	0.1382	56.6079	0.99858	132.369	134.929	0.13121	0.14519	56.1733	57.0426
0	YDL227C	RF1	13211.8	133.335	0.15091	55.9115	0.99881	132.201	134.469	0.14359	0.15824	55.5431	56.2799
0	YDL227C	RF1	13525.2	133.506	0.16437	53.6916	0.99785	131.97	135.042	0.15351	0.17522	53.2424	54.1407
0	YDL227C	RF1	12705.7	134.03	0.14021	60.2011	0.99917	132.987	135.074	0.13469	0.14574	59.8404	60.5619
0	YDL227C	RF1	13200.2	134.394	0.14904	56.7784	0.99865	133.089	135.699	0.14126	0.15682	56.3684	57.1883
0	YDL227C	RF1	13370.3	135.125	0.14628	56.0506	0.99873	133.844	136.405	0.13896	0.1536	55.6568	56.4445
0	YDL227C	RF1	13774	136.652	0.15085	54.2022	0.99761	134.967	138.337	0.14076	0.16095	53.6969	54.7075
0	YDL227C	RF1	13283.5	136.424	0.14344	57.629	0.99865	135.123	137.725	0.13607	0.1508	57.2007	58.0572
0	YDL227C	RF1	14097.4	138.285	0.16462	53.0543	0.99799	136.829	139.74	0.15433	0.17491	52.6301	53.4785
0	YDL227C	RF1	14889	141.762	0.16668	49.9706	0.99699	140.072	143.452	0.1549	0.17846	49.4787	50.4624
0	YDL227C	RF1	14317.1	140.08	0.15552	52.7917	0.99713	138.444	141.716	0.14436	0.16668	52.2727	53.3107
0	YDL227C	RF1	14365.9	138.32	0.15667	51.1383	0.9967	136.559	140.082	0.14506	0.16828	50.5956	51.6809
0	YDL227C	RF1	14002	136.389	0.15762	52.3356	0.99733	134.735	138.043	0.14669	0.16855	51.8363	52.835
0	YDL227C	RF1	13614.5	135.487	0.15057	54.5125	0.99668	133.601	137.373	0.1387	0.16245	53.9174	55.1076
0	YDL227C	RF1	13730.2	134.76	0.15243	53.112	0.99699	133.076	136.445	0.14125	0.16361	52.568	53.6559
0	YDL227C	RF1	13567.5	134.593	0.15451	54.1948	0.997	132.966	136.22	0.14288	0.16613	53.6503	54.7393
0	YDL227C	RF1	13678.7	133.616	0.15359	52.6244	0.99712	131.989	135.243	0.14262	0.16455	52.098	53.1508
0	YDL227C	RF1	13663.7	133.597	0.15829	52.7229	0.99785	132.2	134.993	0.14838	0.1682	52.2778	53.1679
0	YDL227C	RF1	13320.5	133.559	0.15059	55.2628	0.99786	132.097	135.02	0.14084	0.16033	54.775	55.7506
0	YDL227C	RF1	13803.2	134.394	0.15798	52.2912	0.99747	132.874	135.914	0.14736	0.1686	51.8102	52.7721
0	YDL227C	RF1	14064.6	134.96	0.1654	50.7858	0.99662	133.236	136.684	0.15278	0.17802	50.257	51.3147
0	YDL227C	RF1	13357.4	133.7	0.15442	55.0927	0.9977	132.193	135.206	0.14393	0.16491	54.5976	55.5877
0	YDL227C	RF1	12966.1	133.33	0.14349	57.7496	0.99822	131.93	134.729	0.13503	0.15195	57.2589	58.2402
0	YDL227C	RF1	13050.3	133.375	0.14338	57.1509	0.9979	131.892	134.857	0.13435	0.15242	56.6344	57.6674
0	YDL227C	RF1	13503.7	134.45	0.15631	54.5618	0.99832	133.171	135.728	0.14729	0.16532	54.1487	54.9748
0	YDL227C	RF1	13372.5	134.371	0.14704	55.4787	0.9984	133.048	135.694	0.13897	0.15512	55.0491	55.9085
0	YDL227C	RF1	13176.3	133.633	0.14463	56.3972	0.99801	132.129	135.137	0.13569	0.15358	55.8974	56.8969
0	YDL227C	RF1	13175.7	135.186	0.14433	57.5351	0.99822	133.722	136.651	0.13583	0.15284	57.0481	58.0222
0	YDL227C	RF1	13753.7	136.112	0.15985	53.9521	0.9982	134.735	137.49	0.15032	0.16938	53.5347	54.3694
0	YDL227C	RF1	13610.6	136.14	0.15806	55.0242	0.99885	135.028	137.252	0.15045	0.16568	54.682	55.3664
0	YDL227C	RF1	13914.1	136.711	0.15841	53.221	0.99743	134.999	138.423	0.14736	0.16946	52.7239	53.7181
0	YDL227C	RF1	13556.5	136.11	0.15911	55.4	0.99906	134.981	137.239	0.15195	0.16626	55.0797	55.7202
0	YDL227C	RF1	14429.2	138.943	0.16666	51.1489	0.99796	137.434	140.451	0.15656	0.17676	50.7317	51.566
0	YDL227C	RF1	14834.5	140.671	0.16955	49.5429	0.99696	138.925	142.417	0.15748	0.18163	49.0513	50.0345
0	YDL227C	RF1	14271.9	139.714	0.15342	52.8475	0.99645	137.903	141.526	0.1413	0.16555	52.267	53.4279
0	YDL227C	RF1	13988.7	137.473	0.15058	53.2418	0.99687	135.778	139.167	0.13937	0.1618	52.6833	53.8004
0	YDL227C	RF1	13895.4	136.685	0.15437	53.3384	0.99712	134.937	138.432	0.1431	0.16564	52.8036	53.8733
0	YDL227C	RF1	13519.7	136.308	0.1426	55.8128	0.99743	134.649	137.967	0.13278	0.15243	55.2532	56.3725
0	YDL227C	RF1	13929.6	136.005	0.16787	52.5792	0.99664	134.234	137.777	0.15431	0.18143	52.0422	53.1163
0	YDL227C	RF1	13434.8	134.352	0.15764	55.0024	0.99623	132.437	136.267	0.14388	0.17141	54.3832	55.6216
0	YDL227C	RF1	13707.8	134.443	0.15503	53.0383	0.99684	132.794	136.092	0.14333	0.16673	52.4916	53.5849
0	YDL227C	RF1	13994.5	134.337	0.16708	50.8246	0.99694	132.766	135.909	0.15491	0.17925	50.3272	51.3221
0	YDL227C	RF1	13946	134.519	0.17033	51.3261	0.99658	132.776	136.262	0.1568	0.18386	50.7976	51.8546
0	YDL227C	RF1	14013.8	135.19	0.16779	51.3388	0.99718	133.534	136.845	0.15576	0.17981	50.8524	51.8253
0	YDL227C	RF1	13704.3	134.905	0.16163	53.4141	0.99742	133.357	136.454	0.15025	0.17301	52.929	53.8992
0	YDL227C	RF1	13299.5	134.402	0.14947	56.0447	0.99749	132.797	136.006	0.13896	0.15997	55.5064	56.583
0	YDL227C	RF1	13706.2	135.035	0.16148	53.4983	0.99731	133.443	136.628	0.1498	0.17316	52.9992	53.9974
0	YDL227C	RF1	13873.6	134.52	0.16692	51.8649	0.99702	132.829	136.21	0.15456	0.17927	51.364	52.3658
0	YDL227C	RF1	13921.3	134.648	0.16052	51.6082	0.99764	132.983	136.314	0.15009	0.17095	51.142	52.0744
0	YDL227C	RF1	13223.8	134.645	0.14716	56.7857	0.99802	133.113	136.176	0.13786	0.15645	56.2845	57.2869
0	YDL227C	RF1	13299.3	133.537	0.15412	55.4056	0.99734	131.758	135.315	0.14274	0.1655	54.8602	55.951
0	YDL227C	RF1	13738.2	134.893	0.16267	53.1538	0.99731	133.075	136.711	0.15083	0.17452	52.6479	53.6598
0	YDL227C	RF1	13935.1	136.091	0.15598	52.6028	0.99807	134.549	137.633	0.14676	0.1652	52.1688	53.0368
0	YDL227C	RF1	13919.6	137.052	0.15736	53.4341	0.99804	135.612	138.491	0.14778	0.16693	52.9989	53.8693
0	YDL227C	RF1	13971	137.949	0.14847	53.7212	0.99786	136.425	139.473	0.13931	0.15762	53.2483	54.1941
0	YDL227C	RF1	14229.6	138.365	0.15384	52.157	0.99754	136.758	139.973	0.1438	0.16387	51.6728	52.6412
0	YDL227C	RF1	14402.2	138.616	0.16807	51.0991	0.9976	136.986	140.246	0.15699	0.17914	50.6491	51.549
0	YDL227C	RF1	14524.1	139.863	0.16558	51.1533	0.99704	138.115	141.611	0.15359	0.17756	50.6534	51.6532
0	YDL227C	RF1	14463.9	140.663	0.1552	52.1717	0.99663	138.898	142.429	0.14335	0.16705	51.6152	52.7283
0	YDL227C	RF1	14398.9	138.673	0.16078	51.1648	0.99649	136.852	140.494	0.1483	0.17326	50.6129	51.7167
0	YDL227C	RF1	13962.8	138.292	0.15349	54.032	0.99639	136.303	140.28	0.14083	0.16614	53.4258	54.6383
0	YDL227C	RF1	13237.1	137.145	0.13147	58.478	0.99788	135.615	138.676	0.1236	0.13933	57.916	59.0399
0	YDL227C	RF1	13281.6	136.679	0.13666	57.8242	0.99721	134.953	138.406	0.127	0.14632	57.2001	58.4483
0	YDL227C	RF1	13845.4	135.731	0.15832	52.9926	0.9964	133.881	137.581	0.14535	0.1713	52.4116	53.5736
0	YDL227C	RF1	14064.2	135.629	0.15617	51.302	0.99516	133.539	137.719	0.14217	0.17018	50.6444	51.9597
0	YDL227C	RF1	14279.3	135.912	0.15668	49.9344	0.99559	133.937	137.887	0.14366	0.16969	49.3158	50.5529
0	YDL227C	RF1	14291.6	136.144	0.1647	50.0249	0.99616	134.304	137.985	0.15157	0.17782	49.4637	50.5861
0	YDL227C	RF1	13925.3	134.637	0.15977	51.5697	0.99522	132.563	136.712	0.14519	0.17435	50.9196	52.2198
0	YDL227C	RF1	13747.1	134.014	0.15221	52.418	0.99432	131.75	136.277	0.13724	0.16718	51.6851	53.151
0	YDL227C	RF1	13443.5	134.806	0.14823	55.2733	0.99603	132.806	136.806	0.13537	0.16109	54.6069	55.9397
0	YDL227C	RF1	13902.7	135.94	0.16186	52.728	0.99662	134.162	137.719	0.14899	0.17473	52.1775	53.2785
0	YDL227C	RF1	14116.5	135.888	0.15578	51.1148	0.99712	134.272	137.504	0.14505	0.16652	50.6069	51.6228
0	YDL227C	RF1	13967.5	134.999	0.16572	51.535	0.9973	133.298	136.701	0.15403	0.1774	51.0492	52.0208
0	YDL227C	RF1	13669.8	135.095	0.15064	53.812	0.99707	133.253	136.938	0.13955	0.16173	53.2545	54.3695
0	YDL227C	RF1	13724.5	135.461	0.15697	53.6819	0.99714	133.652	137.27	0.14533	0.16862	53.148	54.2158
0	YDL227C	RF1	13937.1	136.386	0.1567	52.8095	0.99742	134.674	138.098	0.14589	0.16751	52.3094	53.3096
0	YDL227C	RF1	13869.1	137.222	0.14602	53.9266	0.99804	135.689	138.755	0.13741	0.15463	53.4622	54.391
0	YDL227C	RF1	13989	137.274	0.1538	53.0919	0.99796	135.738	138.809	0.14444	0.16316	52.6414	53.5425
0	YDL227C	RF1	14130.2	137.702	0.16271	52.3843	0.99742	135.99	139.413	0.15138	0.17404	51.8996	52.869
0	YDL227C	RF1	14118.2	138.504	0.15377	53.0647	0.99754	136.808	140.2	0.14352	0.16403	52.5715	53.5579
0	YDL227C	RF1	14650.2	140.141	0.16437	50.4594	0.99743	138.519	141.763	0.15352	0.17523	49.9946	50.9241
0	YDL227C	RF1	15030.5	141.688	0.16698	48.9169	0.99702	139.978	143.398	0.15555	0.1784	48.4321	49.4018
0	YDL227C	RF1	14691.4	140.02	0.16384	50.0749	0.99581	137.96	142.08	0.15019	0.1775	49.4828	50.667
0	YDL227C	RF1	14361.6	138.373	0.16269	51.2095	0.99642	136.457	140.289	0.14977	0.17561	50.6506	51.7684
0	YDL227C	RF1	14243.3	138.2	0.14993	51.934	0.99337	135.67	140.729	0.13422	0.16564	51.1337	52.7342
0	YDL227C	RF1	13750.8	138.333	0.14463	55.594	0.99679	136.536	140.13	0.13345	0.1558	54.9808	56.2071
0	YDL227C	RF1	11883.4	135.373	0.14406	67.2171	0.99825	133.85	136.897	0.13606	0.15205	66.6787	67.7555
0	YDL227C	RF1	14039.7	135.538	0.15663	51.4129	0.99555	133.601	137.475	0.14309	0.17018	50.7839	52.0419
0	YDL227C	RF1	14035	134.012	0.16713	50.2694	0.99515	131.877	136.148	0.15183	0.18243	49.6348	50.904
0	YDL227C	RF1	14673.3	136.669	0.16409	47.6337	0.99486	134.598	138.74	0.14991	0.17828	47.0002	48.2673
0	YDL227C	RF1	14659.4	136.473	0.16875	47.5815	0.99344	134.131	138.814	0.15198	0.18552	46.8735	48.2895
0	YDL227C	RF1	14682.5	136.426	0.1672	47.3748	0.99549	134.413	138.438	0.15351	0.18088	46.7823	47.9672
0	YDL227C	RF1	14309.4	135.694	0.16475	49.5451	0.99438	133.5	137.889	0.14915	0.18035	48.8734	50.2169
0	YDL227C	RF1	14234.4	135.547	0.16758	49.9841	0.99484	133.341	137.753	0.15194	0.18321	49.3365	50.6318
0	YDL227C	RF1	14638.1	136.901	0.16362	48.0731	0.99501	134.861	138.94	0.14967	0.17757	47.4502	48.6959
0	YDL227C	RF1	14510.4	136.655	0.16308	48.8153	0.9957	134.743	138.568	0.14993	0.17624	48.2304	49.4002
0	YDL227C	RF1	14602.5	136.046	0.1692	47.6627	0.99616	134.188	137.904	0.15625	0.18214	47.1178	48.2075
0	YDL227C	RF1	14353.2	136.182	0.17015	49.6012	0.99452	133.925	138.438	0.15393	0.18637	48.9459	50.2566
0	YDL227C	RF1	13284.9	127.723	0.15879	50.9841	0.99625	126.062	129.383	0.14628	0.1713	50.4164	51.5518
0	YDL227C	RF1	14208.9	136.045	0.17281	50.5565	0.9971	134.371	137.719	0.1603	0.18532	50.0748	51.0381
0	YDL227C	RF1	14429.2	137.24	0.16884	49.8607	0.99673	135.4	139.08	0.15626	0.18142	49.3447	50.3768
0	YDL227C	RF1	14213.5	136.633	0.15806	50.9715	0.99573	134.412	138.854	0.14465	0.17146	50.3481	51.595
0	YDL227C	RF1	14823.6	138.849	0.17055	48.2371	0.99648	136.954	140.743	0.15782	0.18328	47.7121	48.7621
0	YDL227C	RF1	14573	137.982	0.16723	49.3829	0.99599	135.924	140.039	0.15362	0.18085	48.8089	49.9569
0	YDL227C	RF1	14971.3	140.783	0.1689	48.6551	0.99677	139.072	142.494	0.15686	0.18094	48.1556	49.1546
0	YDL227C	RF1	15287	141.854	0.16209	47.2316	0.99628	140.037	143.672	0.15037	0.17381	46.6923	47.7709
0.05	YDL227C	RF1	14655.1	137.129	0.14909	48.1238	0.99511	135.093	139.165	0.13706	0.16112	47.4749	48.7728
0.05	YDL227C	RF1	14467.9	136.153	0.15387	48.7343	0.99485	134.146	138.159	0.14079	0.16694	48.0805	49.3882
0.05	YDL227C	RF1	14261.6	134.977	0.15374	49.3376	0.99521	133.039	136.916	0.14091	0.16656	48.7003	49.9749
0.05	YDL227C	RF1	14116.9	133.824	0.1555	49.5082	0.99572	131.932	135.715	0.14305	0.16794	48.9039	50.1125
0.05	YDL227C	RF1	14283.9	134.166	0.16268	48.5331	0.99532	132.203	136.129	0.14903	0.17633	47.9204	49.1458
0.05	YDL227C	RF1	13965.8	132.625	0.16211	49.6951	0.99582	130.765	134.484	0.1489	0.17532	49.1083	50.2819
0.05	YDL227C	RF1	14182.6	134.239	0.14573	49.3427	0.99528	132.336	136.142	0.13409	0.15737	48.6964	49.989
0.05	YDL227C	RF1	14179.3	133	0.15999	48.386	0.99502	131.147	134.853	0.14648	0.17349	47.7614	49.0106
0.05	YDL227C	RF1	14018	132.681	0.16347	49.3461	0.99525	130.707	134.655	0.14934	0.17761	48.7257	49.9666
0.05	YDL227C	RF1	14355.1	133.008	0.1652	47.0707	0.99493	131.101	134.915	0.15126	0.17913	46.4542	47.6873
0.05	YDL227C	RF1	14070	130.835	0.16994	47.458	0.99501	128.817	132.852	0.15525	0.18463	46.8433	48.0727
0.05	YDL227C	RF1	13918.4	129.368	0.16874	47.4105	0.99473	127.297	131.439	0.15367	0.18381	46.7704	48.0505
0.05	YDL227C	RF1	14049.9	130.759	0.16893	47.5497	0.99526	128.79	132.728	0.15466	0.18321	46.9458	48.1536
0.05	YDL227C	RF1	13730.8	128.003	0.16741	47.7287	0.99578	126.244	129.762	0.15413	0.1807	47.1599	48.2976
0.05	YDL227C	RF1	13834.8	128.876	0.16094	47.6473	0.99593	127.207	130.544	0.14878	0.1731	47.0844	48.2103
0.05	YDL227C	RF1	14052.3	130.232	0.15732	47.0942	0.99628	128.578	131.887	0.14624	0.16839	46.5518	47.6366
0.05	YDL227C	RF1	14409.2	132.676	0.1628	46.3919	0.99569	130.875	134.476	0.1504	0.17521	45.8205	46.9633
0.05	YDL227C	RF1	14299.1	132.238	0.15889	46.8653	0.99619	130.54	133.936	0.14754	0.17023	46.3193	47.4113
0.05	YDL227C	RF1	14352.5	132.445	0.1637	46.6311	0.99591	130.684	134.206	0.15142	0.17597	46.0732	47.1891
0.05	YDL227C	RF1	14337.7	131.516	0.16451	45.9783	0.99552	129.628	133.404	0.15167	0.17735	45.3943	46.5624
0.05	YDL227C	RF1	14352.5	132.229	0.16455	46.454	0.99508	130.322	134.136	0.15114	0.17796	45.8497	47.0582
0.05	YDL227C	RF1	14568.3	133.826	0.16274	46.1367	0.99546	131.965	135.687	0.15006	0.17542	45.5506	46.7227
0.05	YDL227C	RF1	14403.7	132.886	0.16031	46.6051	0.99584	131.11	134.663	0.14836	0.17226	46.0386	47.1717
0.05	YDL227C	RF1	14941.3	135.541	0.163	44.7613	0.99359	133.43	137.652	0.14842	0.17758	44.0837	45.439
0.05	YDL227C	RF1	15178.1	143.021	0.16438	48.8734	0.99489	140.621	145.422	0.14956	0.17921	48.2204	49.5264
0.05	YDL227C	RF1	14866.8	141.563	0.1663	49.9789	0.99596	139.605	143.52	0.15269	0.17992	49.4078	50.5501
0.05	YDL227C	RF1	14780.6	139.864	0.16259	49.3198	0.99557	137.764	141.964	0.14895	0.17622	48.712	49.9276
0.05	YDL227C	RF1	14409.8	137.977	0.16144	50.5619	0.99493	135.723	140.23	0.14653	0.17636	49.8995	51.2243
0.05	YDL227C	RF1	14221.4	137.63	0.16176	51.6675	0.99623	135.671	139.588	0.14852	0.17501	51.0912	52.2439
0.05	YDL227C	RF1	14215.7	135.867	0.16034	50.3687	0.99409	133.591	138.144	0.14467	0.17601	49.6637	51.0736
0.05	YDL227C	RF1	14226.1	136.015	0.16043	50.4055	0.99561	134.039	137.991	0.14682	0.17403	49.7945	51.0165
0.05	YDL227C	RF1	13854.8	134.963	0.15022	52.3406	0.9963	133.023	136.903	0.13827	0.16218	51.7346	52.9467
0.05	YDL227C	RF1	14151.9	135.252	0.17167	50.3655	0.99612	133.336	137.169	0.15745	0.18588	49.8089	50.9222
0.05	YDL227C	RF1	13891.8	134.146	0.16101	51.4409	0.99569	132.185	136.106	0.14703	0.17499	50.827	52.0549
0.05	YDL227C	RF1	13955.7	133.398	0.1697	50.3825	0.99604	131.49	135.307	0.1556	0.1838	49.8171	50.9479
0.05	YDL227C	RF1	13923.9	132.139	0.17249	49.6259	0.9951	130.076	134.202	0.15685	0.18812	49.013	50.2388
0.05	YDL227C	RF1	14171.9	133.052	0.17054	48.4845	0.99584	131.14	134.964	0.15663	0.18445	47.9152	49.0537
0.05	YDL227C	RF1	13891.2	132.551	0.17302	50.1997	0.99602	130.569	134.532	0.15846	0.18759	49.6348	50.7645
0.05	YDL227C	RF1	13984	131.966	0.17169	49.0319	0.99651	130.216	133.716	0.15863	0.18476	48.5091	49.5547
0.05	YDL227C	RF1	13994.8	133.974	0.16752	50.5394	0.99657	132.118	135.829	0.15462	0.18042	50.0078	51.071
0.05	YDL227C	RF1	14286.9	134.946	0.17279	49.1277	0.99635	133.116	136.776	0.15928	0.18631	48.5947	49.6608
0.05	YDL227C	RF1	14301.7	135.633	0.16961	49.5543	0.99695	133.869	137.396	0.15744	0.18177	49.0572	50.0515
0.05	YDL227C	RF1	14270.3	135.492	0.16852	49.6769	0.99722	133.805	137.18	0.15697	0.18008	49.1994	50.1544
0.05	YDL227C	RF1	14118.7	135.71	0.15775	50.9624	0.9975	134.151	137.269	0.14758	0.16792	50.4909	51.4339
0.05	YDL227C	RF1	14432.6	136.361	0.16927	49.1579	0.99725	134.631	138.091	0.15792	0.18062	48.687	49.6287
0.05	YDL227C	RF1	14253	133.882	0.15505	48.5369	0.99738	132.244	135.519	0.14558	0.16452	48.0616	49.0121
0.05	YDL227C	RF1	14604.4	138.579	0.16814	49.6118	0.99648	136.732	140.425	0.15534	0.18095	49.0819	50.1416
0.05	YDL227C	RF1	15394.7	140.761	0.16506	45.6294	0.9954	138.72	142.803	0.15205	0.17807	45.0399	46.2189
0.05	YDL227C	RF1	14818.4	143.315	0.15361	51.6003	0.99579	141.233	145.397	0.1407	0.16652	50.9745	52.2262
0.05	YDL227C	RF1	14963.5	141.484	0.17002	49.2371	0.99627	139.543	143.425	0.15668	0.18337	48.6938	49.7804
0.05	YDL227C	RF1	14678.5	139.38	0.16942	49.6857	0.99607	137.405	141.355	0.15562	0.18321	49.1241	50.2473
0.05	YDL227C	RF1	14509	139.537	0.16434	51.0191	0.9968	137.725	141.35	0.15205	0.17662	50.4971	51.5411
0.05	YDL227C	RF1	14598.8	138.324	0.16617	49.4581	0.99576	136.291	140.358	0.15233	0.18001	48.8696	50.0465
0.05	YDL227C	RF1	14216.2	136.854	0.17363	51.1206	0.99591	134.861	138.847	0.15857	0.18869	50.5522	51.689
0.05	YDL227C	RF1	14215.1	135.877	0.16202	50.381	0.99561	133.905	137.849	0.14822	0.17582	49.7738	50.9883
0.05	YDL227C	RF1	14261.9	136.118	0.16321	50.222	0.99562	134.065	138.171	0.14927	0.17715	49.6142	50.8299
0.05	YDL227C	RF1	13880.2	133.804	0.15422	51.2623	0.99561	131.742	135.867	0.14102	0.16742	50.6228	51.9018
0.05	YDL227C	RF1	13672.5	130.824	0.16773	50.4876	0.99643	129.034	132.613	0.15448	0.18099	49.944	51.0312
0.05	YDL227C	RF1	13711.3	133.941	0.16843	52.6312	0.99634	132.041	135.842	0.15413	0.18273	52.0674	53.1951
0.05	YDL227C	RF1	11171.5	125.045	0.10272	65.6492	0.99645	122.813	127.276	0.09595	0.10949	64.7478	66.5505
0.05	YDL227C	RF1	13784.5	133.161	0.16434	51.4806	0.99738	131.505	134.816	0.15298	0.1757	50.9995	51.9616
0.05	YDL227C	RF1	13701.7	134.32	0.17102	52.9909	0.99733	132.687	135.953	0.15838	0.18365	52.5109	53.471
0.05	YDL227C	RF1	13927.4	134.388	0.16549	51.3629	0.99776	132.981	135.794	0.15505	0.17594	50.9295	51.7962
0.05	YDL227C	RF1	14197	135.752	0.17197	50.4187	0.99681	134.03	137.475	0.15918	0.18477	49.9204	50.917
0.05	YDL227C	RF1	14295.4	135.477	0.16714	49.479	0.99662	133.712	137.241	0.15476	0.17952	48.9591	49.999
0.05	YDL227C	RF1	14162.4	135.431	0.16579	50.4257	0.997	133.669	137.193	0.1539	0.17767	49.9236	50.9278
0.05	YDL227C	RF1	14149.4	135.702	0.17072	50.7309	0.99812	134.364	137.04	0.16085	0.18058	50.3423	51.1195
0.05	YDL227C	RF1	14446.9	137.313	0.16643	49.7869	0.99766	135.75	138.876	0.15606	0.1768	49.3479	50.2259
0.05	YDL227C	RF1	14494.4	135.26	0.17261	47.8391	0.99729	133.722	136.798	0.16143	0.18379	47.3882	48.29
0.05	YDL227C	RF1	14355.8	135.555	0.1678	49.0943	0.9974	133.959	137.15	0.15698	0.17863	48.639	49.5496
0.05	YDL227C	RF1	14579.2	137.488	0.16427	48.9581	0.99662	135.703	139.273	0.15235	0.1762	48.4351	49.4812
0.05	YDL227C	RF1	15217.1	141.586	0.15173	47.5188	0.996	139.624	143.547	0.14067	0.16279	46.9369	48.1007
0.05	YDL227C	RF1	14896.6	142.028	0.16214	50.1131	0.9948	139.709	144.347	0.14722	0.17707	49.452	50.7742
0.05	YDL227C	RF1	14852.5	142.172	0.16365	50.5299	0.99606	140.137	144.208	0.15029	0.177	49.9532	51.1066
0.05	YDL227C	RF1	14463.5	139.091	0.16457	51.0124	0.99679	137.281	140.901	0.15223	0.17691	50.4898	51.535
0.05	YDL227C	RF1	14189	137.642	0.16475	51.9121	0.99744	135.947	139.337	0.15338	0.17612	51.4359	52.3883
0.05	YDL227C	RF1	14075.4	137.432	0.16217	52.5816	0.99673	135.596	139.268	0.1495	0.17483	52.04	53.1231
0.05	YDL227C	RF1	13953.1	135.891	0.16567	52.3203	0.99647	134.004	137.778	0.15211	0.17924	51.7641	52.8766
0.05	YDL227C	RF1	13649.1	134.581	0.16338	53.5797	0.99729	132.915	136.246	0.15136	0.17541	53.0774	54.082
0.05	YDL227C	RF1	14073.8	136.523	0.15779	51.9106	0.99724	134.846	138.2	0.14677	0.16881	51.4063	52.4149
0.05	YDL227C	RF1	13776.9	134.033	0.16879	52.212	0.99727	132.328	135.739	0.15652	0.18106	51.726	52.6979
0.05	YDL227C	RF1	13431.6	134.484	0.15391	55.1232	0.99832	133.064	135.904	0.14493	0.16288	54.6929	55.5535
0.05	YDL227C	RF1	13788.2	135.306	0.15755	53.0948	0.99758	133.726	136.886	0.14693	0.16816	52.613	53.5766
0.05	YDL227C	RF1	13862.2	134.147	0.16576	51.6628	0.99741	132.564	135.73	0.15433	0.17718	51.1908	52.1347
0.05	YDL227C	RF1	13143.1	132.393	0.15595	55.7255	0.99733	130.692	134.093	0.14424	0.16766	55.1807	56.2703
0.05	YDL227C	RF1	13697.1	133.586	0.1705	52.4655	0.99784	132.065	135.107	0.15929	0.1817	52.0327	52.8983
0.05	YDL227C	RF1	13329.5	134.018	0.16029	55.5386	0.9973	132.382	135.653	0.14812	0.17247	55.0096	56.0677
0.05	YDL227C	RF1	13844.5	135.035	0.16407	52.474	0.99739	133.503	136.568	0.15268	0.17545	52	52.948
0.05	YDL227C	RF1	13862.4	134.441	0.16651	51.8878	0.99734	132.901	135.982	0.15486	0.17815	51.4143	52.3612
0.05	YDL227C	RF1	13970.9	134.499	0.1697	51.126	0.99762	132.872	136.127	0.15851	0.18088	50.6793	51.5727
0.05	YDL227C	RF1	14108.1	133.851	0.17117	49.5975	0.99744	132.26	135.443	0.15987	0.18246	49.145	50.05
0.05	YDL227C	RF1	14163	135.7	0.17085	50.6293	0.99812	134.363	137.038	0.16099	0.1807	50.241	51.0175
0.05	YDL227C	RF1	14334.2	135.544	0.16745	49.2457	0.99794	134.112	136.977	0.15779	0.17711	48.8387	49.6528
0.05	YDL227C	RF1	14652	138.231	0.17268	49.0024	0.9973	136.578	139.885	0.16119	0.18416	48.546	49.4588
0.05	YDL227C	RF1	14763.5	137.986	0.16618	48.0046	0.99708	136.405	139.567	0.1552	0.17716	47.529	48.4802
0.05	YDL227C	RF1	14826.6	139.471	0.1642	48.6922	0.99558	137.396	141.546	0.15059	0.17781	48.0922	49.2922
0.05	YDL227C	RF1	14966.7	142.264	0.16823	49.7948	0.99447	139.766	144.761	0.15196	0.1845	49.1212	50.4683
0.05	YDL227C	RF1	14682	141.43	0.1593	51.1872	0.9969	139.691	143.168	0.14779	0.17082	50.6681	51.7063
0.05	YDL227C	RF1	14112.5	137.463	0.16428	52.3343	0.99675	135.446	139.479	0.15131	0.17726	51.7876	52.8809
0.05	YDL227C	RF1	14370.5	138.888	0.15936	51.5304	0.99697	137.033	140.743	0.14774	0.17099	51.0047	52.0561
0.05	YDL227C	RF1	14065.6	136.554	0.17438	51.9949	0.99701	134.754	138.353	0.16102	0.18773	51.5002	52.4896
0.05	YDL227C	RF1	13351.7	134.729	0.15168	55.8981	0.99805	133.241	136.217	0.14211	0.16126	55.4225	56.3736
0.05	YDL227C	RF1	13550.1	134.425	0.16416	54.1986	0.9975	132.808	136.042	0.15229	0.17603	53.7093	54.6879
0.05	YDL227C	RF1	13475.1	134.31	0.16301	54.6709	0.99759	132.716	135.904	0.15138	0.17464	54.1841	55.1577
0.05	YDL227C	RF1	13779.8	135.04	0.16314	52.9562	0.99719	133.349	136.731	0.1511	0.17518	52.4493	53.4631
0.05	YDL227C	RF1	13795.7	134.889	0.16231	52.7246	0.99746	133.216	136.562	0.15101	0.17362	52.2403	53.2089
0.05	YDL227C	RF1	13799.7	134.52	0.16447	52.4147	0.99766	132.994	136.047	0.1535	0.17544	51.9582	52.8713
0.05	YDL227C	RF1	13764.4	133.032	0.17125	51.5322	0.9974	131.392	134.671	0.15921	0.18329	51.0651	51.9993
0.05	YDL227C	RF1	13701.9	134.16	0.16122	52.8671	0.99792	132.775	135.544	0.15111	0.17132	52.4317	53.3025
0.05	YDL227C	RF1	13575.3	133.689	0.16125	53.4551	0.99792	132.235	135.143	0.15093	0.17158	53.0109	53.8993
0.05	YDL227C	RF1	13819.9	134.353	0.16552	52.1357	0.9983	133.061	135.644	0.15617	0.17487	51.7507	52.5207
0.05	YDL227C	RF1	13575.4	134.213	0.16459	53.8505	0.99815	132.834	135.591	0.15445	0.17474	53.4344	54.2667
0.05	YDL227C	RF1	13729	132.493	0.1716	51.3788	0.9972	130.876	134.111	0.15916	0.18403	50.8991	51.8584
0.05	YDL227C	RF1	13933	133.429	0.17288	50.5771	0.99774	131.989	134.87	0.16189	0.18386	50.1544	50.9998
0.05	YDL227C	RF1	14148.2	135.795	0.17076	50.811	0.99847	134.535	137.055	0.16183	0.17969	50.4584	51.1636
0.05	YDL227C	RF1	14089.3	134.351	0.1773	50.1301	0.99887	133.178	135.524	0.16923	0.18537	49.8293	50.431
0.05	YDL227C	RF1	14276.5	135.336	0.17034	49.5093	0.99742	133.745	136.927	0.15921	0.18147	49.0582	49.9603
0.05	YDL227C	RF1	14364.6	135.616	0.17395	49.0778	0.99804	134.237	136.995	0.16407	0.18384	48.6913	49.4643
0.05	YDL227C	RF1	14519.5	137.098	0.16137	49.0915	0.99773	135.714	138.481	0.15195	0.1708	48.6653	49.5177
0.05	YDL227C	RF1	15074.9	139.201	0.16809	46.7017	0.99607	137.31	141.091	0.15546	0.18072	46.1563	47.2471
0.05	YDL227C	RF1	14887	142.572	0.16073	50.5806	0.9959	140.476	144.667	0.1474	0.17406	49.9836	51.1775
0.05	YDL227C	RF1	14622.4	140.433	0.173	50.8757	0.99654	138.544	142.322	0.15924	0.18676	50.3497	51.4016
0.05	YDL227C	RF1	14443.1	138.894	0.16449	51.0119	0.99712	137.254	140.533	0.15288	0.17609	50.5217	51.502
0.05	YDL227C	RF1	13914.8	136.797	0.15798	53.28	0.99741	135.138	138.456	0.14688	0.16908	52.7798	53.7803
0.05	YDL227C	RF1	14034.3	136.016	0.17026	51.8178	0.99703	134.311	137.721	0.15755	0.18297	51.3233	52.3122
0.05	YDL227C	RF1	13977.3	135.955	0.16127	52.1906	0.99767	134.418	137.492	0.15072	0.17182	51.7315	52.6497
0.05	YDL227C	RF1	13359.6	134.865	0.15747	55.9404	0.99633	132.851	136.88	0.14357	0.17137	55.3082	56.5726
0.05	YDL227C	RF1	13764.2	135.646	0.15834	53.5273	0.9975	134.026	137.266	0.14734	0.16935	53.0346	54.02
0.05	YDL227C	RF1	13513	134.305	0.17087	54.3851	0.99884	133.214	135.396	0.16227	0.17948	54.061	54.7092
0.05	YDL227C	RF1	13357.1	132.679	0.15652	54.326	0.99787	131.126	134.232	0.14631	0.16672	53.856	54.796
0.05	YDL227C	RF1	13313.3	132.577	0.15841	54.5799	0.99772	131.046	134.109	0.14764	0.16917	54.0995	55.0603
0.05	YDL227C	RF1	13289.2	132.87	0.16057	54.9821	0.9979	131.389	134.35	0.1499	0.17124	54.52	55.4442
0.05	YDL227C	RF1	13486.2	132.909	0.1662	53.5295	0.99721	131.323	134.495	0.15379	0.17861	53.0322	54.0268
0.05	YDL227C	RF1	13645.8	134.449	0.16052	53.5042	0.99791	133.052	135.846	0.15033	0.17071	53.0632	53.9452
0.05	YDL227C	RF1	13547.7	134.418	0.16096	54.2114	0.9982	133.108	135.728	0.15128	0.17065	53.796	54.6269
0.05	YDL227C	RF1	13546	133.766	0.16295	53.733	0.99811	132.319	135.213	0.15289	0.17301	53.3088	54.1572
0.05	YDL227C	RF1	13487.3	132.984	0.16589	53.5794	0.99761	131.563	134.406	0.1544	0.17738	53.1181	54.0406
0.05	YDL227C	RF1	13822.8	134.621	0.16406	52.3193	0.99807	133.239	136.003	0.15418	0.17393	51.9055	52.7331
0.05	YDL227C	RF1	14094.8	134.346	0.17534	50.0853	0.99793	132.909	135.783	0.16472	0.18597	49.6837	50.4869
0.05	YDL227C	RF1	14143.7	135.683	0.17012	50.7579	0.99824	134.39	136.976	0.16064	0.17961	50.3816	51.1342
0.05	YDL227C	RF1	14118.8	136.237	0.1703	51.365	0.99844	135.011	137.462	0.16125	0.17935	51.0102	51.7199
0.05	YDL227C	RF1	14158.6	136.82	0.16098	51.5153	0.99782	135.412	138.228	0.15113	0.17083	51.0828	51.9477
0.05	YDL227C	RF1	14680	138.239	0.16803	48.8057	0.99681	136.505	139.973	0.15612	0.17995	48.3056	49.3058
0.05	YDL227C	RF1	15065.9	141.237	0.16074	48.3267	0.99584	139.207	143.267	0.14808	0.1734	47.7405	48.9129
0.05	YDL227C	RF1	15129.9	142.512	0.16739	48.8324	0.99578	140.437	144.587	0.15364	0.18115	48.2508	49.414
0.05	YDL227C	RF1	14516.5	139.808	0.16711	51.1675	0.99686	138.077	141.539	0.15459	0.17962	50.6575	51.6776
0.05	YDL227C	RF1	14038.5	137.655	0.1674	53.016	0.9977	136.098	139.213	0.15604	0.17876	52.5641	53.4679
0.05	YDL227C	RF1	14273.4	137.616	0.16126	51.2794	0.99773	136.104	139.127	0.15115	0.17138	50.8339	51.7248
0.05	YDL227C	RF1	13929.7	136.202	0.16974	52.7274	0.99709	134.489	137.916	0.15686	0.18261	52.2293	53.2256
0.05	YDL227C	RF1	13691	134.856	0.16906	53.4768	0.9972	133.162	136.551	0.15615	0.18197	52.9762	53.9773
0.05	YDL227C	RF1	13774.6	135.067	0.17053	53.0159	0.99753	133.495	136.64	0.15848	0.18258	52.5554	53.4765
0.05	YDL227C	RF1	13494.4	134.909	0.15744	54.9725	0.9983	133.613	136.204	0.1482	0.16668	54.5553	55.3898
0.05	YDL227C	RF1	13455.1	134.345	0.14706	54.8447	0.99787	132.817	135.873	0.13776	0.15637	54.3525	55.3369
0.05	YDL227C	RF1	13176.3	133.731	0.15377	56.4704	0.99813	132.275	135.186	0.1441	0.16344	56.0014	56.9393
0.05	YDL227C	RF1	13510.4	133.201	0.16268	53.5696	0.99771	131.684	134.717	0.1517	0.17367	53.1063	54.0329
0.05	YDL227C	RF1	13423.8	132.484	0.16749	53.6756	0.99798	131	133.969	0.15659	0.17838	53.2433	54.1079
0.05	YDL227C	RF1	13610.5	133.56	0.16004	53.093	0.99781	132.139	134.981	0.14972	0.17037	52.6418	53.5442
0.05	YDL227C	RF1	13512.6	133.954	0.16565	54.1242	0.99777	132.505	135.402	0.15439	0.17692	53.6705	54.5779
0.05	YDL227C	RF1	13625.9	133.549	0.16071	52.9696	0.99832	132.255	134.844	0.15162	0.16981	52.574	53.3652
0.05	YDL227C	RF1	13584.6	134.069	0.16109	53.6731	0.99825	132.673	135.465	0.1516	0.17058	53.2624	54.0838
0.05	YDL227C	RF1	13973.2	134.77	0.17436	51.3177	0.99741	133.255	136.286	0.16218	0.18653	50.8646	51.7709
0.05	YDL227C	RF1	14295.7	135.964	0.17562	49.8555	0.99696	134.229	137.698	0.16288	0.18835	49.3742	50.3369
0.05	YDL227C	RF1	14143.2	135.365	0.16961	50.5172	0.99817	134.004	136.727	0.16001	0.17922	50.131	50.9034
0.05	YDL227C	RF1	14309.9	135.942	0.16835	49.7336	0.99847	134.743	137.141	0.15985	0.17686	49.3831	50.0842
0.05	YDL227C	RF1	14184.6	136.824	0.16046	51.3281	0.99851	135.617	138.031	0.15239	0.16853	50.969	51.6871
0.05	YDL227C	RF1	14285.9	134.257	0.17127	48.5916	0.99714	132.449	136.064	0.15961	0.18293	48.1135	49.0697
0.05	YDL227C	RF1	14806.8	139.919	0.16969	49.1749	0.99753	138.363	141.476	0.15891	0.18048	48.734	49.6158
0.05	YDL227C	RF1	15333.8	141.784	0.1651	46.8489	0.99577	139.774	143.795	0.15226	0.17794	46.2749	47.4229
0.05	YDL227C	RF1	14935	143.483	0.16112	50.909	0.9962	141.605	145.361	0.14824	0.17399	50.3419	51.4762
0.05	YDL227C	RF1	14733.4	142.676	0.15676	51.7336	0.99385	140.307	145.045	0.14039	0.17312	50.9798	52.4875
0.05	YDL227C	RF1	14331.4	139.674	0.16299	52.3928	0.99596	137.593	141.756	0.14879	0.1772	51.7899	52.9957
0.05	YDL227C	RF1	14230.7	138.162	0.16383	51.9988	0.99727	136.406	139.917	0.15219	0.17548	51.5055	52.4922
0.05	YDL227C	RF1	13910.2	135.501	0.1664	52.3414	0.99783	134.026	136.976	0.15568	0.17711	51.9062	52.7765
0.05	YDL227C	RF1	13367	133.233	0.15825	54.6706	0.99791	131.754	134.712	0.14792	0.16859	54.2083	55.133
0.05	YDL227C	RF1	13603.3	134.525	0.16337	53.8779	0.9968	132.818	136.231	0.15045	0.17628	53.343	54.4128
0.05	YDL227C	RF1	13508.8	133.727	0.15222	53.981	0.9978	132.22	135.235	0.14247	0.16197	53.5048	54.4573
0.05	YDL227C	RF1	13440.8	133.971	0.1585	54.6721	0.99806	132.535	135.406	0.14849	0.1685	54.2262	55.1181
0.05	YDL227C	RF1	13623	134.483	0.16461	53.7002	0.99779	132.984	135.983	0.15362	0.17561	53.2491	54.1513
0.05	YDL227C	RF1	13826.3	133.892	0.1701	51.7344	0.99727	132.278	135.505	0.15792	0.18227	51.2588	52.2099
0.05	YDL227C	RF1	13506.4	134.024	0.16675	54.2234	0.998	132.648	135.4	0.15592	0.17757	53.7939	54.6528
0.05	YDL227C	RF1	13108.4	130.997	0.16751	54.9333	0.99923	130.073	131.922	0.16055	0.17447	54.6582	55.2085
0.05	YDL227C	RF1	12984.9	129.748	0.16168	54.9209	0.99646	127.911	131.584	0.14791	0.17546	54.3366	55.5051
0.05	YDL227C	RF1	14329	135.579	0.17223	49.3115	0.99761	134.101	137.057	0.16139	0.18306	48.8828	49.7402
0.05	YDL227C	RF1	13449.7	133.872	0.13914	54.5292	0.9983	132.533	135.211	0.13173	0.14655	54.0843	54.9741
0.05	YDL227C	RF1	14005	134.69	0.16449	51.0193	0.99805	133.265	136.115	0.15486	0.17411	50.6096	51.4291
0.05	YDL227C	RF1	13592.3	134.651	0.16091	54.0542	0.99869	133.433	135.868	0.15265	0.16917	53.6964	54.412
0.05	YDL227C	RF1	13689.1	134.615	0.16453	53.3087	0.99864	133.391	135.84	0.15598	0.17308	52.9547	53.6626
0.05	YDL227C	RF1	13785.8	135.963	0.16108	53.6054	0.99883	134.862	137.065	0.15338	0.16877	53.2734	53.9373
0.05	YDL227C	RF1	14191.5	136.701	0.17468	51.185	0.99847	135.433	137.968	0.16538	0.18398	50.837	51.5331
0.05	YDL227C	RF1	14025.3	136.707	0.16153	52.4048	0.99845	135.459	137.956	0.15295	0.17011	52.034	52.7756
0.05	YDL227C	RF1	14690.1	139.013	0.16488	49.324	0.9978	137.55	140.475	0.15512	0.17465	48.9013	49.7467
0.05	YDL227C	RF1	14917.1	141.141	0.16347	49.3094	0.99688	139.368	142.915	0.15197	0.17497	48.8024	49.8163
0.05	YDL227C	RF1	14920.6	143.267	0.15673	50.8526	0.99676	141.462	145.072	0.14529	0.16818	50.3161	51.389
0.05	YDL227C	RF1	14755.3	140.804	0.16741	50.2056	0.99646	138.89	142.718	0.15433	0.18049	49.6646	50.7466
0.05	YDL227C	RF1	14212.9	137.949	0.16574	51.9685	0.99717	136.253	139.645	0.15377	0.17771	51.4767	52.4604
0.05	YDL227C	RF1	14266.8	137.736	0.17027	51.4186	0.9975	136.146	139.326	0.15866	0.18189	50.9636	51.8736
0.05	YDL227C	RF1	13948.1	136.12	0.16957	52.5299	0.99754	134.538	137.701	0.15775	0.1814	52.0699	52.9899
0.05	YDL227C	RF1	13840.7	135.917	0.16539	53.167	0.99795	134.464	137.371	0.15484	0.17594	52.7367	53.5973
0.05	YDL227C	RF1	13935.9	135.775	0.16443	52.3592	0.99766	134.302	137.248	0.15354	0.17531	51.9074	52.811
0.05	YDL227C	RF1	13710.6	134.607	0.16465	53.1423	0.99766	133.068	136.145	0.15346	0.17584	52.6814	53.6033
0.05	YDL227C	RF1	13899.3	135.233	0.16742	52.2184	0.99758	133.682	136.784	0.15604	0.1788	51.7615	52.6752
0.05	YDL227C	RF1	13471.8	133.528	0.1652	54.1078	0.99804	132.172	134.884	0.15468	0.17573	53.6813	54.5343
0.05	YDL227C	RF1	13449.9	133.007	0.15851	53.8774	0.99768	131.468	134.546	0.14779	0.16923	53.3992	54.3556
0.05	YDL227C	RF1	13195.4	133.537	0.15367	56.1843	0.99818	132.173	134.9	0.14422	0.16312	55.7289	56.6397
0.05	YDL227C	RF1	13426.7	133.517	0.15155	54.4365	0.99826	132.163	134.872	0.14282	0.16029	54.0055	54.8674
0.05	YDL227C	RF1	13719.4	134.332	0.16445	52.8682	0.99711	132.704	135.96	0.15219	0.1767	52.3623	53.374
0.05	YDL227C	RF1	13373.1	133.286	0.15899	54.6645	0.99836	131.922	134.65	0.14977	0.1682	54.255	55.0741
0.05	YDL227C	RF1	13800.6	134.059	0.16789	52.0544	0.99786	132.562	135.556	0.15722	0.17855	51.6264	52.4823
0.05	YDL227C	RF1	13627.2	133.525	0.15947	52.9413	0.99847	132.288	134.762	0.15089	0.16805	52.5617	53.3209
0.05	YDL227C	RF1	13971.1	134.662	0.16439	51.2491	0.99761	132.999	136.325	0.15362	0.17516	50.7893	51.7088
0.05	YDL227C	RF1	14143	136.423	0.17334	51.3297	0.99854	135.231	137.615	0.16431	0.18238	50.9881	51.6712
0.05	YDL227C	RF1	14248	136.751	0.16879	50.8096	0.99864	135.604	137.899	0.16054	0.17705	50.477	51.1422
0.05	YDL227C	RF1	14448	137.511	0.16701	49.931	0.99785	136.023	139	0.15706	0.17695	49.5144	50.3475
0.05	YDL227C	RF1	14802.1	139.198	0.16811	48.6592	0.9968	137.474	140.921	0.15634	0.17988	48.1653	49.1532
0.05	YDL227C	RF1	14692	140.104	0.15659	50.1324	0.99823	138.766	141.443	0.14833	0.16485	49.7391	50.5256
0.05	YDL227C	RF1	14774.3	139.165	0.1579	48.8333	0.99677	137.32	141.01	0.14693	0.16888	48.3078	49.3589
0.05	YDL227C	RF1	14535.2	139.377	0.16692	50.7121	0.99626	137.427	141.326	0.15342	0.18042	50.1545	51.2697
0.05	YDL227C	RF1	14491.2	139.893	0.16156	51.4112	0.99708	138.057	141.729	0.14991	0.17322	50.8989	51.9235
0.05	YDL227C	RF1	14363	138.269	0.17145	51.1226	0.99756	136.63	139.909	0.15991	0.18299	50.6732	51.5719
0.05	YDL227C	RF1	14296.6	137.675	0.16961	51.1563	0.99739	135.988	139.363	0.15788	0.18134	50.6891	51.6234
0.05	YDL227C	RF1	13882.6	136.522	0.16424	53.3118	0.99701	134.76	138.285	0.15162	0.17687	52.7901	53.8334
0.05	YDL227C	RF1	13888.2	135.314	0.17248	52.3628	0.99741	133.716	136.913	0.16016	0.1848	51.8995	52.826
0.05	YDL227C	RF1	13649.7	134.336	0.16562	53.3908	0.9976	132.772	135.9	0.15407	0.17717	52.9221	53.8595
0.05	YDL227C	RF1	13835.6	135.096	0.16646	52.5864	0.99682	133.322	136.87	0.15347	0.17945	52.0613	53.1114
0.05	YDL227C	RF1	13692.5	135.48	0.16842	53.9328	0.99812	134.087	136.873	0.15785	0.17898	53.5211	54.3445
0.05	YDL227C	RF1	13275.1	133.108	0.15061	55.2668	0.99797	131.625	134.591	0.14108	0.16014	54.7883	55.7452
0.05	YDL227C	RF1	13604.8	133.162	0.16224	52.8314	0.9972	131.51	134.814	0.15043	0.17405	52.328	53.3347
0.05	YDL227C	RF1	13703.2	134.301	0.16497	52.9654	0.99756	132.802	135.8	0.1536	0.17633	52.5	53.4308
0.05	YDL227C	RF1	13675.8	133.343	0.17162	52.4376	0.99758	131.816	134.869	0.15976	0.18348	51.9875	52.8879
0.05	YDL227C	RF1	13161.3	129.969	0.1641	53.7343	0.99807	128.543	131.395	0.15378	0.17442	53.3061	54.1626
0.05	YDL227C	RF1	13582.1	134.121	0.16678	53.7315	0.99859	132.925	135.317	0.15779	0.17576	53.373	54.09
0.05	YDL227C	RF1	13506.1	133.204	0.16954	53.6052	0.99829	131.776	134.632	0.15938	0.1797	53.2106	53.9998
0.05	YDL227C	RF1	13550.7	132.229	0.16849	52.5203	0.9978	130.838	133.62	0.15748	0.1795	52.0876	52.953
0.05	YDL227C	RF1	13511.9	133.41	0.16844	53.7179	0.99772	131.839	134.98	0.15685	0.18002	53.2644	54.1713
0.05	YDL227C	RF1	13680.7	134.205	0.17016	53.0608	0.99863	132.988	135.421	0.16118	0.17914	52.7147	53.4069
0.05	YDL227C	RF1	13868.6	135.435	0.16903	52.599	0.99864	134.221	136.65	0.16031	0.17775	52.2561	52.942
0.05	YDL227C	RF1	13791.1	133.309	0.1732	51.5472	0.9982	132.014	134.604	0.16313	0.18326	51.1673	51.9271
0.05	YDL227C	RF1	14725.9	138.781	0.17606	48.8901	0.99821	137.487	140.075	0.16649	0.18563	48.5253	49.255
0.05	YDL227C	RF1	14814.2	139.974	0.13549	49.155	0.99669	138.188	141.76	0.12684	0.14414	48.5907	49.7194
0.05	YDL227C	RF1	15092.8	141.578	0.16924	48.3943	0.99661	139.747	143.41	0.15687	0.1816	47.8796	48.9089
0.05	YDL227C	RF1	14906.1	142.037	0.16591	50.0538	0.99613	140.031	144.043	0.15254	0.17928	49.489	50.6185
0.05	YDL227C	RF1	14557.2	140.107	0.1667	51.0982	0.99686	138.297	141.916	0.15419	0.17921	50.5834	51.6129
0.05	YDL227C	RF1	14028.7	136.406	0.16433	52.1531	0.99738	134.619	138.192	0.15277	0.17588	51.6653	52.641
0.05	YDL227C	RF1	14184	136.632	0.17467	51.1873	0.99749	134.987	138.277	0.1626	0.18674	50.7356	51.639
0.05	YDL227C	RF1	14289.3	137.216	0.17538	50.8617	0.9973	135.591	138.84	0.16301	0.18776	50.402	51.3215
0.05	YDL227C	RF1	12826.1	126.854	0.15584	53.8894	0.99815	125.48	128.229	0.14649	0.16518	53.4547	54.3242
0.05	YDL227C	RF1	13649.8	134.64	0.1626	53.6193	0.99788	133.225	136.056	0.15205	0.17315	53.1757	54.063
0.05	YDL227C	RF1	14071.2	135.575	0.16522	51.2091	0.99725	133.941	137.208	0.1537	0.17675	50.7267	51.6915
0.05	YDL227C	RF1	13620.6	135.039	0.16077	54.1346	0.99774	133.561	136.517	0.14993	0.17161	53.668	54.6012
0.05	YDL227C	RF1	12928.6	129.352	0.15897	55.0506	0.99776	127.869	130.836	0.14818	0.16976	54.5723	55.5289
0.05	YDL227C	RF1	13662.7	133.201	0.17173	52.4273	0.9976	131.614	134.788	0.15987	0.18358	51.9761	52.8785
0.05	YDL227C	RF1	13633.8	134.028	0.15989	53.2752	0.99775	132.581	135.476	0.14941	0.17038	52.8165	53.7339
0.05	YDL227C	RF1	13067.4	131.101	0.15781	55.3242	0.99798	129.577	132.624	0.14746	0.16816	54.8555	55.793
0.05	YDL227C	RF1	13692.4	134.642	0.16494	53.3043	0.99789	133.248	136.036	0.15435	0.17553	52.8719	53.7368
0.05	YDL227C	RF1	13788.9	133.004	0.17526	51.3266	0.99915	132.076	133.931	0.16821	0.1823	51.0654	51.5877
0.05	YDL227C	RF1	14351.7	135.106	0.17316	48.773	0.99774	133.679	136.533	0.16265	0.18368	48.3578	49.1882
0.05	YDL227C	RF1	13411.7	132.6	0.1581	53.8544	0.99829	131.228	133.971	0.14896	0.16723	53.4427	54.2661
0.05	YDL227C	RF1	13584.3	133.77	0.1658	53.4492	0.99818	132.47	135.069	0.15575	0.17585	53.044	53.8544
0.05	YDL227C	RF1	13906.6	135.003	0.17025	51.9891	0.99866	133.905	136.1	0.16167	0.17882	51.6571	52.3211
0.05	YDL227C	RF1	13826.4	135.17	0.16663	52.7105	0.99861	133.877	136.463	0.15793	0.17533	52.3564	53.0645
0.05	YDL227C	RF1	14396.6	138.202	0.16579	50.828	0.99804	136.744	139.66	0.1561	0.17548	50.4211	51.2349
0.05	YDL227C	RF1	14043.8	133.742	0.16063	49.9918	0.99783	132.327	135.157	0.15112	0.17014	49.5618	50.4219
0.05	YDL227C	RF1	14574.5	138.86	0.162	50.0401	0.99748	137.275	140.445	0.1516	0.1724	49.5783	50.502
0.05	YDL227C	RF1	14724	139.319	0.17255	49.3135	0.99685	137.407	141.231	0.15988	0.18522	48.8096	49.8173
0.05	YDL227C	RF1	14578	141.657	0.15594	52.0873	0.997	139.844	143.47	0.14465	0.16723	51.5584	52.6162
0.05	YDL227C	RF1	14158.1	139.061	0.14827	53.1857	0.99763	137.44	140.683	0.1387	0.15783	52.6891	53.6823
0.05	YDL227C	RF1	14156.1	137.92	0.16832	52.3585	0.9969	135.953	139.886	0.1552	0.18144	51.8341	52.883
0.05	YDL227C	RF1	14029.7	137.493	0.16242	52.9594	0.99799	135.896	139.089	0.15226	0.17258	52.5234	53.3955
0.05	YDL227C	RF1	14000.3	136.61	0.1659	52.5153	0.99769	135.073	138.146	0.15486	0.17694	52.0649	52.9657
0.05	YDL227C	RF1	13612.9	134.739	0.16248	53.9673	0.99741	133.023	136.455	0.15066	0.1743	53.467	54.4676
0.05	YDL227C	RF1	13425	133.953	0.15135	54.7771	0.99766	132.364	135.542	0.14114	0.16157	54.2713	55.2829
0.05	YDL227C	RF1	13818.1	135.761	0.15648	53.2152	0.99743	134.196	137.325	0.1457	0.16726	52.7204	53.71
0.05	YDL227C	RF1	13421.3	131.2	0.1647	52.7026	0.99795	129.865	132.535	0.1544	0.17499	52.2784	53.1268
0.05	YDL227C	RF1	13653.2	133.385	0.16595	52.6396	0.99779	131.853	134.916	0.1551	0.17679	52.1965	53.0826
0.05	YDL227C	RF1	13708.1	134.19	0.16628	52.845	0.99782	132.778	135.603	0.15544	0.17712	52.4082	53.2818
0.05	YDL227C	RF1	10228.9	119.798	0.10164	69.6093	0.99842	118.311	121.285	0.09717	0.10611	69.0099	70.2086
0.05	YDL227C	RF1	13095.5	132.243	0.15774	55.9731	0.99761	130.639	133.847	0.14644	0.16904	55.4599	56.4863
0.05	YDL227C	RF1	13633.3	134.155	0.16752	53.376	0.99843	132.899	135.411	0.15806	0.17698	53.0014	53.7505
0.05	YDL227C	RF1	13296.2	132.323	0.15365	54.515	0.99821	130.963	133.682	0.14458	0.16272	54.0812	54.9487
0.05	YDL227C	RF1	13484.1	132.575	0.16298	53.2904	0.99824	131.131	134.02	0.15336	0.1726	52.8816	53.6992
0.05	YDL227C	RF1	13614.6	133.187	0.16857	52.778	0.99819	131.732	134.643	0.15842	0.17871	52.3759	53.1802
0.05	YDL227C	RF1	13447.4	134.314	0.15262	54.8792	0.99845	133.021	135.607	0.14419	0.16105	54.4691	55.2894
0.05	YDL227C	RF1	13928.2	136.105	0.16719	52.665	0.99871	134.875	137.335	0.15882	0.17556	52.3277	53.0022
0.05	YDL227C	RF1	14019.9	134.57	0.18132	50.8163	0.99922	133.634	135.506	0.17427	0.18836	50.5698	51.0628
0.05	YDL227C	RF1	14410.8	137.218	0.17245	49.9772	0.99758	135.627	138.808	0.16125	0.18364	49.5381	50.4162
0.05	YDL227C	RF1	14296.4	137.394	0.17196	50.9448	0.9982	136.001	138.786	0.16208	0.18184	50.5614	51.3282
0.05	YDL227C	RF1	14805.9	140.336	0.16679	49.4955	0.99749	138.756	141.916	0.15613	0.17745	49.046	49.9449
0.05	YDL227C	RF1	15293.9	141.54	0.16879	46.9444	0.99577	139.531	143.549	0.15547	0.18211	46.3758	47.5129
0.05	YDL227C	RF1	15059	142.472	0.16468	49.3005	0.99649	140.483	144.461	0.15225	0.1771	48.759	49.842
0.05	YDL227C	RF1	14732.2	141.692	0.16519	51.0251	0.9966	139.793	143.59	0.15242	0.17797	50.4886	51.5617
0.05	YDL227C	RF1	14196.2	137.668	0.17094	51.8798	0.99756	135.843	139.493	0.15911	0.18276	51.4168	52.3428
0.05	YDL227C	RF1	13915.1	138.169	0.15217	54.2869	0.99791	136.559	139.778	0.14251	0.16184	53.8127	54.7612
0.05	YDL227C	RF1	13827	135.407	0.16815	52.8851	0.99713	133.703	137.111	0.15545	0.18085	52.3839	53.3863
0.05	YDL227C	RF1	13595.8	134.699	0.15698	54.0637	0.99805	133.269	136.129	0.14728	0.16667	53.6219	54.5056
0.05	YDL227C	RF1	13602.8	134.983	0.15721	54.2245	0.99796	133.512	136.455	0.14721	0.1672	53.7706	54.6784
0.05	YDL227C	RF1	13560.7	134.407	0.16125	54.1059	0.9976	132.894	135.919	0.15005	0.17245	53.627	54.5849
0.05	YDL227C	RF1	13462.1	134.862	0.15865	55.1778	0.9976	133.248	136.476	0.14742	0.16988	54.6772	55.6783
0.05	YDL227C	RF1	13705.3	135.213	0.15574	53.6375	0.99811	133.808	136.617	0.14642	0.16505	53.2048	54.0702
0.05	YDL227C	RF1	14252.7	135.467	0.17142	49.7874	0.99708	133.811	137.123	0.15928	0.18355	49.3063	50.2685
0.05	YDL227C	RF1	13894.7	135.733	0.16407	52.631	0.99753	134.147	137.319	0.15278	0.17535	52.16	53.102
0.05	YDL227C	RF1	13743	134.988	0.16682	53.19	0.99765	133.509	136.467	0.15542	0.17823	52.7352	53.6447
0.05	YDL227C	RF1	13772.3	133.16	0.16111	51.5724	0.99786	131.734	134.587	0.15121	0.171	51.1377	52.0072
0.05	YDL227C	RF1	13884	135.306	0.16757	52.3867	0.99775	133.872	136.739	0.15661	0.17854	51.9498	52.8235
0.05	YDL227C	RF1	13685.9	133.763	0.15847	52.6843	0.99791	132.261	135.265	0.14863	0.16831	52.2397	53.1289
0.05	YDL227C	RF1	13606.8	133.825	0.15847	53.3224	0.99812	132.385	135.264	0.14898	0.16797	52.8953	53.7494
0.05	YDL227C	RF1	13977	135.8	0.16274	52.0757	0.99768	134.127	137.474	0.15205	0.17344	51.6144	52.537
0.05	YDL227C	RF1	14146.5	135.785	0.16963	50.8156	0.99818	134.467	137.103	0.16	0.17925	50.432	51.1992
0.05	YDL227C	RF1	14582.1	138.125	0.17222	49.4274	0.99845	136.862	139.389	0.16346	0.18097	49.08	49.7749
0.05	YDL227C	RF1	14482.6	137.829	0.17069	49.922	0.99751	136.292	139.366	0.15966	0.18173	49.482	50.362
0.05	YDL227C	RF1	14798.4	139.383	0.16695	48.8278	0.99719	137.655	141.111	0.15573	0.17816	48.3492	49.3064
0.05	YDL227C	RF1	14809.8	139.065	0.1649	48.5023	0.99774	137.66	140.47	0.15528	0.17452	48.082	48.9226
0.05	YDL227C	RF1	15402.1	142.228	0.16961	46.7062	0.99576	140.215	144.241	0.15626	0.18297	46.1401	47.2722
0.05	YDL227C	RF1	14907.2	144.138	0.16125	51.5758	0.99603	142.033	146.244	0.14774	0.17477	50.9826	52.169
0.05	YDL227C	RF1	14727.3	141.211	0.16604	50.7059	0.99654	139.127	143.295	0.15306	0.17902	50.159	51.2528
0.05	YDL227C	RF1	14188.6	139.733	0.15427	53.4575	0.99677	137.641	141.825	0.14221	0.16634	52.8788	54.0362
0.05	YDL227C	RF1	13869.8	138.149	0.15767	54.601	0.99773	136.471	139.826	0.14693	0.16842	54.1142	55.0878
0.05	YDL227C	RF1	14124.2	137.863	0.16931	52.5478	0.99722	136.084	139.641	0.15675	0.18188	52.0556	53.0401
0.05	YDL227C	RF1	13763.1	136.355	0.16378	54.0635	0.99708	134.593	138.117	0.15109	0.17647	53.5376	54.5895
0.05	YDL227C	RF1	13435.5	134.945	0.15395	55.4366	0.99792	133.421	136.47	0.1439	0.16401	54.9558	55.9174
0.05	YDL227C	RF1	13787.9	135.417	0.15704	53.18	0.99736	133.761	137.072	0.14598	0.1681	52.6745	53.6856
0.05	YDL227C	RF1	13559.8	135.544	0.15429	54.9585	0.99729	133.814	137.274	0.14291	0.16568	54.4185	55.4986
0.05	YDL227C	RF1	13923.7	136.074	0.15752	52.6737	0.99736	134.428	137.72	0.14659	0.16846	52.1755	53.1719
0.05	YDL227C	RF1	13989.9	135.647	0.16275	51.8638	0.99734	133.939	137.354	0.15136	0.17414	51.374	52.3536
0.05	YDL227C	RF1	13899.1	135.816	0.15829	52.6605	0.99744	134.191	137.44	0.1474	0.16919	52.1691	53.1519
0.05	YDL227C	RF1	13944	135.278	0.17018	51.9227	0.99709	133.598	136.958	0.15757	0.18278	51.4325	52.4128
0.05	YDL227C	RF1	14245.1	136.274	0.17515	50.4662	0.9974	134.756	137.792	0.16317	0.18713	50.0183	50.9142
0.05	YDL227C	RF1	14331.2	136.785	0.17205	50.2274	0.99784	135.405	138.165	0.16153	0.18256	49.8178	50.637
0.05	YDL227C	RF1	13800.6	135.405	0.15834	53.0779	0.99812	133.881	136.93	0.14889	0.16779	52.6493	53.5065
0.05	YDL227C	RF1	13753.8	134.153	0.16524	52.4762	0.99783	132.633	135.674	0.15463	0.17585	52.0376	52.9148
0.05	YDL227C	RF1	14119.2	136.21	0.16359	51.3414	0.99778	134.657	137.763	0.15326	0.17391	50.8989	51.7838
0.05	YDL227C	RF1	14474.7	136.629	0.16757	49.0569	0.99781	135.064	138.194	0.15755	0.17758	48.632	49.4818
0.05	YDL227C	RF1	14624.5	138.064	0.16664	49.0727	0.9981	136.612	139.516	0.15747	0.17581	48.6791	49.4662
0.05	YDL227C	RF1	14674.2	137.809	0.17345	48.5167	0.99612	135.84	139.778	0.15975	0.18715	47.9743	49.059
0.05	YDL227C	RF1	14890.4	140.188	0.16275	48.7803	0.99708	138.494	141.883	0.15184	0.17367	48.2908	49.2697
0.05	YDL227C	RF1	14923	140.984	0.16298	49.1489	0.9975	139.403	142.565	0.15279	0.17318	48.6957	49.6022
0.05	YDL227C	RF1	14970.8	141.862	0.15907	49.4669	0.99717	140.16	143.564	0.14853	0.16962	48.9764	49.9574
0.05	YDL227C	RF1	15173.8	144.175	0.15885	49.7516	0.99546	142.055	146.295	0.14542	0.17228	49.1299	50.3733
0.05	YDL227C	RF1	14678.2	140.986	0.16228	50.8869	0.99661	139.009	142.963	0.14982	0.17473	50.3407	51.4332
0.05	YDL227C	RF1	14405.5	139.894	0.16783	52.0251	0.9962	137.695	142.094	0.15349	0.18216	51.446	52.6043
0.05	YDL227C	RF1	14000.4	139.281	0.15867	54.4798	0.99724	137.332	141.229	0.14673	0.17061	53.9435	55.0162
0.05	YDL227C	RF1	13651.5	137.974	0.14902	56.0559	0.99656	135.834	140.115	0.13656	0.16149	55.4083	56.7035
0.05	YDL227C	RF1	13962.9	137.271	0.15703	53.2806	0.99742	135.531	139.011	0.14603	0.16803	52.7759	53.7852
0.05	YDL227C	RF1	14081.9	137.607	0.1587	52.6643	0.99693	135.809	139.405	0.14675	0.17066	52.1284	53.2003
0.05	YDL227C	RF1	13946.6	136.999	0.1643	53.1984	0.99684	135.178	138.821	0.15132	0.17728	52.6615	53.7354
0.05	YDL227C	RF1	14173.2	136.541	0.16194	51.196	0.99661	134.78	138.301	0.14954	0.17434	50.6562	51.7359
0.05	YDL227C	RF1	13984.1	136.734	0.15358	52.7257	0.9966	134.995	138.473	0.14169	0.16547	52.1571	53.2944
0.05	YDL227C	RF1	14210.5	137.299	0.16433	51.4982	0.99676	135.572	139.025	0.15189	0.17677	50.9754	52.0209
0.05	YDL227C	RF1	14296.6	137.229	0.16994	50.8186	0.99657	135.394	139.065	0.15664	0.18324	50.2907	51.3465
0.05	YDL227C	RF1	14582.8	138.092	0.16847	49.3964	0.99655	136.352	139.832	0.15591	0.18103	48.8787	49.9141
0.05	YDL227C	RF1	14544.3	137.558	0.1721	49.2666	0.99659	135.69	139.426	0.15908	0.18512	48.7481	49.785
0.05	YDL227C	RF1	14478.3	137.395	0.16774	49.6216	0.99709	135.791	138.998	0.15615	0.17933	49.1413	50.1019
0.05	YDL227C	RF1	14202.2	137.444	0.15888	51.6672	0.9974	135.818	139.07	0.14818	0.16958	51.1831	52.1513
0.05	YDL227C	RF1	14371.6	138.037	0.15677	50.8836	0.99764	136.499	139.574	0.14701	0.16652	50.4248	51.3423
0.05	YDL227C	RF1	14511.9	137.662	0.16151	49.5811	0.99732	136.052	139.273	0.15097	0.17206	49.1065	50.0556
0.05	YDL227C	RF1	14475.7	137.871	0.16056	50.0037	0.99762	136.343	139.4	0.1506	0.17052	49.5529	50.4544
0.05	YDL227C	RF1	14750.5	137.832	0.15437	47.9784	0.99373	135.254	140.411	0.13991	0.16882	47.2428	48.7141
0.05	YDL227C	RF1	14918.9	139.173	0.16593	47.8006	0.99548	137.047	141.299	0.15236	0.1795	47.2066	48.3946
0.05	YDL227C	RF1	14648.7	138.824	0.16016	49.4782	0.99721	137.171	140.477	0.14958	0.17074	48.9928	49.9636
0.05	YDL227C	RF1	15061.9	140.386	0.16951	47.7087	0.99564	138.354	142.417	0.15574	0.18327	47.1319	48.2856
0.05	YDL227C	RF1	15207.1	141.736	0.16673	47.7067	0.99605	139.773	143.7	0.15389	0.17957	47.1503	48.2632
0.05	YDL227C	RF1	15638	144.958	0.16235	47.1173	0.99431	142.564	147.352	0.14775	0.17695	46.444	47.7906
0.05	YDL227C	RF1	15226.9	143.351	0.16003	48.7764	0.99517	141.214	145.488	0.14643	0.17363	48.1474	49.4054
0.05	YDL227C	RF1	15025.8	141.479	0.16921	48.793	0.9948	139.091	143.866	0.15362	0.18479	48.1454	49.4407
0.05	YDL227C	RF1	14479.3	140.937	0.15737	52.2622	0.99602	138.76	143.113	0.14407	0.17067	51.6493	52.8751
0.05	YDL227C	RF1	12461.7	138.377	0.14225	64.9432	0.99857	136.829	139.926	0.13504	0.14946	64.4396	65.4467
0.05	YDL227C	RF1	14367.2	138.775	0.15654	51.4689	0.99643	136.927	140.623	0.14436	0.16871	50.9012	52.0366
0.05	YDL227C	RF1	14393.1	137.108	0.16886	50.0229	0.99424	134.745	139.472	0.15209	0.18564	49.3396	50.7063
0.05	YDL227C	RF1	14865.9	137.781	0.16903	47.1027	0.99485	135.514	140.048	0.15412	0.18395	46.4666	47.7389
0.05	YDL227C	RF1	14937.3	138.446	0.17083	47.106	0.99511	136.328	140.565	0.15618	0.18548	46.497	47.7151
0.05	YDL227C	RF1	14885.1	138.501	0.17166	47.5251	0.99517	136.381	140.621	0.15683	0.18648	46.9182	48.132
0.05	YDL227C	RF1	14663.3	138.867	0.16981	49.4062	0.99557	136.882	140.851	0.15538	0.18423	48.8213	49.991
0.05	YDL227C	RF1	14664	137.741	0.17291	48.5374	0.99529	135.644	139.837	0.15784	0.18798	47.9384	49.1363
0.05	YDL227C	RF1	14856.9	137.841	0.17255	47.2152	0.99374	135.47	140.212	0.1558	0.1893	46.5339	47.8965
0.05	YDL227C	RF1	14762.3	137.097	0.17101	47.3209	0.99299	134.677	139.518	0.15345	0.18858	46.5964	48.0454
0.05	YDL227C	RF1	14764	136.29	0.17456	46.6705	0.99422	134.08	138.5	0.15853	0.1906	46.0303	47.3106
0.05	YDL227C	RF1	14817.4	138.28	0.17098	47.8439	0.9961	136.288	140.273	0.1576	0.18437	47.2917	48.396
0.05	YDL227C	RF1	14801.7	138.357	0.16838	48.0161	0.99582	136.375	140.339	0.15485	0.1819	47.444	48.5882
0.05	YDL227C	RF1	15027	139.583	0.17178	47.3417	0.9964	137.822	141.344	0.15914	0.18443	46.8251	47.8584
0.05	YDL227C	RF1	14924.6	138.729	0.16997	47.4165	0.99677	137.002	140.455	0.15812	0.18183	46.9205	47.9125
0.05	YDL227C	RF1	14762	136.995	0.16725	47.2422	0.99658	135.083	138.907	0.1553	0.17921	46.7197	47.7647
0.05	YDL227C	RF1	15215.2	139.51	0.16812	45.9356	0.99472	137.328	141.692	0.15365	0.18259	45.3054	46.5657
0.05	YDL227C	RF1	14941.4	139.324	0.16316	47.7554	0.99274	136.766	141.883	0.14658	0.17974	47.007	48.5037
0.05	YDL227C	RF1	15297.3	141.66	0.16566	47.0115	0.99596	139.694	143.625	0.15302	0.17831	46.4511	47.5718
0.05	YDL227C	RF1	15577.7	143.199	0.16466	46.2134	0.99517	141.213	145.184	0.15136	0.17797	45.6149	46.8119
0.1	YDL227C	RF1	15403.5	144.519	0.16359	48.4132	0.99674	142.773	146.265	0.15224	0.17494	47.9086	48.9178
0.1	YDL227C	RF1	14609.1	139.965	0.17151	50.6219	0.99703	138.303	141.627	0.15912	0.18391	50.1393	51.1046
0.1	YDL227C	RF1	14561.6	142.104	0.15065	52.5261	0.99783	140.675	143.532	0.14157	0.15972	52.0725	52.9798
0.1	YDL227C	RF1	14369.9	141.125	0.15696	53.1746	0.99771	139.595	142.654	0.14677	0.16715	52.7101	53.6392
0.1	YDL227C	RF1	14294.2	139.573	0.15956	52.585	0.99808	138.203	140.944	0.15015	0.16898	52.169	53.001
0.1	YDL227C	RF1	14138.8	139.202	0.15966	53.4279	0.99815	137.845	140.559	0.15019	0.16912	53.013	53.8428
0.1	YDL227C	RF1	14013.4	138.62	0.15529	53.9064	0.99675	136.804	140.435	0.1431	0.16748	53.339	54.4737
0.1	YDL227C	RF1	14189.7	139.404	0.1605	53.2101	0.99773	137.963	140.844	0.15004	0.17096	52.7575	53.6626
0.1	YDL227C	RF1	13826.3	136.491	0.16152	53.701	0.99356	133.702	139.28	0.1433	0.17973	52.9181	54.4838
0.1	YDL227C	RF1	14335.5	139.256	0.16819	52.0559	0.99754	137.658	140.855	0.15675	0.17964	51.6001	52.5117
0.1	YDL227C	RF1	14198.5	138.458	0.16808	52.4518	0.99779	136.942	139.974	0.15711	0.17906	52.0164	52.8872
0.1	YDL227C	RF1	14245.9	139.797	0.1641	53.0944	0.99827	138.49	141.104	0.15464	0.17355	52.7032	53.4855
0.1	YDL227C	RF1	14328.2	140.279	0.165	52.8586	0.9984	139.023	141.536	0.15589	0.17411	52.4853	53.2319
0.1	YDL227C	RF1	14463.7	140.416	0.16752	51.993	0.99827	139.123	141.709	0.15805	0.17698	51.6136	52.3724
0.1	YDL227C	RF1	14391.4	139.836	0.16701	52.083	0.99841	138.601	141.072	0.15796	0.17606	51.7183	52.4477
0.1	YDL227C	RF1	14362	139.802	0.16506	52.2685	0.9984	138.505	141.1	0.15606	0.17406	51.8961	52.6409
0.1	YDL227C	RF1	14344.2	139.241	0.16873	51.9819	0.99825	137.953	140.529	0.15912	0.17835	51.6024	52.3614
0.1	YDL227C	RF1	14402.3	140.126	0.15784	52.2178	0.99853	138.98	141.273	0.1499	0.16579	51.8581	52.5774
0.1	YDL227C	RF1	14346.5	140.666	0.15816	53.009	0.99871	139.53	141.802	0.15049	0.16583	52.6646	53.3534
0.1	YDL227C	RF1	14583.1	139.824	0.1647	50.7021	0.99789	138.313	141.334	0.15482	0.17459	50.2809	51.1233
0.1	YDL227C	RF1	14501.8	140.093	0.16154	51.483	0.99862	138.949	141.238	0.15368	0.1694	51.14	51.8259
0.1	YDL227C	RF1	14774.3	141.948	0.16035	50.9156	0.99833	140.681	143.215	0.15193	0.16876	50.5401	51.2912
0.1	YDL227C	RF1	14888.6	141.605	0.15457	49.8556	0.99812	140.282	142.928	0.14638	0.16275	49.455	50.2563
0.1	YDL227C	RF1	15343.4	143.1	0.16271	47.7757	0.9977	141.661	144.539	0.1534	0.17201	47.3538	48.1976
0.1	YDL227C	RF1	15478.5	149.843	0.17019	51.7013	0.99841	148.551	151.135	0.16106	0.17931	51.3468	52.0557
0.1	YDL227C	RF1	15194.1	146.519	0.16727	51.2985	0.99767	144.891	148.148	0.15641	0.17813	50.8561	51.7409
0.1	YDL227C	RF1	14649.9	144.255	0.17077	53.444	0.99827	142.836	145.673	0.1605	0.18104	53.0541	53.834
0.1	YDL227C	RF1	14509.5	143.655	0.17442	53.9973	0.99846	142.318	144.993	0.16427	0.18457	53.6308	54.3638
0.1	YDL227C	RF1	13661.2	142.179	0.14839	58.9144	0.99893	141.007	143.351	0.14143	0.15535	58.5294	59.2993
0.1	YDL227C	RF1	14159.1	142.906	0.1662	55.9201	0.99926	142.001	143.811	0.15945	0.17295	55.6491	56.1911
0.1	YDL227C	RF1	13763.2	140.196	0.15368	56.8279	0.99762	138.544	141.848	0.1428	0.16457	56.298	57.3578
0.1	YDL227C	RF1	13466.5	139.896	0.14912	58.7382	0.99861	138.644	141.148	0.14116	0.15707	58.3059	59.1705
0.1	YDL227C	RF1	13798.9	140.75	0.16859	56.9616	0.99819	139.188	142.313	0.15756	0.17962	56.5266	57.3967
0.1	YDL227C	RF1	13851.8	140.621	0.16162	56.4952	0.9981	139.028	142.215	0.15105	0.17218	56.0357	56.9547
0.1	YDL227C	RF1	13907.7	141.582	0.16047	56.7692	0.99822	140.095	143.069	0.15037	0.17058	56.3235	57.2148
0.1	YDL227C	RF1	13915.1	142.512	0.14616	57.3571	0.99888	141.337	143.688	0.13925	0.15307	56.9759	57.7383
0.1	YDL227C	RF1	14128.7	143.043	0.17021	56.2275	0.99872	141.839	144.248	0.16084	0.17957	55.8698	56.5852
0.1	YDL227C	RF1	13989.4	141.831	0.16067	56.3653	0.99816	140.381	143.281	0.15042	0.17093	55.9178	56.8129
0.1	YDL227C	RF1	14203.4	141.151	0.15939	54.3737	0.9972	139.313	142.989	0.14737	0.1714	53.8467	54.9007
0.1	YDL227C	RF1	14170.4	142.693	0.15972	55.6925	0.99895	141.544	143.842	0.15214	0.16729	55.3611	56.0239
0.1	YDL227C	RF1	14376.6	143.419	0.17682	54.7582	0.99933	142.577	144.262	0.16993	0.1837	54.5187	54.9977
0.1	YDL227C	RF1	14197.4	143.576	0.16886	56.1156	0.99964	142.94	144.212	0.164	0.17371	55.927	56.3042
0.1	YDL227C	RF1	14225	141.477	0.16653	54.4527	0.99854	140.175	142.779	0.15739	0.17566	54.089	54.8164
0.1	YDL227C	RF1	14098.6	142.49	0.1671	56.0545	0.99966	141.896	143.084	0.16245	0.17176	55.87	56.2391
0.1	YDL227C	RF1	14136.2	143.003	0.15369	56.1464	0.99897	141.896	144.11	0.14654	0.16084	55.8055	56.4872
0.1	YDL227C	RF1	14683.7	145.258	0.17385	53.9124	0.99954	144.526	145.991	0.16839	0.17931	53.7137	54.1111
0.1	YDL227C	RF1	15022.1	146.428	0.18398	52.4095	0.99932	145.624	147.233	0.17715	0.19081	52.1869	52.6321
0.1	YDL227C	RF1	15552.6	148.29	0.17335	50.12	0.99875	147.169	149.412	0.16538	0.18131	49.8142	50.4258
0.1	YDL227C	RF1	14355	144.522	0.14778	55.6711	0.99404	141.822	147.223	0.13173	0.16384	54.839	56.5031
0.1	YDL227C	RF1	14963.5	146.841	0.16022	53.0956	0.99843	145.404	148.278	0.15145	0.16899	52.7099	53.4811
0.1	YDL227C	RF1	14382	143.953	0.16626	55.0917	0.99861	142.522	145.384	0.15701	0.17552	54.7175	55.4658
0.1	YDL227C	RF1	14183.7	143.77	0.15915	56.344	0.99812	142.146	145.395	0.1489	0.1694	55.8834	56.8047
0.1	YDL227C	RF1	14049.4	142.324	0.15887	56.2853	0.99835	140.741	143.908	0.14926	0.16848	55.8515	56.7192
0.1	YDL227C	RF1	14241.9	142.878	0.18196	55.3211	0.99966	142.219	143.537	0.1767	0.18722	55.1481	55.494
0.1	YDL227C	RF1	14090.6	141.763	0.16912	55.6038	0.99843	140.331	143.195	0.15893	0.17931	55.2082	55.9993
0.1	YDL227C	RF1	13347.5	137.595	0.14106	57.9918	0.99469	134.829	140.36	0.12652	0.1556	57.1188	58.8649
0.1	YDL227C	RF1	13908.7	141.771	0.15746	56.8925	0.99841	140.286	143.256	0.14817	0.16675	56.4605	57.3246
0.1	YDL227C	RF1	14002.6	142.2	0.15798	56.5283	0.99903	141.043	143.357	0.15071	0.16526	56.1947	56.8618
0.1	YDL227C	RF1	13676.8	140.964	0.16256	57.9759	0.99821	139.365	142.563	0.15198	0.17314	57.5073	58.4445
0.1	YDL227C	RF1	10484	121.679	0.12648	68.8379	0.99948	120.861	122.497	0.12289	0.13007	68.5296	69.1462
0.1	YDL227C	RF1	13976.8	142.706	0.16251	57.0581	0.99937	141.809	143.603	0.15633	0.16869	56.7911	57.3251
0.1	YDL227C	RF1	13323.7	141.99	0.15047	61.1635	0.99853	140.514	143.466	0.14226	0.15868	60.6892	61.6378
0.1	YDL227C	RF1	13837.2	141.957	0.15781	57.5246	0.99859	140.59	143.324	0.14885	0.16677	57.1126	57.9365
0.1	YDL227C	RF1	14140	142.71	0.17618	55.918	0.99909	141.684	143.736	0.16784	0.18451	55.626	56.21
0.1	YDL227C	RF1	13962	142.092	0.16058	56.7392	0.99845	140.757	143.427	0.15115	0.17	56.3244	57.154
0.1	YDL227C	RF1	14035.4	143.131	0.15452	56.939	0.99923	142.215	144.047	0.14832	0.16073	56.641	57.237
0.1	YDL227C	RF1	14524.6	143.927	0.1786	54.0831	0.99973	143.392	144.461	0.17422	0.18297	53.9337	54.2326
0.1	YDL227C	RF1	13989.3	142.789	0.15657	57.0268	0.99856	141.468	144.109	0.14771	0.16544	56.6172	57.4364
0.1	YDL227C	RF1	14495.2	145.055	0.16821	55.0703	0.99973	144.486	145.624	0.16413	0.17229	54.911	55.2296
0.1	YDL227C	RF1	14364	141.753	0.16389	53.6684	0.99744	139.919	143.588	0.15208	0.1757	53.1769	54.16
0.1	YDL227C	RF1	15145.7	148.384	0.17906	52.9281	0.99961	147.692	149.075	0.17401	0.1841	52.7537	53.1024
0.1	YDL227C	RF1	15631.5	150.731	0.17654	51.295	0.99942	149.976	151.486	0.17082	0.18227	51.088	51.502
0.1	YDL227C	RF1	15121.4	148.15	0.16476	52.9311	0.99813	146.642	149.658	0.15481	0.1747	52.5213	53.341
0.1	YDL227C	RF1	14510.2	146.098	0.15632	55.681	0.99824	144.587	147.61	0.14684	0.16581	55.2423	56.1198
0.1	YDL227C	RF1	14225.9	143.225	0.15785	55.6728	0.99885	141.973	144.476	0.15005	0.16565	55.3182	56.0275
0.1	YDL227C	RF1	14366.6	143.975	0.16637	55.214	0.9988	142.771	145.179	0.15783	0.17492	54.872	55.5561
0.1	YDL227C	RF1	13414	138.446	0.14339	58.1091	0.99287	135.198	141.695	0.12585	0.16092	57.0952	59.1229
0.1	YDL227C	RF1	13565	139.605	0.14365	57.8313	0.99807	137.919	141.291	0.13475	0.15254	57.311	58.3516
0.1	YDL227C	RF1	13823.7	141.132	0.16336	57.0513	0.99873	139.875	142.39	0.15452	0.17219	56.6743	57.4284
0.1	YDL227C	RF1	14071.5	142.458	0.1636	56.2229	0.99915	141.432	143.484	0.15643	0.17077	55.9224	56.5234
0.1	YDL227C	RF1	13855.6	142.309	0.15193	57.6365	0.99869	140.995	143.623	0.14395	0.1599	57.2295	58.0435
0.1	YDL227C	RF1	13548.7	142.162	0.14797	59.6944	0.9995	141.355	142.969	0.14328	0.15266	59.4272	59.9616
0.1	YDL227C	RF1	13902.2	142.402	0.15571	57.3726	0.99902	141.264	143.54	0.14847	0.16294	57.0264	57.7189
0.1	YDL227C	RF1	14077	141.157	0.16723	55.2735	0.99829	139.675	142.639	0.15686	0.17759	54.8615	55.6855
0.1	YDL227C	RF1	13592.9	141.682	0.15979	59.0598	0.999	140.459	142.905	0.15213	0.16745	58.6957	59.424
0.1	YDL227C	RF1	14091	143.367	0.16229	56.7131	0.99892	142.147	144.587	0.1543	0.17028	56.3677	57.0585
0.1	YDL227C	RF1	13553.8	142.879	0.16206	60.1373	0.99964	142.166	143.591	0.15741	0.1667	59.9159	60.3588
0.1	YDL227C	RF1	14029.5	143.09	0.17008	56.953	0.99935	142.228	143.953	0.16338	0.17678	56.6937	57.2124
0.1	YDL227C	RF1	14183.6	143.127	0.1737	55.9019	0.99932	142.297	143.958	0.16678	0.18063	55.6507	56.153
0.1	YDL227C	RF1	14036.2	142.502	0.16416	56.5007	0.99919	141.578	143.426	0.15714	0.17119	56.2091	56.7924
0.1	YDL227C	RF1	14344.2	143.667	0.15762	55.1556	0.99945	142.881	144.452	0.15234	0.1629	54.9176	55.3935
0.1	YDL227C	RF1	14183.3	143.777	0.16626	56.3516	0.99943	142.998	144.557	0.16025	0.17227	56.1098	56.5934
0.1	YDL227C	RF1	14575.8	144.473	0.16402	54.1099	0.99924	143.526	145.421	0.15755	0.17048	53.8429	54.377
0.1	YDL227C	RF1	14291.9	140.464	0.16584	53.251	0.99622	138.179	142.749	0.1515	0.18018	52.6632	53.8389
0.1	YDL227C	RF1	15099.2	146.63	0.17428	52.0245	0.99923	145.699	147.561	0.16758	0.18098	51.777	52.2721
0.1	YDL227C	RF1	15300.9	147.739	0.16917	51.4315	0.99756	146.004	149.473	0.15783	0.18051	50.9801	51.883
0.1	YDL227C	RF1	14713.3	146.532	0.15393	54.5884	0.99639	144.473	148.591	0.14097	0.1669	53.9797	55.1971
0.1	YDL227C	RF1	14923.8	147.339	0.15939	53.71	0.99862	146.14	148.537	0.15119	0.16758	53.3511	54.0689
0.1	YDL227C	RF1	14250.3	144.571	0.14841	56.4291	0.99898	143.512	145.63	0.14181	0.15502	56.0842	56.774
0.1	YDL227C	RF1	14713.5	145.394	0.16177	53.8019	0.99913	144.416	146.373	0.15506	0.16848	53.5165	54.0872
0.1	YDL227C	RF1	13904.7	142.732	0.15918	57.5812	0.99922	141.801	143.663	0.15253	0.16583	57.2785	57.8838
0.1	YDL227C	RF1	13335.6	141.299	0.15319	60.6213	0.99954	140.521	142.078	0.14843	0.15795	60.362	60.8807
0.1	YDL227C	RF1	12965.4	138.167	0.14715	61.1607	0.99697	136.112	140.223	0.13537	0.15892	60.4674	61.854
0.1	YDL227C	RF1	13197.9	139.729	0.15594	60.5459	0.99922	138.674	140.785	0.14949	0.16239	60.2075	60.8843
0.1	YDL227C	RF1	14082.9	142.298	0.1728	56.032	0.99955	141.597	142.999	0.16718	0.17842	55.825	56.2391
0.1	YDL227C	RF1	14100.2	142.857	0.16167	56.2977	0.999	141.74	143.974	0.15405	0.1693	55.9685	56.6268
0.1	YDL227C	RF1	13750.2	140.804	0.1569	57.3443	0.99848	139.419	142.188	0.14785	0.16595	56.9184	57.7702
0.1	YDL227C	RF1	13826.2	141.001	0.16011	56.9421	0.99891	139.832	142.171	0.15218	0.16804	56.589	57.2952
0.1	YDL227C	RF1	13945.7	141.81	0.17081	56.6591	0.99903	140.669	142.952	0.16251	0.17911	56.3403	56.9778
0.1	YDL227C	RF1	13522.5	140.125	0.15547	58.4963	0.99843	138.595	141.655	0.14608	0.16485	58.0382	58.9544
0.1	YDL227C	RF1	14129.4	142.514	0.1785	55.8555	0.99975	141.948	143.08	0.17409	0.18291	55.7037	56.0073
0.1	YDL227C	RF1	13629.5	142.862	0.15442	59.5964	0.99966	142.171	143.554	0.15025	0.1586	59.3794	59.8134
0.1	YDL227C	RF1	14301.4	143.525	0.18101	55.3555	0.99932	142.699	144.35	0.17368	0.18833	55.1141	55.597
0.1	YDL227C	RF1	14425.2	144.366	0.17881	55.0786	0.99974	143.852	144.881	0.17438	0.18324	54.9286	55.2286
0.1	YDL227C	RF1	14343.4	143.934	0.17768	55.3473	0.99939	143.123	144.745	0.17098	0.18439	55.1165	55.5782
0.1	YDL227C	RF1	14398.9	143.198	0.16418	54.447	0.99854	141.861	144.536	0.15512	0.17324	54.0748	54.8191
0.1	YDL227C	RF1	13954.7	138.271	0.17662	54.0771	0.99884	137.026	139.516	0.16796	0.18527	53.7716	54.3826
0.1	YDL227C	RF1	14825	145.587	0.18076	53.17	0.99944	144.701	146.472	0.17463	0.18689	52.9609	53.3791
0.1	YDL227C	RF1	15153.9	147.634	0.1805	52.3543	0.99968	147.078	148.19	0.17596	0.18504	52.2002	52.5084
0.1	YDL227C	RF1	15868.4	149.988	0.17192	49.2014	0.99869	148.828	151.148	0.16399	0.17985	48.8867	49.5161
0.1	YDL227C	RF1	14785.2	147.387	0.1558	54.6834	0.99821	146.052	148.722	0.14662	0.16498	54.2619	55.105
0.1	YDL227C	RF1	14253.1	144.516	0.15738	56.3726	0.99826	143.01	146.023	0.14771	0.16706	55.928	56.8173
0.1	YDL227C	RF1	14069.8	143.546	0.15775	56.9829	0.99899	142.492	144.599	0.15036	0.16513	56.6442	57.3216
0.1	YDL227C	RF1	13877.1	142.549	0.15087	57.6497	0.99779	140.839	144.259	0.14065	0.16109	57.1193	58.18
0.1	YDL227C	RF1	13631.6	141.749	0.16133	58.8323	0.99892	140.643	142.855	0.1533	0.16937	58.4652	59.1994
0.1	YDL227C	RF1	13296.9	140.348	0.16312	60.2573	0.99939	139.425	141.272	0.15695	0.16929	59.9664	60.5483
0.1	YDL227C	RF1	12609.2	139.924	0.14617	64.8845	0.99936	138.995	140.852	0.14122	0.15111	64.5592	65.2098
0.1	YDL227C	RF1	13625.6	141.613	0.15748	58.7821	0.99902	140.507	142.718	0.15009	0.16487	58.4252	59.139
0.1	YDL227C	RF1	13835.7	141.88	0.1612	57.4826	0.99902	140.805	142.956	0.15358	0.16883	57.1455	57.8196
0.1	YDL227C	RF1	13767.3	141.556	0.14974	57.7419	0.99931	140.606	142.505	0.14411	0.15537	57.4441	58.0397
0.1	YDL227C	RF1	13195.9	134.677	0.15291	57.0164	0.99359	131.773	137.58	0.13484	0.17097	56.1275	57.9053
0.1	YDL227C	RF1	13594.4	140.529	0.15229	58.2611	0.99906	139.418	141.639	0.14549	0.15909	57.9105	58.6118
0.1	YDL227C	RF1	14020.1	142.456	0.16894	56.5823	0.9989	141.338	143.574	0.16031	0.17757	56.2452	56.9195
0.1	YDL227C	RF1	13796.5	141.73	0.16587	57.6556	0.99912	140.716	142.743	0.15829	0.17345	57.34	57.9713
0.1	YDL227C	RF1	13857.2	141.883	0.16562	57.3333	0.99915	140.846	142.921	0.15818	0.17305	57.024	57.6426
0.1	YDL227C	RF1	14017.8	143.154	0.16044	57.078	0.99933	142.219	144.089	0.15417	0.1667	56.7995	57.3565
0.1	YDL227C	RF1	14036.2	142.777	0.16317	56.6904	0.99923	141.837	143.717	0.15637	0.16997	56.4022	56.9786
0.1	YDL227C	RF1	14309.2	143.936	0.17433	55.5863	0.99966	143.346	144.527	0.16942	0.17925	55.4099	55.7628
0.1	YDL227C	RF1	14752.1	145.05	0.18016	53.2962	0.99951	144.337	145.763	0.17435	0.18596	53.1002	53.4922
0.1	YDL227C	RF1	14203.4	143.924	0.14636	56.3113	0.99933	143.034	144.814	0.14112	0.1516	56.0281	56.5946
0.1	YDL227C	RF1	14738.5	144.612	0.17722	53.082	0.99896	143.568	145.656	0.16895	0.18549	52.792	53.3721
0.1	YDL227C	RF1	14785.2	146	0.18217	53.7308	0.9997	145.439	146.561	0.17752	0.18682	53.5782	53.8834
0.1	YDL227C	RF1	14831.3	145.607	0.16293	53.1405	0.99877	144.403	146.812	0.15498	0.17089	52.8051	53.476
0.1	YDL227C	RF1	15705.8	150.833	0.19018	50.8731	0.99941	150.042	151.625	0.18373	0.19663	50.6709	51.0753
0.1	YDL227C	RF1	15015.3	148.408	0.16451	53.8236	0.99853	147.157	149.659	0.15554	0.17347	53.4576	54.1895
0.1	YDL227C	RF1	14646.1	146.183	0.16389	54.8092	0.99867	144.951	147.416	0.1552	0.17258	54.4509	55.1676
0.1	YDL227C	RF1	14184.8	144.042	0.15505	56.5219	0.99879	142.892	145.192	0.14725	0.16285	56.1529	56.8909
0.1	YDL227C	RF1	14535.4	143.726	0.17151	53.8665	0.99884	142.565	144.888	0.16296	0.18007	53.5459	54.1872
0.1	YDL227C	RF1	14023.7	142.478	0.16937	56.5727	0.99879	141.256	143.7	0.16027	0.17846	56.2181	56.9272
0.1	YDL227C	RF1	12918.3	139.644	0.16041	62.4904	0.99956	138.827	140.461	0.15544	0.16538	62.2281	62.7526
0.1	YDL227C	RF1	13334.8	140.812	0.16175	60.3007	0.99953	140.033	141.591	0.15643	0.16707	60.0455	60.5558
0.1	YDL227C	RF1	13469.7	141.107	0.15034	59.5418	0.99948	140.329	141.884	0.14544	0.15525	59.2741	59.8095
0.1	YDL227C	RF1	13937.8	141.947	0.15763	56.8091	0.99921	140.99	142.905	0.1511	0.16416	56.5093	57.1089
0.1	YDL227C	RF1	13694.2	140.968	0.15449	57.8553	0.99902	139.838	142.098	0.14737	0.16162	57.5034	58.2073
0.1	YDL227C	RF1	13433.9	136.843	0.16395	56.8292	0.99641	134.77	138.916	0.14892	0.17899	56.2021	57.4564
0.1	YDL227C	RF1	13938.8	141.591	0.15106	56.5547	0.99912	140.631	142.552	0.14475	0.15738	56.2373	56.872
0.1	YDL227C	RF1	14085	141.757	0.17378	55.6391	0.99906	140.693	142.82	0.16566	0.1819	55.3449	55.9333
0.1	YDL227C	RF1	13962.8	142.341	0.17482	56.9057	0.9998	141.868	142.815	0.17094	0.17871	56.7645	57.0468
0.1	YDL227C	RF1	13968.3	141.791	0.1702	56.4863	0.99953	141.069	142.513	0.16453	0.17588	56.2687	56.7039
0.1	YDL227C	RF1	13820.1	142.675	0.14848	58.1345	0.99898	141.605	143.746	0.14178	0.15518	57.7724	58.4965
0.1	YDL227C	RF1	13227.5	138.547	0.15445	59.5266	0.9991	137.541	139.554	0.14765	0.16125	59.1767	59.8766
0.1	YDL227C	RF1	14393.7	142.61	0.17626	54.0684	0.99841	141.229	143.99	0.1658	0.18671	53.6998	54.437
0.1	YDL227C	RF1	14711.2	145.398	0.17988	53.8207	0.99974	144.854	145.942	0.1756	0.18415	53.676	53.9653
0.1	YDL227C	RF1	14579.5	143.838	0.16983	53.6387	0.99937	142.988	144.688	0.1637	0.17597	53.4033	53.8741
0.1	YDL227C	RF1	14501.5	143.211	0.16872	53.7398	0.99793	141.585	144.838	0.15784	0.17959	53.3152	54.1644
0.1	YDL227C	RF1	15030.7	146.068	0.18543	52.0978	0.99965	145.473	146.663	0.18051	0.19035	51.9387	52.2569
0.1	YDL227C	RF1	15317.6	148.77	0.18254	52.0381	0.99966	148.167	149.373	0.17777	0.18732	51.8785	52.1977
0.1	YDL227C	RF1	15843.2	150.764	0.17541	49.9132	0.99884	149.66	151.868	0.16758	0.18324	49.6187	50.2077
0.1	YDL227C	RF1	14928.1	148.571	0.15991	54.5213	0.99858	147.277	149.866	0.15132	0.1685	54.1473	54.8952
0.1	YDL227C	RF1	14097.7	144.771	0.1527	57.6195	0.99882	143.557	145.985	0.14508	0.16032	57.2368	58.0022
0.1	YDL227C	RF1	14113.9	143.867	0.15981	56.8956	0.99888	142.716	145.018	0.15186	0.16776	56.5409	57.2503
0.1	YDL227C	RF1	14030.6	142.813	0.16245	56.7553	0.99892	141.693	143.934	0.15441	0.17049	56.4107	57.0999
0.1	YDL227C	RF1	14236.6	142.994	0.17076	55.4393	0.99918	142.007	143.982	0.16337	0.17815	55.16	55.7186
0.1	YDL227C	RF1	13400.6	141.312	0.14481	60.1694	0.99929	140.423	142.201	0.13946	0.15016	59.8474	60.4913
0.1	YDL227C	RF1	13091.4	134.058	0.16294	57.3446	0.99599	131.66	136.455	0.14705	0.17883	56.6594	58.0298
0.1	YDL227C	RF1	14004.9	142.113	0.17093	56.4515	0.99945	141.358	142.867	0.16475	0.17711	56.2175	56.6855
0.1	YDL227C	RF1	13751.3	141.821	0.15179	58.0369	0.9994	140.964	142.677	0.1464	0.15718	57.7597	58.314
0.1	YDL227C	RF1	13668.3	140.219	0.1595	57.5206	0.99817	138.708	141.73	0.1493	0.1697	57.0558	57.9853
0.1	YDL227C	RF1	14078.2	141.905	0.17175	55.7911	0.99869	140.732	143.078	0.1622	0.1813	55.4388	56.1434
0.1	YDL227C	RF1	13694.7	139.908	0.16413	57.1163	0.99825	138.421	141.395	0.15354	0.17471	56.674	57.5587
0.1	YDL227C	RF1	13706.5	140.635	0.16206	57.538	0.99932	139.753	141.517	0.15568	0.16843	57.2589	57.8172
0.1	YDL227C	RF1	13737.8	141.969	0.16143	58.2331	0.99947	141.17	142.767	0.15579	0.16707	57.9793	58.4868
0.1	YDL227C	RF1	14717.5	142.105	0.17246	51.4312	0.99893	141.084	143.125	0.1648	0.18012	51.1401	51.7224
0.1	YDL227C	RF1	13438.8	140.19	0.14768	59.1379	0.9994	139.33	141.051	0.14255	0.15282	58.8486	59.4272
0.1	YDL227C	RF1	14226.1	143.304	0.17661	55.7279	0.99974	142.75	143.858	0.17221	0.181	55.5736	55.8822
0.1	YDL227C	RF1	14181.7	144.132	0.16294	56.605	0.99933	143.248	145.016	0.15662	0.16925	56.3372	56.8729
0.1	YDL227C	RF1	14651.9	145.047	0.16882	53.9841	0.99956	144.363	145.73	0.16376	0.17388	53.7884	54.1797
0.1	YDL227C	RF1	14612.7	144.535	0.18041	53.898	0.99972	143.971	145.098	0.17592	0.18489	53.7475	54.0485
0.1	YDL227C	RF1	14520.7	144.082	0.16981	54.2183	0.99932	143.107	145.057	0.16333	0.17629	53.9683	54.4683
0.1	YDL227C	RF1	14584.6	144.607	0.16094	54.1423	0.99889	143.399	145.815	0.1533	0.16858	53.8116	54.473
0.1	YDL227C	RF1	15273.1	147.181	0.17449	51.2288	0.99961	146.467	147.896	0.16983	0.17914	51.0537	51.404
0.1	YDL227C	RF1	15457.3	149.682	0.17872	51.7322	0.99948	148.937	150.427	0.17308	0.18436	51.5342	51.9302
0.1	YDL227C	RF1	15220.7	149.914	0.16143	53.4698	0.99842	148.563	151.266	0.15251	0.17035	53.0883	53.8513
0.1	YDL227C	RF1	14403.9	145.489	0.15697	55.9958	0.99885	144.263	146.716	0.14919	0.16475	55.6379	56.3537
0.1	YDL227C	RF1	14138.2	140.747	0.16609	54.5482	0.99617	138.507	142.987	0.15105	0.18114	53.9432	55.1532
0.1	YDL227C	RF1	14027	139.387	0.16213	54.3661	0.99537	136.955	141.819	0.14632	0.17793	53.6949	55.0373
0.1	YDL227C	RF1	14297.5	142.738	0.1746	54.8332	0.99878	141.491	143.985	0.16535	0.18385	54.5	55.1665
0.1	YDL227C	RF1	13992.5	142.382	0.16615	56.7257	0.9992	141.465	143.3	0.15902	0.17328	56.4365	57.0149
0.1	YDL227C	RF1	14245.8	142.407	0.18194	54.9642	0.99959	141.753	143.062	0.17629	0.1876	54.7793	55.1491
0.1	YDL227C	RF1	14098	141.762	0.17376	55.5509	0.99889	140.631	142.893	0.16496	0.18257	55.2305	55.8713
0.1	YDL227C	RF1	14278.4	142.815	0.18265	55.0217	0.9994	142.055	143.576	0.1758	0.1895	54.8005	55.243
0.1	YDL227C	RF1	13773.5	141.092	0.15452	57.3787	0.9993	140.179	142.006	0.1485	0.16054	57.0862	57.6713
0.1	YDL227C	RF1	13895.9	140.977	0.15588	56.431	0.99838	139.64	142.315	0.14684	0.16491	56.0082	56.8537
0.1	YDL227C	RF1	13758.9	141.441	0.16183	57.7227	0.99899	140.346	142.536	0.154	0.16965	57.3778	58.0676
0.1	YDL227C	RF1	13709.9	139.545	0.16283	56.752	0.99916	138.49	140.599	0.15569	0.16997	56.4455	57.0585
0.1	YDL227C	RF1	13985.7	142.522	0.15912	56.8687	0.99959	141.8	143.243	0.15432	0.16391	56.652	57.0853
0.1	YDL227C	RF1	13644.6	141.985	0.15172	58.9006	0.99933	141.074	142.897	0.14605	0.15739	58.6016	59.1995
0.1	YDL227C	RF1	13889.2	142.769	0.16652	57.7153	0.99951	142.032	143.506	0.16081	0.17224	57.4798	57.9509
0.1	YDL227C	RF1	14386.4	143.615	0.17712	54.8266	0.99939	142.842	144.389	0.17055	0.18369	54.5995	55.0537
0.1	YDL227C	RF1	14958.1	146.337	0.17053	52.7825	0.99904	145.288	147.386	0.16314	0.17792	52.499	53.066
0.1	YDL227C	RF1	14756.2	146.039	0.16551	53.9563	0.99903	145.008	147.069	0.15818	0.17284	53.6602	54.2525
0.1	YDL227C	RF1	14752.7	145.642	0.18319	53.7057	0.99969	145.068	146.216	0.17838	0.188	53.5496	53.8618
0.1	YDL227C	RF1	15111.1	146.015	0.18115	51.5095	0.9995	145.286	146.744	0.17557	0.18674	51.3177	51.7014
0.1	YDL227C	RF1	15442.6	148.512	0.18488	51.0173	0.99947	147.75	149.274	0.17905	0.19072	50.8233	51.2113
0.1	YDL227C	RF1	15375.3	148.275	0.17764	51.3045	0.99913	147.323	149.226	0.17049	0.18479	51.0485	51.5605
0.1	YDL227C	RF1	15350.1	147.219	0.17247	50.7316	0.99746	145.23	149.207	0.16079	0.18416	50.2728	51.1904
0.1	YDL227C	RF1	15284.6	148.902	0.17325	52.3503	0.99849	147.615	150.188	0.16383	0.18268	52.0003	52.7004
0.1	YDL227C	RF1	14832.9	146.8	0.16991	53.9576	0.99862	145.558	148.041	0.16074	0.17908	53.608	54.3071
0.1	YDL227C	RF1	14382.4	144.573	0.16154	55.5168	0.99873	143.415	145.73	0.15313	0.16995	55.1583	55.8752
0.1	YDL227C	RF1	14343.1	144.81	0.17196	55.9516	0.99946	144.025	145.595	0.16583	0.17808	55.7234	56.1798
0.1	YDL227C	RF1	13702.9	142.81	0.15173	59.047	0.99904	141.742	143.878	0.1449	0.15857	58.6865	59.4076
0.1	YDL227C	RF1	14041.6	141.971	0.1737	56.0953	0.99947	141.238	142.704	0.16753	0.17987	55.8712	56.3195
0.1	YDL227C	RF1	12671.8	131.717	0.15082	58.7943	0.99876	130.598	132.837	0.14336	0.15827	58.3992	59.1895
0.1	YDL227C	RF1	13965.5	141.843	0.16948	56.5421	0.99907	140.82	142.865	0.16152	0.17744	56.2337	56.8506
0.1	YDL227C	RF1	13747.6	140.798	0.16138	57.3594	0.99908	139.815	141.782	0.15406	0.16871	57.0382	57.6806
0.1	YDL227C	RF1	13399.2	137.986	0.15062	57.8935	0.99693	135.901	140.07	0.13831	0.16293	57.257	58.53
0.1	YDL227C	RF1	13925.3	141.546	0.16254	56.6197	0.99905	140.505	142.587	0.15501	0.17008	56.2982	56.9412
0.1	YDL227C	RF1	13881	142.081	0.15055	57.301	0.99888	140.971	143.19	0.14335	0.15776	56.9316	57.6705
0.1	YDL227C	RF1	14162.9	142.523	0.16378	55.6267	0.99878	141.305	143.74	0.15527	0.1723	55.2726	55.9808
0.1	YDL227C	RF1	13915.4	142.81	0.16131	57.5593	0.99928	141.92	143.699	0.1548	0.16782	57.2721	57.8466
0.1	YDL227C	RF1	14130.9	142.934	0.17574	56.1365	0.99956	142.236	143.633	0.16999	0.18149	55.9322	56.3407
0.1	YDL227C	RF1	14196.2	143.62	0.16704	56.1542	0.99962	142.989	144.251	0.16214	0.17195	55.9593	56.3491
0.1	YDL227C	RF1	14201.9	142.823	0.16321	55.5622	0.99921	141.917	143.729	0.15643	0.16998	55.2802	55.8442
0.1	YDL227C	RF1	13979.2	142.065	0.16725	56.6001	0.99919	141.108	143.023	0.15997	0.17453	56.3091	56.8911
0.1	YDL227C	RF1	14310	143.932	0.17691	55.5773	0.99976	143.436	144.427	0.17269	0.18114	55.4305	55.7241
0.1	YDL227C	RF1	14563.2	143.883	0.17318	53.7841	0.99903	142.869	144.897	0.16532	0.18105	53.4961	54.0721
0.1	YDL227C	RF1	14779.2	145.518	0.1829	53.4373	0.99966	144.893	146.143	0.17789	0.1879	53.2734	53.6012
0.1	YDL227C	RF1	15061.5	146.897	0.17943	52.4686	0.99968	146.296	147.498	0.17488	0.18399	52.3115	52.6258
0.1	YDL227C	RF1	15601.8	149.461	0.18309	50.6119	0.99954	148.772	150.149	0.17777	0.18841	50.4309	50.793
0.1	YDL227C	RF1	15485.3	148.693	0.1723	50.8563	0.99762	147.055	150.331	0.16103	0.18358	50.4219	51.2907
0.1	YDL227C	RF1	15171	147.372	0.17332	52.0556	0.99701	145.596	149.149	0.16022	0.18642	51.5679	52.5434
0.1	YDL227C	RF1	14614.3	145.861	0.17257	54.8064	0.99905	144.878	146.845	0.1647	0.18044	54.5182	55.0947
0.1	YDL227C	RF1	14434.1	144.028	0.17038	54.782	0.99874	142.848	145.208	0.16136	0.1794	54.4412	55.1228
0.1	YDL227C	RF1	14399.6	144.204	0.17173	55.1439	0.99933	143.343	145.065	0.16503	0.17842	54.8951	55.3927
0.1	YDL227C	RF1	14415.4	142.534	0.16834	53.8627	0.9966	140.606	144.462	0.15423	0.18245	53.3145	54.4108
0.1	YDL227C	RF1	13850.6	140.859	0.16784	56.6698	0.99927	139.99	141.727	0.16089	0.17479	56.3947	56.9449
0.1	YDL227C	RF1	13597.8	138.675	0.16581	56.9445	0.99812	137.166	140.183	0.15479	0.17683	56.4957	57.3933
0.1	YDL227C	RF1	13931	138.196	0.16668	54.1931	0.996	135.962	140.43	0.1514	0.18197	53.5821	54.8041
0.1	YDL227C	RF1	13720.5	141.116	0.15311	57.7711	0.99921	140.142	142.091	0.14682	0.1594	57.4561	58.086
0.1	YDL227C	RF1	13847.7	140.846	0.16767	56.6817	0.99974	140.313	141.38	0.16356	0.17177	56.5181	56.8453
0.1	YDL227C	RF1	14170.9	142.203	0.17736	55.3469	0.99964	141.589	142.817	0.17223	0.18248	55.1698	55.5241
0.1	YDL227C	RF1	14354.1	143.407	0.16821	54.9064	0.99921	142.513	144.302	0.16123	0.17519	54.6356	55.1771
0.1	YDL227C	RF1	13445.5	138.36	0.14494	57.8214	0.99492	135.8	140.921	0.13015	0.15974	56.9931	58.6497
0.1	YDL227C	RF1	14037.8	142.823	0.16568	56.7113	0.99903	141.769	143.877	0.15784	0.17352	56.3904	57.0322
0.1	YDL227C	RF1	14364.3	143.099	0.16733	54.619	0.99903	142.081	144.117	0.15974	0.17492	54.3205	54.9175
0.1	YDL227C	RF1	15040.4	145.135	0.17368	51.3686	0.99905	144.067	146.203	0.16634	0.18101	51.0916	51.6456
0.1	YDL227C	RF1	14090	142.859	0.16196	56.3708	0.99929	141.993	143.725	0.15555	0.16837	56.0968	56.6447
0.1	YDL227C	RF1	14442.3	143.612	0.17228	54.4344	0.99876	142.377	144.846	0.16327	0.18128	54.1015	54.7673
0.1	YDL227C	RF1	14522.3	143.375	0.16797	53.7101	0.99852	142.068	144.682	0.15867	0.17727	53.3447	54.0754
0.1	YDL227C	RF1	14623.2	144.341	0.17095	53.6892	0.99953	143.632	145.051	0.16558	0.17631	53.4869	53.8914
0.1	YDL227C	RF1	14869.2	146.042	0.17771	53.1848	0.99931	145.157	146.926	0.17099	0.18443	52.95	53.4195
0.1	YDL227C	RF1	15016	146.066	0.171	52.1968	0.99966	145.445	146.687	0.16664	0.17536	52.0293	52.3642
0.1	YDL227C	RF1	15002.1	147.457	0.16766	53.26	0.99924	146.543	148.371	0.16115	0.17417	53.0033	53.5167
0.1	YDL227C	RF1	15318.7	147.611	0.1616	51.2213	0.99742	145.702	149.52	0.15081	0.17239	50.7443	51.6983
0.1	YDL227C	RF1	15198.6	149.749	0.15541	53.5047	0.99871	148.519	150.979	0.14779	0.16304	53.15	53.8593
0.1	YDL227C	RF1	14415.6	144.913	0.15494	55.5214	0.9987	143.685	146.141	0.14698	0.16289	55.1473	55.8955
0.1	YDL227C	RF1	14540.9	145.294	0.17511	54.9199	0.99913	144.303	146.285	0.16739	0.18283	54.6463	55.1935
0.1	YDL227C	RF1	14447.1	144.681	0.1685	55.1444	0.99936	143.901	145.461	0.16222	0.17478	54.9024	55.3865
0.1	YDL227C	RF1	13996.4	142.515	0.15403	56.789	0.99903	141.487	143.543	0.14707	0.16098	56.4535	57.1246
0.1	YDL227C	RF1	14031.5	142.153	0.16663	56.2923	0.99916	141.18	143.126	0.15929	0.17396	55.998	56.5866
0.1	YDL227C	RF1	13966.8	142.149	0.15664	56.7449	0.99893	141.033	143.266	0.14912	0.16417	56.3944	57.0955
0.1	YDL227C	RF1	14344	143.394	0.16974	54.9677	0.99919	142.524	144.265	0.1626	0.17689	54.6969	55.2385
0.1	YDL227C	RF1	14251.2	143.108	0.15978	55.4157	0.999	142.137	144.079	0.15256	0.16701	55.1014	55.73
0.1	YDL227C	RF1	14170	141.75	0.17212	55.0344	0.99925	140.818	142.682	0.16501	0.17922	54.7708	55.2979
0.1	YDL227C	RF1	14273.3	143.17	0.17509	55.305	0.99892	142.108	144.232	0.16632	0.18387	54.9951	55.615
0.1	YDL227C	RF1	13060	139.569	0.14045	61.4248	0.99962	138.879	140.259	0.13674	0.14416	61.1775	61.672
0.1	YDL227C	RF1	13788.4	141.685	0.15603	57.682	0.99909	140.688	142.682	0.14912	0.16294	57.3522	58.0119
0.1	YDL227C	RF1	14032.9	142.594	0.17032	56.588	0.99913	141.59	143.598	0.16255	0.1781	56.2924	56.8836
0.1	YDL227C	RF1	14165.7	142.967	0.16029	55.9157	0.99942	142.157	143.777	0.15463	0.16596	55.6683	56.1631
0.1	YDL227C	RF1	13640.2	142.25	0.15436	59.1109	0.99988	141.88	142.621	0.15191	0.15682	58.986	59.2358
0.1	YDL227C	RF1	14248.4	142.045	0.17853	54.6904	0.9992	141.064	143.026	0.17084	0.18623	54.4276	54.9533
0.1	YDL227C	RF1	14197.8	142.242	0.16415	55.1847	0.99923	141.32	143.165	0.15743	0.17088	54.9083	55.4612
0.1	YDL227C	RF1	14371.7	144.337	0.17001	55.4288	0.9996	143.697	144.977	0.16493	0.1751	55.2361	55.6215
0.1	YDL227C	RF1	14241.4	140.184	0.16931	53.4083	0.99438	137.645	142.723	0.15116	0.18746	52.7066	54.11
0.1	YDL227C	RF1	15057.6	146.558	0.18002	52.258	0.99948	145.798	147.318	0.17424	0.18581	52.0591	52.4568
0.1	YDL227C	RF1	14863.5	146.297	0.1761	53.401	0.99964	145.678	146.915	0.17128	0.18092	53.2303	53.5716
0.1	YDL227C	RF1	15091.2	147.639	0.15994	52.7821	0.99897	146.423	148.856	0.15293	0.16694	52.4708	53.0934
0.1	YDL227C	RF1	16028.1	151.807	0.16441	49.4159	0.99861	150.481	153.133	0.15664	0.17217	49.0766	49.7552
0.1	YDL227C	RF1	15480	149.792	0.17276	51.6562	0.99852	148.524	151.06	0.16367	0.18185	51.3133	51.9991
0.1	YDL227C	RF1	14863.3	146.732	0.16404	53.7038	0.99877	145.564	147.9	0.15592	0.17216	53.3689	54.0386
0.1	YDL227C	RF1	14937.2	145.472	0.17555	52.3186	0.99923	144.61	146.334	0.16871	0.18238	52.0725	52.5647
0.1	YDL227C	RF1	14467.6	145.123	0.15345	55.3062	0.999	144.124	146.121	0.14663	0.16027	54.9811	55.6313
0.1	YDL227C	RF1	14329.9	143.915	0.16817	55.4277	0.999	142.862	144.968	0.16023	0.17611	55.1182	55.7372
0.1	YDL227C	RF1	14365.5	143.134	0.16262	54.6352	0.99894	142.097	144.171	0.15499	0.17025	54.316	54.9543
0.1	YDL227C	RF1	14093.4	142.103	0.1668	55.8221	0.99893	141.055	143.151	0.1586	0.175	55.4964	56.1477
0.1	YDL227C	RF1	13974.2	141.809	0.15711	56.4564	0.99916	140.902	142.716	0.15048	0.16374	56.1531	56.7598
0.1	YDL227C	RF1	13950	142.315	0.16196	56.978	0.99881	141.19	143.441	0.15359	0.17033	56.6164	57.3397
0.1	YDL227C	RF1	14152.3	142.941	0.16127	55.9915	0.99891	141.878	144.004	0.15347	0.16908	55.6561	56.3269
0.1	YDL227C	RF1	14695	144.624	0.17035	53.3909	0.99931	143.833	145.415	0.16402	0.17668	53.1513	53.6305
0.1	YDL227C	RF1	14233.4	143.469	0.15999	55.7904	0.99912	142.512	144.426	0.1531	0.16688	55.4898	56.091
0.1	YDL227C	RF1	14085	142.489	0.17216	56.1503	0.99942	141.717	143.261	0.16578	0.17854	55.9137	56.3869
0.1	YDL227C	RF1	14064	142.455	0.16385	56.2738	0.99934	141.585	143.326	0.1575	0.1702	56.0091	56.5385
0.1	YDL227C	RF1	14471.9	144.064	0.17732	54.5448	0.99948	143.287	144.841	0.17123	0.18341	54.3334	54.7562
0.1	YDL227C	RF1	14620.6	144.743	0.16046	53.9884	0.99906	143.778	145.708	0.15363	0.16728	53.6945	54.2823
0.1	YDL227C	RF1	14373.6	143.233	0.16251	54.6477	0.99916	142.272	144.194	0.1557	0.16931	54.3618	54.9335
0.1	YDL227C	RF1	14934.5	146.169	0.17094	52.8263	0.9993	145.336	147.003	0.16458	0.1773	52.5855	53.0671
0.1	YDL227C	RF1	14628.4	144.985	0.17594	54.1037	0.99936	144.12	145.85	0.16933	0.18255	53.8698	54.3377
0.1	YDL227C	RF1	14635	144.615	0.16229	53.7992	0.99907	143.516	145.713	0.15527	0.16931	53.5005	54.0978
0.1	YDL227C	RF1	14802.4	145.798	0.17365	53.4723	0.99974	145.201	146.395	0.16962	0.17768	53.3236	53.6209
0.1	YDL227C	RF1	15128.9	147.631	0.17496	52.522	0.99947	146.909	148.353	0.16933	0.18059	52.3183	52.7256
0.1	YDL227C	RF1	15493.5	149.146	0.16806	51.1172	0.99904	148.135	150.157	0.16115	0.17496	50.8388	51.3956
0.1	YDL227C	RF1	16017.5	151.801	0.17068	49.4819	0.9986	150.577	153.025	0.16247	0.17889	49.1529	49.8109
0.1	YDL227C	RF1	15052.4	148.262	0.16858	53.4738	0.99858	147.053	149.472	0.15959	0.17757	53.1252	53.8225
0.1	YDL227C	RF1	15196	147.664	0.1644	52.09	0.99804	146.203	149.125	0.15451	0.17428	51.678	52.502
0.1	YDL227C	RF1	14471.7	145.652	0.15237	55.6405	0.99786	144.121	147.183	0.14242	0.16233	55.1551	56.1259
0.1	YDL227C	RF1	14291.4	144.685	0.15839	56.2229	0.99858	143.487	145.882	0.14968	0.16709	55.8333	56.6126
0.1	YDL227C	RF1	14333	144.572	0.15676	55.8577	0.99863	143.353	145.79	0.14836	0.16515	55.4736	56.2417
0.1	YDL227C	RF1	14323.3	144.188	0.16791	55.6621	0.99888	143.105	145.271	0.15947	0.17635	55.3324	55.9918
0.1	YDL227C	RF1	14165.1	143.331	0.15506	56.1706	0.99863	142.119	144.542	0.14679	0.16333	55.7813	56.56
0.1	YDL227C	RF1	14416.9	143.307	0.15793	54.3974	0.99865	142.136	144.478	0.14977	0.1661	54.0327	54.762
0.1	YDL227C	RF1	14267.8	144.23	0.16717	56.076	0.99884	143.164	145.296	0.15861	0.17572	55.7379	56.4141
0.1	YDL227C	RF1	14244.7	143.774	0.16537	55.9225	0.99855	142.437	145.112	0.15593	0.17481	55.5373	56.3078
0.1	YDL227C	RF1	14394.4	144.133	0.1664	55.1308	0.99928	143.271	144.995	0.15981	0.17298	54.8689	55.3928
0.1	YDL227C	RF1	14172.8	143.435	0.1683	56.1894	0.99923	142.502	144.368	0.16121	0.1754	55.9117	56.4671
0.1	YDL227C	RF1	14306.3	143.734	0.16799	55.4665	0.99915	142.757	144.711	0.16063	0.17535	55.179	55.7541
0.1	YDL227C	RF1	14657.7	144.853	0.17926	53.8095	0.99912	143.848	145.859	0.17137	0.18715	53.5408	54.0783
0.1	YDL227C	RF1	14923.7	145.373	0.17588	52.3412	0.99962	144.719	146.026	0.17104	0.18071	52.1667	52.5158
0.1	YDL227C	RF1	14487.8	144.845	0.16908	54.977	0.99954	144.13	145.561	0.16369	0.17446	54.7701	55.184
0.1	YDL227C	RF1	14408.9	143.605	0.17063	54.6626	0.9989	142.512	144.698	0.16224	0.17902	54.3466	54.9785
0.1	YDL227C	RF1	15091	146.984	0.18354	52.3282	0.9995	146.263	147.705	0.17768	0.1894	52.1355	52.5208
0.1	YDL227C	RF1	14999.8	146.241	0.17757	52.4308	0.99968	145.666	146.816	0.1731	0.18203	52.2736	52.5879
0.1	YDL227C	RF1	14980	146.546	0.17596	52.7789	0.99965	145.938	147.155	0.17129	0.18064	52.6118	52.9459
0.1	YDL227C	RF1	14897	146.463	0.16014	53.2868	0.99914	145.49	147.435	0.15367	0.1666	53.005	53.5685
0.1	YDL227C	RF1	15367.1	148.466	0.18108	51.4935	0.99952	147.78	149.151	0.17557	0.18659	51.3051	51.682
0.1	YDL227C	RF1	15691.1	149.648	0.16618	50.1453	0.99857	148.42	150.876	0.15809	0.17427	49.8063	50.4844
0.1	YDL227C	RF1	15713.3	150.736	0.16884	50.7551	0.99754	149.052	152.42	0.15777	0.17991	50.3094	51.2008
0.1	YDL227C	RF1	15370.3	149.902	0.16251	52.4631	0.99765	148.397	151.406	0.1519	0.17312	52.0146	52.9116
0.1	YDL227C	RF1	15069	147.344	0.15879	52.7278	0.9982	145.871	148.818	0.14962	0.16795	52.3173	53.1383
0.1	YDL227C	RF1	14575.3	146.442	0.17038	55.4697	0.99883	145.323	147.561	0.16159	0.17917	55.1378	55.8016
0.1	YDL227C	RF1	14003.3	144.761	0.14315	58.2647	0.99892	143.676	145.847	0.13669	0.1496	57.8862	58.6432
0.1	YDL227C	RF1	13573.1	144.111	0.14615	60.8143	0.99932	143.219	145.004	0.14088	0.15143	60.4969	61.1317
0.1	YDL227C	RF1	14051.9	143.51	0.15855	57.0831	0.99868	142.25	144.769	0.14997	0.16713	56.6923	57.4738
0.1	YDL227C	RF1	14251.2	141.709	0.15865	54.432	0.99445	139.124	144.293	0.14193	0.17536	53.6913	55.1728
0.1	YDL227C	RF1	14352.3	144.825	0.15431	55.898	0.99847	143.535	146.116	0.14568	0.16293	55.4887	56.3073
0.1	YDL227C	RF1	14915.5	145.901	0.17218	52.7689	0.99833	144.566	147.235	0.16223	0.18212	52.3966	53.1412
0.1	YDL227C	RF1	14351.7	144.87	0.15697	55.9328	0.99889	143.725	146.015	0.14937	0.16457	55.5849	56.2806
0.1	YDL227C	RF1	14447.7	145.214	0.15908	55.5065	0.99881	144.091	146.338	0.15118	0.16698	55.1582	55.8548
0.1	YDL227C	RF1	14726.9	145.29	0.16774	53.6374	0.99834	144.008	146.573	0.15806	0.17741	53.2588	54.016
0.1	YDL227C	RF1	14502.4	144.979	0.15681	54.9676	0.9987	143.809	146.148	0.14881	0.16482	54.6042	55.3311
0.1	YDL227C	RF1	14845.8	146.305	0.17287	53.5279	0.99896	145.283	147.327	0.16484	0.18089	53.2334	53.8224
0.1	YDL227C	RF1	14900.1	146.847	0.17356	53.5325	0.99967	146.253	147.441	0.16905	0.17807	53.3678	53.6972
0.1	YDL227C	RF1	14731.1	145.74	0.16746	53.9211	0.99915	144.81	146.67	0.16045	0.17446	53.6463	54.1958
0.1	YDL227C	RF1	14507.7	145.403	0.17533	55.2237	0.99945	144.619	146.186	0.16907	0.18159	55.0017	55.4458
0.1	YDL227C	RF1	15081.8	147.237	0.17148	52.567	0.99939	146.399	148.075	0.16557	0.17738	52.3428	52.7913
0.1	YDL227C	RF1	15155.7	148.248	0.16011	52.7667	0.99934	147.394	149.102	0.15454	0.16567	52.5229	53.0105
0.1	YDL227C	RF1	14888.7	146.515	0.16613	53.3801	0.99885	145.39	147.639	0.15818	0.17408	53.0605	53.6997
0.1	YDL227C	RF1	15309.5	148.271	0.1752	51.746	0.99919	147.309	149.234	0.16833	0.18208	51.4935	51.9984
0.1	YDL227C	RF1	15373.9	148.254	0.1683	51.2995	0.99938	147.446	149.062	0.16273	0.17388	51.0759	51.523
0.1	YDL227C	RF1	15531.7	150.139	0.17081	51.5498	0.99892	149.007	151.27	0.16317	0.17845	51.2531	51.8466
0.1	YDL227C	RF1	15954.8	151.93	0.17491	49.9849	0.99861	150.754	153.106	0.16637	0.18344	49.6632	50.3066
0.1	YDL227C	RF1	16042.5	151.769	0.16759	49.2953	0.99772	150.273	153.265	0.15752	0.17766	48.8762	49.7143
0.1	YDL227C	RF1	15658.8	150.733	0.17246	51.115	0.99917	149.83	151.636	0.16588	0.17904	50.8643	51.3657
0.1	YDL227C	RF1	15495.7	148.755	0.16263	50.8292	0.99756	147.146	150.364	0.15221	0.17305	50.377	51.2813
0.1	YDL227C	RF1	14316.9	147.373	0.1453	57.8507	0.999	146.269	148.476	0.13888	0.15173	57.489	58.2125
0.1	YDL227C	RF1	12145.5	141.152	0.14592	68.954	0.99976	140.584	141.72	0.14286	0.14899	68.7592	69.1489
0.1	YDL227C	RF1	14386.1	145.621	0.15952	56.2078	0.99856	144.309	146.932	0.1506	0.16843	55.8131	56.6026
0.1	YDL227C	RF1	15171.7	146.779	0.17141	51.6355	0.99757	145.181	148.378	0.15986	0.18295	51.1923	52.0787
0.1	YDL227C	RF1	15475.8	148.258	0.16602	50.6146	0.99801	146.875	149.641	0.15645	0.1756	50.2166	51.0125
0.1	YDL227C	RF1	15363	148.003	0.17007	51.197	0.99818	146.671	149.335	0.16038	0.17976	50.8177	51.5763
0.1	YDL227C	RF1	15501.1	147.958	0.17325	50.2319	0.99793	146.497	149.419	0.16284	0.18366	49.8325	50.6313
0.1	YDL227C	RF1	15313.6	147.532	0.17461	51.2009	0.9977	146.045	149.02	0.1633	0.18592	50.7818	51.6199
0.1	YDL227C	RF1	15353.8	147.447	0.17088	50.8674	0.99799	146.064	148.829	0.16077	0.181	50.4733	51.2615
0.1	YDL227C	RF1	15680.1	148.804	0.17941	49.6248	0.99814	147.435	150.173	0.16927	0.18956	49.2587	49.991
0.1	YDL227C	RF1	15489.5	149.095	0.17732	51.1097	0.99926	148.214	149.976	0.17077	0.18386	50.8737	51.3458
0.1	YDL227C	RF1	15507.9	146.414	0.17941	49.0814	0.99711	144.8	148.029	0.16728	0.19155	48.642	49.5209
0.1	YDL227C	RF1	15454.1	148.284	0.18012	50.7797	0.99915	147.349	149.219	0.173	0.18724	50.5297	51.0297
0.1	YDL227C	RF1	15441.2	148.843	0.17508	51.2576	0.99876	147.696	149.99	0.16669	0.18348	50.9476	51.5675
0.1	YDL227C	RF1	15326.4	147.095	0.17118	50.8049	0.99741	145.253	148.937	0.15949	0.18286	50.3436	51.2661
0.1	YDL227C	RF1	15789.4	150.22	0.17661	49.8909	0.99913	149.27	151.17	0.16978	0.18344	49.6375	50.1444
0.1	YDL227C	RF1	15237.6	148.793	0.16921	52.5915	0.99934	147.94	149.647	0.16316	0.17526	52.356	52.827
0.1	YDL227C	RF1	15854.7	150.388	0.17773	49.5743	0.99901	149.387	151.389	0.1705	0.18496	49.308	49.8405
0.1	YDL227C	RF1	15703.9	150.456	0.17149	50.6233	0.99941	149.671	151.241	0.16605	0.17694	50.4113	50.8354
0.1	YDL227C	RF1	15933.9	150.745	0.16501	49.2966	0.99783	149.246	152.243	0.15543	0.17459	48.8838	49.7094
0.1	YDL227C	RF1	16391.8	152.776	0.16163	47.7041	0.99753	151.173	154.378	0.15203	0.17122	47.2626	48.1455
0.15	YDL227C	RF1	11186.7	132.512	0.1494	70.5794	0.99624	130.394	134.629	0.13649	0.1623	69.8349	71.3239
0.15	YDL227C	RF1	10955.4	132.132	0.13938	72.0874	0.99698	130.211	134.053	0.12888	0.14988	71.4165	72.7583
0.15	YDL227C	RF1	10645.3	129.647	0.13684	72.8899	0.99713	127.789	131.504	0.12677	0.14691	72.2356	73.5443
0.15	YDL227C	RF1	10645.7	129.464	0.14076	72.7704	0.99698	127.56	131.367	0.12988	0.15164	72.1042	73.4365
0.15	YDL227C	RF1	10717.4	130.495	0.1384	72.8712	0.9966	128.47	132.52	0.12727	0.14953	72.1652	73.5773
0.15	YDL227C	RF1	10627.6	130.949	0.13541	73.8414	0.99741	129.146	132.753	0.12586	0.14496	73.2221	74.4607
0.15	YDL227C	RF1	10636.9	129.15	0.14476	72.6388	0.99742	127.407	130.892	0.13425	0.15527	72.0319	73.2457
0.15	YDL227C	RF1	10555	129.951	0.13813	73.7771	0.99742	128.172	131.731	0.12827	0.14798	73.1654	74.3888
0.15	YDL227C	RF1	10588.4	131.251	0.14283	74.3271	0.99766	129.538	132.964	0.1328	0.15285	73.7585	74.8956
0.15	YDL227C	RF1	11042.6	132.944	0.14683	71.9379	0.99678	130.967	134.922	0.13502	0.15864	71.2615	72.6143
0.15	YDL227C	RF1	10751.5	131.431	0.13582	73.1964	0.99688	129.354	133.508	0.12542	0.14623	72.5119	73.881
0.15	YDL227C	RF1	10812.7	130.86	0.15653	72.3718	0.99716	128.938	132.783	0.14396	0.1691	71.7554	72.9882
0.15	YDL227C	RF1	10997.9	132.678	0.14795	72.108	0.99699	130.77	134.586	0.13634	0.15955	71.4582	72.7577
0.15	YDL227C	RF1	10682.9	131.757	0.14022	73.9195	0.99739	129.947	133.566	0.13004	0.15039	73.3114	74.5276
0.15	YDL227C	RF1	10802.9	131.544	0.14224	72.8766	0.99687	129.592	133.497	0.13103	0.15345	72.208	73.5451
0.15	YDL227C	RF1	10745	131.478	0.14105	73.2753	0.99728	129.645	133.312	0.13064	0.15145	72.6505	73.9
0.15	YDL227C	RF1	10890.1	130.347	0.15196	71.4533	0.99699	128.383	132.312	0.13988	0.16403	70.7995	72.1071
0.15	YDL227C	RF1	10886.6	129.535	0.15865	70.9556	0.99739	127.731	131.338	0.14663	0.17068	70.3523	71.5589
0.15	YDL227C	RF1	10903.9	132.119	0.14018	72.4692	0.99663	130.076	134.162	0.12886	0.15151	71.763	73.1754
0.15	YDL227C	RF1	10882	131.796	0.14171	72.4331	0.99686	129.732	133.86	0.1306	0.15282	71.7536	73.1125
0.15	YDL227C	RF1	10919.8	132.412	0.14934	72.5311	0.99683	130.348	134.476	0.13712	0.16155	71.8688	73.1934
0.15	YDL227C	RF1	10988.8	132.848	0.1495	72.2832	0.99746	131.08	134.616	0.13852	0.16047	71.6864	72.8799
0.15	YDL227C	RF1	11119	133.28	0.14139	71.574	0.99672	131.263	135.297	0.13022	0.15255	70.8715	72.2766
0.15	YDL227C	RF1	11519.9	134.839	0.15274	69.5653	0.99751	133.098	136.58	0.142	0.16348	68.9545	70.1762
0.15	YDL227C	RF1	11628.1	138.31	0.15107	70.9274	0.99672	136.217	140.403	0.13854	0.1636	70.23	71.6248
0.15	YDL227C	RF1	11291.5	136.821	0.14818	72.4725	0.9977	135.079	138.564	0.13783	0.15853	71.9022	73.0429
0.15	YDL227C	RF1	10954	134.364	0.13938	73.4754	0.99765	132.512	136.216	0.12984	0.14893	72.8876	74.0632
0.15	YDL227C	RF1	10704.6	135.931	0.1421	76.2497	0.99839	134.386	137.475	0.13343	0.15077	75.7722	76.7272
0.15	YDL227C	RF1	10381.1	136.164	0.13836	78.7601	0.99892	134.91	137.418	0.13176	0.14497	78.3834	79.1368
0.15	YDL227C	RF1	10587.5	134.172	0.1388	76.0896	0.99725	132.056	136.287	0.12788	0.14971	75.4525	76.7267
0.15	YDL227C	RF1	10463.8	133.829	0.14649	76.812	0.99774	132.02	135.638	0.13562	0.15736	76.2576	77.3664
0.15	YDL227C	RF1	10273.7	133.735	0.13759	78.1783	0.99781	131.801	135.668	0.12787	0.1473	77.612	78.7446
0.15	YDL227C	RF1	10452.9	133.52	0.14911	76.7128	0.99797	131.716	135.323	0.1385	0.15971	76.1903	77.2353
0.15	YDL227C	RF1	10421.7	133.411	0.14785	76.8828	0.99848	131.885	134.937	0.13902	0.15668	76.4402	77.3255
0.15	YDL227C	RF1	10363.9	131.829	0.1492	76.3836	0.99849	130.34	133.317	0.14031	0.1581	75.9443	76.8229
0.15	YDL227C	RF1	10417.3	134.905	0.14784	77.7809	0.99897	133.601	136.21	0.14044	0.15525	77.4122	78.1496
0.15	YDL227C	RF1	10533.8	134.537	0.15103	76.7038	0.99816	132.86	136.214	0.14102	0.16105	76.2245	77.1831
0.15	YDL227C	RF1	10383.1	132.893	0.14906	76.8692	0.9982	131.241	134.546	0.13932	0.15881	76.3895	77.3489
0.15	YDL227C	RF1	10683.9	133.505	0.14168	74.9732	0.99739	131.494	135.516	0.13086	0.1525	74.3558	75.5907
0.15	YDL227C	RF1	10721.4	133.469	0.15644	74.671	0.998	131.754	135.183	0.14533	0.16754	74.1629	75.1792
0.15	YDL227C	RF1	10879	134.419	0.14487	74.0664	0.99656	132.103	136.735	0.13199	0.15775	73.3524	74.7803
0.15	YDL227C	RF1	10433.9	134.383	0.13973	77.3567	0.99819	132.641	136.124	0.13072	0.14874	76.846	77.8673
0.15	YDL227C	RF1	10736.8	134.726	0.15439	75.3065	0.99837	133.16	136.291	0.1446	0.16418	74.8511	75.7619
0.15	YDL227C	RF1	10559.9	133.958	0.14647	76.1699	0.9979	132.158	135.757	0.13623	0.15672	75.6406	76.6991
0.15	YDL227C	RF1	10734.7	135.3	0.14837	75.6603	0.99801	133.518	137.082	0.13806	0.15867	75.139	76.1816
0.15	YDL227C	RF1	10957.6	137.452	0.14504	75.2801	0.99756	135.447	139.457	0.13409	0.15599	74.6921	75.8681
0.15	YDL227C	RF1	11163.4	139.228	0.13507	74.8193	0.99675	136.887	141.569	0.12403	0.1461	74.1139	75.5247
0.15	YDL227C	RF1	11472.9	137.624	0.16584	71.6357	0.99733	135.648	139.6	0.15225	0.17943	71.033	72.2385
0.15	YDL227C	RF1	10971.7	137.862	0.14279	75.4155	0.99779	136.046	139.679	0.13264	0.15293	74.8542	75.9767
0.15	YDL227C	RF1	11167.4	136.019	0.14342	72.898	0.99711	133.955	138.084	0.13237	0.15447	72.2492	73.5468
0.15	YDL227C	RF1	10858	135.428	0.147	74.8247	0.99787	133.625	137.232	0.13675	0.15725	74.2855	75.3638
0.15	YDL227C	RF1	10861.8	135.008	0.14852	74.547	0.99813	133.303	136.713	0.13861	0.15842	74.0349	75.0592
0.15	YDL227C	RF1	10776.9	135.452	0.14181	75.4376	0.99798	133.654	137.25	0.13226	0.15136	74.8991	75.9761
0.15	YDL227C	RF1	10376.9	134.77	0.14321	78.0032	0.99884	133.415	136.125	0.13594	0.15047	77.6155	78.3909
0.15	YDL227C	RF1	10958	135.08	0.1458	73.8781	0.99752	133.123	137.038	0.13485	0.15676	73.2765	74.4797
0.15	YDL227C	RF1	10447.9	134.667	0.14585	77.4172	0.99792	132.829	136.506	0.1356	0.15609	76.8902	77.9441
0.15	YDL227C	RF1	10612.3	134.924	0.14624	76.3465	0.99836	133.341	136.508	0.13733	0.15516	75.8853	76.8077
0.15	YDL227C	RF1	10267.8	134.778	0.14708	78.8168	0.99867	133.276	136.28	0.13873	0.15543	78.3973	79.2363
0.15	YDL227C	RF1	10478.1	134.804	0.14498	77.2716	0.99824	133.101	136.508	0.13558	0.15437	76.7814	77.7619
0.15	YDL227C	RF1	9188.4	134.991	0.11921	86.9356	0.99929	133.75	136.233	0.11483	0.1236	86.5793	87.292
0.15	YDL227C	RF1	10639.4	135.892	0.15501	76.7071	0.99895	134.628	137.156	0.14718	0.16284	76.3536	77.0606
0.15	YDL227C	RF1	10125.4	134.373	0.14706	79.6472	0.99896	133.081	135.666	0.13994	0.15419	79.2888	80.0057
0.15	YDL227C	RF1	10133.4	133.234	0.13505	78.943	0.99828	131.529	134.94	0.12678	0.14332	78.4427	79.4433
0.15	YDL227C	RF1	10324.8	133.165	0.15658	77.4662	0.99864	131.724	134.607	0.14739	0.16578	77.0623	77.8701
0.15	YDL227C	RF1	10698.6	134.296	0.14987	75.3351	0.99827	132.694	135.897	0.14036	0.15938	74.8619	75.8083
0.15	YDL227C	RF1	10618	134.718	0.15206	76.1839	0.99817	133.03	136.407	0.14183	0.16229	75.6987	76.6692
0.15	YDL227C	RF1	10479	133.811	0.14471	76.6878	0.99788	131.964	135.657	0.13444	0.15498	76.1463	77.2292
0.15	YDL227C	RF1	10768.2	136.741	0.16048	76.251	0.99939	135.797	137.685	0.15427	0.16669	75.9904	76.5115
0.15	YDL227C	RF1	10635.1	135.98	0.14118	76.7889	0.99793	134.112	137.848	0.13141	0.15094	76.2449	77.3329
0.15	YDL227C	RF1	11086	138.783	0.14641	75.1198	0.99795	136.935	140.631	0.13624	0.15658	74.5834	75.6562
0.15	YDL227C	RF1	11320	140.127	0.14448	74.2164	0.99805	138.375	141.879	0.13518	0.15378	73.6996	74.7332
0.15	YDL227C	RF1	11397.5	140.797	0.14782	74.05	0.9972	138.668	142.927	0.13608	0.15955	73.4281	74.6718
0.15	YDL227C	RF1	11675.9	140.114	0.14766	71.6682	0.997	138.062	142.165	0.13594	0.15939	70.9997	72.3367
0.15	YDL227C	RF1	11084.6	136.245	0.14641	73.6417	0.99741	134.28	138.209	0.13545	0.15738	73.0409	74.2425
0.15	YDL227C	RF1	10864	135.331	0.14874	74.7228	0.99803	133.574	137.088	0.13853	0.15895	74.1987	75.2469
0.15	YDL227C	RF1	10758	135.065	0.1468	75.3495	0.99786	133.243	136.888	0.13644	0.15715	74.8093	75.8896
0.15	YDL227C	RF1	10496.9	134.864	0.14019	77.1667	0.99834	133.206	136.522	0.13158	0.14879	76.6817	77.6518
0.15	YDL227C	RF1	10460	134.784	0.15414	77.3946	0.99921	133.692	135.877	0.14743	0.16084	77.0896	77.6997
0.15	YDL227C	RF1	10355.9	134.45	0.14334	77.9755	0.99836	132.791	136.109	0.13441	0.15227	77.4997	78.4512
0.15	YDL227C	RF1	10901	135.593	0.14096	74.6052	0.99755	133.614	137.572	0.13058	0.15133	74.0009	75.2094
0.15	YDL227C	RF1	10631	134.556	0.14577	75.9917	0.99759	132.573	136.539	0.13461	0.15692	75.4077	76.5757
0.15	YDL227C	RF1	10135.9	134.828	0.15039	79.8236	0.99954	133.985	135.672	0.1456	0.15519	79.5933	80.054
0.15	YDL227C	RF1	10455.1	135.84	0.15336	78.0335	0.99902	134.613	137.067	0.14601	0.16071	77.6962	78.3707
0.15	YDL227C	RF1	10691.5	136.018	0.14405	76.3964	0.99843	134.414	137.622	0.13534	0.15276	75.9303	76.8625
0.15	YDL227C	RF1	10283.7	134.925	0.15061	78.7821	0.99913	133.757	136.093	0.14385	0.15737	78.4594	79.1047
0.15	YDL227C	RF1	10268.1	134.405	0.14791	78.6032	0.99894	133.101	135.708	0.14055	0.15527	78.238	78.9685
0.15	YDL227C	RF1	9878.72	133.627	0.15356	81.0726	0.99926	132.514	134.741	0.14709	0.16003	80.7723	81.3729
0.15	YDL227C	RF1	10541.4	135.745	0.16024	77.3438	0.99924	134.658	136.832	0.15315	0.16734	77.0476	77.6401
0.15	YDL227C	RF1	10496.1	133.888	0.14275	76.6056	0.9978	131.986	135.79	0.13243	0.15306	76.044	77.1671
0.15	YDL227C	RF1	10697.2	137.23	0.15203	77.0489	0.99923	136.133	138.326	0.14556	0.1585	76.7445	77.3532
0.15	YDL227C	RF1	10931.2	136.009	0.14808	74.6283	0.99802	134.262	137.755	0.13806	0.1581	74.1078	75.1488
0.15	YDL227C	RF1	11287.3	137.943	0.17048	73.1744	0.99928	136.94	138.946	0.16312	0.17784	72.8852	73.4635
0.15	YDL227C	RF1	10720.7	136.338	0.14679	76.3663	0.9984	134.712	137.964	0.13766	0.15591	75.8986	76.834
0.15	YDL227C	RF1	10975.2	138.211	0.13772	75.5911	0.99727	136.074	140.349	0.12719	0.14826	74.9576	76.2245
0.15	YDL227C	RF1	10776.8	137.306	0.15031	76.5123	0.99822	135.636	138.975	0.14061	0.16001	76.0418	76.9827
0.15	YDL227C	RF1	11211.7	140.862	0.14689	75.4066	0.99811	139.089	142.635	0.13721	0.15656	74.9034	75.9098
0.15	YDL227C	RF1	11397.5	138.629	0.14579	72.7843	0.99733	136.612	140.646	0.13487	0.15671	72.1646	73.4041
0.15	YDL227C	RF1	11382.8	136.875	0.15371	71.838	0.99764	135.012	138.739	0.14252	0.1649	71.2552	72.4208
0.15	YDL227C	RF1	10891.9	136.479	0.14346	75.1933	0.99786	134.635	138.322	0.13353	0.15339	74.6453	75.7413
0.15	YDL227C	RF1	10851.4	135.995	0.14838	75.2071	0.99799	134.222	137.768	0.13817	0.15859	74.6859	75.7282
0.15	YDL227C	RF1	10504	134.454	0.15511	76.8766	0.99843	132.883	136.026	0.14528	0.16494	76.434	77.3191
0.15	YDL227C	RF1	10280.1	133.964	0.14135	78.2622	0.9989	132.64	135.289	0.13439	0.14832	77.8801	78.6442
0.15	YDL227C	RF1	10334.2	135.342	0.14787	78.6435	0.99937	134.329	136.355	0.1422	0.15355	78.3616	78.9253
0.15	YDL227C	RF1	10058.8	133.716	0.1461	79.7747	0.99863	132.17	135.262	0.13765	0.15456	79.3432	80.2062
0.15	YDL227C	RF1	10578.1	133.684	0.14818	75.8718	0.99852	132.199	135.168	0.13952	0.15684	75.4338	76.3098
0.15	YDL227C	RF1	10825.7	135.127	0.15161	74.8846	0.99889	133.849	136.404	0.1439	0.15931	74.5074	75.2618
0.15	YDL227C	RF1	10262.6	134.866	0.15647	78.9054	0.99959	134.074	135.659	0.15159	0.16135	78.6906	79.1202
0.15	YDL227C	RF1	10652.6	134.638	0.14818	75.8798	0.99752	132.629	136.647	0.13654	0.15983	75.2915	76.4681
0.15	YDL227C	RF1	10043	134.439	0.14301	80.2972	0.99887	133.077	135.801	0.13591	0.15011	79.9175	80.6769
0.15	YDL227C	RF1	10196.3	133.904	0.14298	78.8542	0.99902	132.664	135.145	0.13636	0.14959	78.5009	79.2074
0.15	YDL227C	RF1	10370.6	134.444	0.14186	77.8625	0.99815	132.698	136.189	0.13262	0.15109	77.3587	78.3664
0.15	YDL227C	RF1	10141	135.707	0.15669	80.2724	0.99959	134.887	136.527	0.15177	0.1616	80.0549	80.4899
0.15	YDL227C	RF1	10419.1	134.58	0.14577	77.5807	0.99816	132.848	136.311	0.13614	0.1554	77.0853	78.0761
0.15	YDL227C	RF1	10634.4	135.964	0.14869	76.7846	0.99785	134.062	137.865	0.13777	0.15961	76.2438	77.3255
0.15	YDL227C	RF1	10654.4	136.11	0.14259	76.7222	0.99823	134.422	137.798	0.13361	0.15156	76.2327	77.2117
0.15	YDL227C	RF1	10801.6	135.694	0.14864	75.397	0.99787	133.881	137.507	0.13815	0.15914	74.8654	75.9286
0.15	YDL227C	RF1	10439.7	135.823	0.14656	78.1373	0.99838	134.145	137.501	0.13728	0.15584	77.667	78.6076
0.15	YDL227C	RF1	10900.7	138.746	0.13345	76.4343	0.99805	136.771	140.721	0.12489	0.14202	75.884	76.9846
0.15	YDL227C	RF1	10974.3	138.07	0.14204	75.516	0.99768	136.142	139.997	0.13196	0.15211	74.951	76.0809
0.15	YDL227C	RF1	11616	141.039	0.15029	72.6397	0.99745	139.145	142.932	0.13907	0.1615	72.0439	73.2354
0.15	YDL227C	RF1	11538.5	139.105	0.15169	72.0516	0.99716	137.13	141.079	0.1397	0.16368	71.415	72.6883
0.15	YDL227C	RF1	11099.2	135.436	0.14944	73.0485	0.997	133.359	137.514	0.13735	0.16153	72.405	73.6919
0.15	YDL227C	RF1	11159.7	135.455	0.15253	72.6127	0.99748	133.517	137.393	0.14084	0.16421	72.0105	73.215
0.15	YDL227C	RF1	10563.1	135.248	0.14909	76.8983	0.99825	133.557	136.939	0.13929	0.15889	76.4164	77.3803
0.15	YDL227C	RF1	10326.2	133.909	0.12933	77.887	0.99729	131.763	136.055	0.11968	0.13899	77.2385	78.5355
0.15	YDL227C	RF1	10546.3	133.459	0.15146	75.977	0.99848	131.96	134.957	0.14235	0.16058	75.5396	76.4144
0.15	YDL227C	RF1	10444.6	134.637	0.14747	77.424	0.99945	133.721	135.552	0.14227	0.15267	77.1629	77.685
0.15	YDL227C	RF1	10495.4	134.156	0.14989	76.767	0.99913	133.013	135.298	0.14314	0.15664	76.4387	77.0953
0.15	YDL227C	RF1	10337	133.181	0.14791	77.3834	0.99853	131.694	134.667	0.13932	0.1565	76.9551	77.8117
0.15	YDL227C	RF1	10153.2	133.153	0.14848	78.7483	0.99911	131.985	134.321	0.14179	0.15516	78.4192	79.0774
0.15	YDL227C	RF1	10342.1	135.36	0.15294	78.5955	0.99938	134.384	136.335	0.14715	0.15873	78.3282	78.8628
0.15	YDL227C	RF1	10453.2	134.819	0.15235	77.4647	0.99777	132.89	136.748	0.14075	0.16394	76.9239	78.0054
0.15	YDL227C	RF1	10651.5	136.04	0.15119	76.7033	0.99855	134.538	137.543	0.1423	0.16008	76.2787	77.1279
0.15	YDL227C	RF1	10350.7	135.633	0.15068	78.6862	0.99928	134.564	136.703	0.14451	0.15684	78.3921	78.9803
0.15	YDL227C	RF1	10098.2	135.048	0.14938	80.2249	0.99944	134.066	136.03	0.1439	0.15486	79.9574	80.4923
0.15	YDL227C	RF1	10452.9	134.603	0.14725	77.3426	0.99818	132.863	136.342	0.13738	0.15712	76.8453	77.8398
0.15	YDL227C	RF1	10100.4	134.844	0.15452	80.0955	0.99966	134.108	135.579	0.15017	0.15887	79.8977	80.2934
0.15	YDL227C	RF1	10295.2	136.725	0.15347	79.7011	0.9996	135.934	137.515	0.14888	0.15806	79.4898	79.9124
0.15	YDL227C	RF1	10762.6	135.651	0.15332	75.6599	0.99827	134.016	137.286	0.14331	0.16334	75.1898	76.1301
0.15	YDL227C	RF1	10448.5	136.448	0.13371	78.4252	0.99883	135.049	137.846	0.12718	0.14025	78.02	78.8305
0.15	YDL227C	RF1	10685.7	136.507	0.15763	76.7208	0.99902	135.276	137.739	0.14981	0.16545	76.3807	77.0609
0.15	YDL227C	RF1	10724.5	138.677	0.13957	77.6656	0.99848	137.034	140.32	0.13137	0.14777	77.201	78.1303
0.15	YDL227C	RF1	11187.3	139.027	0.15144	74.5315	0.99793	137.197	140.856	0.14074	0.16215	74.002	75.061
0.15	YDL227C	RF1	11348.1	140.599	0.1464	74.2873	0.99805	138.896	142.301	0.13666	0.15615	73.7648	74.8099
0.15	YDL227C	RF1	11715.8	139.58	0.15291	71.0639	0.99667	137.443	141.717	0.13992	0.16589	70.3631	71.7647
0.15	YDL227C	RF1	11274.5	136.605	0.14971	72.4661	0.99767	134.767	138.443	0.13912	0.1603	71.894	73.0383
0.15	YDL227C	RF1	10517.4	133.7	0.14148	76.3356	0.99789	131.908	135.491	0.1319	0.15106	75.8011	76.8701
0.15	YDL227C	RF1	11030.4	134.671	0.15138	73.0939	0.99763	132.812	136.531	0.14023	0.16253	72.5183	73.6695
0.15	YDL227C	RF1	10554.8	134.866	0.14171	76.7385	0.99841	133.256	136.477	0.13316	0.15026	76.2659	77.211
0.15	YDL227C	RF1	10371.4	132.869	0.15015	76.9428	0.99841	131.288	134.45	0.14071	0.15959	76.486	77.3997
0.15	YDL227C	RF1	10600	133.107	0.15404	75.3649	0.99812	131.41	134.803	0.14334	0.16473	74.8656	75.8643
0.15	YDL227C	RF1	10269.9	133.385	0.13896	78.0056	0.99843	131.769	135.001	0.13066	0.14726	77.5321	78.4791
0.15	YDL227C	RF1	10519.7	134.158	0.1636	76.5875	0.99938	133.213	135.104	0.15706	0.17013	76.3258	76.8492
0.15	YDL227C	RF1	10042.1	132.944	0.14749	79.4641	0.99856	131.399	134.489	0.13882	0.15617	79.0305	79.8977
0.15	YDL227C	RF1	10318.6	133.85	0.15696	77.9089	0.99957	133.051	134.649	0.15189	0.16202	77.688	78.1298
0.15	YDL227C	RF1	10616.9	135.96	0.14576	76.9114	0.99846	134.375	137.545	0.13698	0.15453	76.4574	77.3655
0.15	YDL227C	RF1	10525.1	135.152	0.15063	77.1237	0.99918	134.034	136.27	0.14404	0.15722	76.8076	77.4398
0.15	YDL227C	RF1	10494.6	136.109	0.15254	77.8955	0.99932	135.081	137.137	0.14645	0.15864	77.6122	78.1788
0.15	YDL227C	RF1	10546.5	133.976	0.15011	76.2809	0.99877	132.625	135.327	0.14207	0.15814	75.8889	76.673
0.15	YDL227C	RF1	10587	136.336	0.15618	77.3465	0.99945	135.427	137.245	0.15054	0.16183	77.097	77.5959
0.15	YDL227C	RF1	10538.5	135.539	0.1398	77.2478	0.99802	133.713	137.365	0.13042	0.14918	76.7162	77.7794
0.15	YDL227C	RF1	10820.8	135.787	0.15162	75.3105	0.99793	133.981	137.593	0.14078	0.16246	74.7851	75.8358
0.15	YDL227C	RF1	10743.4	136.265	0.15777	76.1578	0.99937	135.294	137.235	0.15155	0.16398	75.8864	76.4291
0.15	YDL227C	RF1	10528.8	134.716	0.15086	76.8447	0.99868	133.297	136.135	0.14243	0.1593	76.4405	77.2489
0.15	YDL227C	RF1	10607	136	0.15476	77.0075	0.99896	134.721	137.279	0.14689	0.16263	76.6518	77.3632
0.15	YDL227C	RF1	10980.1	138.436	0.13785	75.6845	0.99821	136.706	140.166	0.12932	0.14637	75.1739	76.1951
0.15	YDL227C	RF1	11044.6	138.572	0.15123	75.2966	0.99844	137.088	140.055	0.14207	0.1604	74.8509	75.7423
0.15	YDL227C	RF1	11367.7	139.253	0.14658	73.3665	0.99732	137.3	141.206	0.13533	0.15783	72.7489	73.9841
0.15	YDL227C	RF1	11496	140.006	0.14958	72.8893	0.99725	138.016	141.995	0.13778	0.16137	72.2613	73.5173
0.15	YDL227C	RF1	10889.6	135.207	0.14748	74.4596	0.99775	133.349	137.065	0.13685	0.15812	73.8994	75.0198
0.15	YDL227C	RF1	10898.9	135.13	0.14831	74.345	0.99776	133.313	136.946	0.1378	0.15881	73.7969	74.8931
0.15	YDL227C	RF1	10884	135.195	0.15414	74.4943	0.99799	133.436	136.955	0.1432	0.16508	73.9741	75.0145
0.15	YDL227C	RF1	10452.1	135.044	0.15016	77.6023	0.99893	133.726	136.362	0.14246	0.15785	77.2318	77.9728
0.15	YDL227C	RF1	10556.5	136.045	0.15446	77.4049	0.99934	135.05	137.04	0.14839	0.16053	77.13	77.6798
0.15	YDL227C	RF1	10736.7	134.7	0.15137	75.2919	0.99812	132.996	136.405	0.14108	0.16165	74.7913	75.7925
0.15	YDL227C	RF1	10383.3	134.855	0.14675	78.0038	0.99925	133.762	135.948	0.14064	0.15286	77.6948	78.3128
0.15	YDL227C	RF1	10562.9	135.153	0.15415	76.8446	0.99953	134.321	135.985	0.14903	0.15927	76.6108	77.0784
0.15	YDL227C	RF1	10165.1	133.875	0.14078	79.0701	0.9986	132.386	135.363	0.13307	0.14849	78.6445	79.4958
0.15	YDL227C	RF1	10724.5	134.625	0.15336	75.3381	0.99859	133.187	136.064	0.14446	0.16225	74.9183	75.7579
0.15	YDL227C	RF1	10528.5	135.875	0.15196	77.5133	0.99872	134.425	137.325	0.14336	0.16056	77.1099	77.9166
0.15	YDL227C	RF1	10158.8	134.627	0.14964	79.5415	0.99917	133.472	135.783	0.14308	0.15619	79.2237	79.8592
0.15	YDL227C	RF1	10350.2	135.606	0.14915	78.6743	0.99938	134.609	136.603	0.1435	0.15481	78.3987	78.9498
0.15	YDL227C	RF1	11085.7	134.063	0.16207	72.3094	0.99904	132.928	135.197	0.15434	0.16979	71.958	72.6607
0.15	YDL227C	RF1	10127.5	134.652	0.15461	79.7878	0.99952	133.785	135.519	0.14944	0.15978	79.5535	80.0221
0.15	YDL227C	RF1	10724	136.141	0.15145	76.2293	0.99908	134.971	137.312	0.14448	0.15841	75.896	76.5626
0.15	YDL227C	RF1	10280.2	135.519	0.16306	79.1418	0.99956	134.687	136.351	0.15763	0.1685	78.9222	79.3614
0.15	YDL227C	RF1	10366.1	134.744	0.14294	78.0683	0.99847	133.127	136.362	0.13431	0.15158	77.6055	78.531
0.15	YDL227C	RF1	10482.9	134.587	0.14019	77.1104	0.99831	132.964	136.211	0.13174	0.14864	76.6339	77.5869
0.15	YDL227C	RF1	10371.5	136.34	0.15631	78.9286	0.99958	135.504	137.175	0.15123	0.16138	78.7046	79.1526
0.15	YDL227C	RF1	10673.1	137.518	0.14159	77.3875	0.99844	135.878	139.158	0.1331	0.15007	76.9207	77.8543
0.15	YDL227C	RF1	11087.4	138.071	0.1448	74.6972	0.99742	136.024	140.117	0.13372	0.15589	74.0917	75.3027
0.15	YDL227C	RF1	11043.8	139.252	0.14026	75.6921	0.99737	137.241	141.262	0.1295	0.15102	75.0756	76.3087
0.15	YDL227C	RF1	11881.7	139.852	0.1538	70.0408	0.99758	137.981	141.723	0.143	0.16459	69.4428	70.6387
0.15	YDL227C	RF1	10937.4	134.108	0.15303	73.4436	0.99742	132.142	136.074	0.14091	0.16515	72.8402	74.0469
0.15	YDL227C	RF1	10805	134.702	0.1471	74.7857	0.99764	132.802	136.602	0.13624	0.15797	74.2144	75.357
0.15	YDL227C	RF1	10741.1	134.487	0.14725	75.1328	0.99779	132.639	136.336	0.13662	0.15787	74.5807	75.6849
0.15	YDL227C	RF1	10413.7	133.403	0.13176	76.9379	0.99847	131.854	134.952	0.1245	0.13903	76.4648	77.4111
0.15	YDL227C	RF1	10864	134.978	0.1439	74.5127	0.99746	133.046	136.91	0.13333	0.15448	73.924	75.1014
0.15	YDL227C	RF1	10475.8	133.472	0.14546	76.5131	0.99782	131.593	135.351	0.13488	0.15604	75.9604	77.0658
0.15	YDL227C	RF1	10153.7	132.397	0.13794	78.3087	0.99806	130.59	134.204	0.12873	0.14714	77.7758	78.8416
0.15	YDL227C	RF1	10796	134.897	0.15262	74.9687	0.99811	133.234	136.56	0.14244	0.16279	74.4793	75.4582
0.15	YDL227C	RF1	10470	134.444	0.15289	77.1235	0.99884	133.12	135.769	0.14483	0.16095	76.7496	77.4975
0.15	YDL227C	RF1	10404.4	133.669	0.13663	77.1628	0.99855	132.175	135.163	0.12916	0.1441	76.7165	77.6092
0.15	YDL227C	RF1	10593.5	136.48	0.14051	77.3801	0.99867	134.981	137.978	0.1328	0.14822	76.9487	77.8114
0.15	YDL227C	RF1	10412.8	134.695	0.1474	77.6931	0.99868	133.255	136.134	0.13925	0.15555	77.2845	78.1018
0.15	YDL227C	RF1	10250.4	133.002	0.14328	77.9303	0.99903	131.777	134.227	0.13662	0.14994	77.5749	78.2857
0.15	YDL227C	RF1	10136	132.276	0.14702	78.3724	0.9986	130.773	133.779	0.13846	0.15558	77.9418	78.803
0.15	YDL227C	RF1	10220.4	133.708	0.1517	78.5617	0.99786	131.802	135.614	0.1404	0.163	78.0309	79.0926
0.15	YDL227C	RF1	10606.5	134.112	0.14724	75.9126	0.99836	132.543	135.68	0.13823	0.15626	75.4503	76.3748
0.15	YDL227C	RF1	10906.9	134.1	0.14994	73.6657	0.99711	132.032	136.167	0.13766	0.16221	73.0295	74.302
0.15	YDL227C	RF1	10665.2	134.942	0.15646	75.9648	0.99826	133.317	136.567	0.14609	0.16683	75.5024	76.4271
0.15	YDL227C	RF1	10685.7	134.336	0.15004	75.4558	0.99809	132.649	136.024	0.14	0.16008	74.9588	75.9528
0.15	YDL227C	RF1	10826.7	135.527	0.15237	75.1141	0.99811	133.834	137.22	0.14209	0.16265	74.6195	75.6086
0.15	YDL227C	RF1	11283.2	139.361	0.14322	74.0357	0.99788	137.495	141.227	0.13343	0.15302	73.478	74.5935
0.15	YDL227C	RF1	11275.1	138.328	0.1527	73.4902	0.99604	135.882	140.774	0.1381	0.1673	72.7629	74.2176
0.15	YDL227C	RF1	11320.7	141.606	0.14199	75.0549	0.99788	139.813	143.399	0.13234	0.15164	74.5102	75.5995
0.15	YDL227C	RF1	11513.7	139.035	0.14654	72.1885	0.99662	136.724	141.346	0.13401	0.15908	71.4716	72.9053
0.15	YDL227C	RF1	10980.9	136.591	0.1444	74.6073	0.99745	134.582	138.6	0.13346	0.15535	74.0045	75.2102
0.15	YDL227C	RF1	11107.5	135.972	0.151	73.3104	0.99734	133.99	137.954	0.13926	0.16274	72.7053	73.9155
0.15	YDL227C	RF1	10691.3	134.209	0.15162	75.3382	0.99784	132.398	136.021	0.14062	0.16262	74.8053	75.8711
0.15	YDL227C	RF1	10708.4	134.723	0.15036	75.5153	0.99829	133.104	136.343	0.14072	0.16	75.0409	75.9897
0.15	YDL227C	RF1	10576.7	132.898	0.1511	75.4145	0.99817	131.24	134.556	0.141	0.1612	74.922	75.9069
0.15	YDL227C	RF1	10618.4	134.534	0.15362	76.0723	0.99894	133.279	135.789	0.14585	0.16138	75.7119	76.4328
0.15	YDL227C	RF1	10577.8	134.546	0.15209	76.3813	0.99848	133.011	136.08	0.14279	0.16138	75.9415	76.8212
0.15	YDL227C	RF1	10529.7	134.95	0.14715	76.9734	0.99828	133.259	136.641	0.13757	0.15674	76.4881	77.4587
0.15	YDL227C	RF1	10333.7	135.15	0.15705	78.5393	0.99934	134.143	136.157	0.15079	0.16332	78.2661	78.8125
0.15	YDL227C	RF1	11582	135.114	0.16173	69.2798	0.99957	134.354	135.874	0.15679	0.16667	69.0273	69.5323
0.15	YDL227C	RF1	10164.9	135.573	0.14404	80.0224	0.99924	134.419	136.726	0.13798	0.15009	79.7036	80.3411
0.15	YDL227C	RF1	10402.9	134.232	0.15026	77.5001	0.99882	132.881	135.583	0.14231	0.15821	77.1175	77.8827
0.15	YDL227C	RF1	10119.7	131.688	0.15491	78.1537	0.99932	130.666	132.71	0.1485	0.16132	77.8658	78.4416
0.15	YDL227C	RF1	10423.7	133.517	0.14787	76.9298	0.9979	131.665	135.37	0.13715	0.15859	76.3932	77.4665
0.15	YDL227C	RF1	10430.5	133.899	0.1444	77.1016	0.99792	132.037	135.761	0.13412	0.15468	76.5596	77.6436
0.15	YDL227C	RF1	10464.3	133.34	0.14569	76.5214	0.99836	131.763	134.917	0.13677	0.1546	76.0575	76.9854
0.15	YDL227C	RF1	10212.3	132.834	0.15186	78.1195	0.99873	131.434	134.234	0.14344	0.16028	77.7246	78.5143
0.15	YDL227C	RF1	10917.3	136.483	0.14061	75.0099	0.99728	134.378	138.587	0.12969	0.15153	74.3765	75.6434
0.15	YDL227C	RF1	10671.8	135.676	0.15008	76.3434	0.99834	134.077	137.276	0.14069	0.15947	75.8855	76.8014
0.15	YDL227C	RF1	10603.8	136.343	0.15198	77.2267	0.99856	134.809	137.877	0.14289	0.16108	76.7992	77.6541
0.15	YDL227C	RF1	11033.4	137.576	0.14597	74.8016	0.99807	135.803	139.349	0.13618	0.15576	74.278	75.3251
0.15	YDL227C	RF1	11255	139.589	0.13895	74.3699	0.9975	137.581	141.596	0.129	0.14889	73.7678	74.972
0.15	YDL227C	RF1	11443.1	141.38	0.15144	74.0617	0.99781	139.605	143.155	0.14069	0.1622	73.5246	74.5988
0.15	YDL227C	RF1	11786.3	139.634	0.15056	70.5918	0.99736	137.663	141.606	0.13954	0.16158	69.965	71.2186
0.15	YDL227C	RF1	11237.4	137.041	0.14326	72.9991	0.9973	134.981	139.101	0.13232	0.1542	72.3579	73.6403
0.15	YDL227C	RF1	10903.7	135.606	0.14135	74.5925	0.99723	133.53	137.682	0.13041	0.15229	73.9592	75.2257
0.15	YDL227C	RF1	10792.6	135.031	0.14728	75.0725	0.99806	133.302	136.759	0.1374	0.15717	74.5576	75.5873
0.15	YDL227C	RF1	11191	136.073	0.15705	72.7579	0.99795	134.337	137.81	0.14602	0.16807	72.2283	73.2874
0.15	YDL227C	RF1	10542.1	134.467	0.14978	76.6013	0.99852	132.938	135.997	0.14077	0.15879	76.1614	77.0412
0.15	YDL227C	RF1	10483.3	133.046	0.14588	76.2049	0.99827	131.443	134.648	0.13677	0.155	75.7299	76.6799
0.15	YDL227C	RF1	10675.7	134.649	0.14901	75.7142	0.99808	132.894	136.404	0.13873	0.15929	75.1999	76.2285
0.15	YDL227C	RF1	10335.9	133.945	0.15044	77.8346	0.99875	132.513	135.377	0.14201	0.15888	77.4306	78.2386
0.15	YDL227C	RF1	10023.5	135.012	0.15557	80.7585	0.99964	134.224	135.8	0.15092	0.16022	80.5487	80.9682
0.15	YDL227C	RF1	10514.4	134.456	0.14745	76.8002	0.99853	132.961	135.95	0.13891	0.156	76.3687	77.2317
0.15	YDL227C	RF1	10657.8	135.523	0.14842	76.3576	0.99819	133.8	137.245	0.1385	0.15834	75.8616	76.8536
0.15	YDL227C	RF1	10146.4	135.343	0.14546	80.0319	0.99916	134.17	136.517	0.13918	0.15173	79.7085	80.3554
0.15	YDL227C	RF1	10542.1	134.738	0.15748	76.758	0.99896	133.483	135.992	0.14943	0.16553	76.4072	77.1088
0.15	YDL227C	RF1	10471.5	132.712	0.15668	76.0963	0.99844	131.205	134.22	0.14689	0.16648	75.6615	76.531
0.15	YDL227C	RF1	10976.4	134.064	0.17161	73.1259	0.99919	133.01	135.118	0.16356	0.17967	72.8137	73.4382
0.15	YDL227C	RF1	10112.9	130.875	0.13833	77.7285	0.9968	128.648	133.102	0.12674	0.14991	77.059	78.398
0.15	YDL227C	RF1	10543.1	133.363	0.15835	75.9444	0.9985	131.863	134.863	0.14846	0.16825	75.5148	76.374
0.15	YDL227C	RF1	10689.8	135.16	0.1545	75.91	0.9983	133.548	136.773	0.14446	0.16455	75.4487	76.3712
0.15	YDL227C	RF1	10611.1	134.869	0.14309	76.3226	0.99785	133.044	136.694	0.13321	0.15297	75.7853	76.8599
0.15	YDL227C	RF1	10797.2	138.097	0.13416	76.8145	0.99815	136.347	139.847	0.12596	0.14236	76.3012	77.3278
0.15	YDL227C	RF1	11071.9	138.854	0.13692	75.2626	0.99774	136.891	140.817	0.12739	0.14644	74.6782	75.8469
0.15	YDL227C	RF1	11011.7	139.205	0.14139	75.8955	0.99835	137.532	140.877	0.1328	0.14999	75.4119	76.3791
0.15	YDL227C	RF1	11164.5	140.942	0.14495	75.7869	0.99817	139.196	142.688	0.13567	0.15423	75.2927	76.2812
0.15	YDL227C	RF1	11590.9	140.481	0.14537	72.4909	0.99735	138.551	142.411	0.13459	0.15614	71.8717	73.1102
0.15	YDL227C	RF1	10572.3	134.181	0.13331	76.2086	0.9974	132.124	136.238	0.12349	0.14313	75.5791	76.838
0.15	YDL227C	RF1	10875.7	136.376	0.13939	75.252	0.99767	134.445	138.308	0.12952	0.14925	74.671	75.833
0.15	YDL227C	RF1	10735.7	135.07	0.15118	75.5174	0.99831	133.433	136.706	0.14136	0.161	75.0402	75.9946
0.15	YDL227C	RF1	10550.1	134.434	0.14863	76.5225	0.99892	133.139	135.729	0.1411	0.15616	76.148	76.897
0.15	YDL227C	RF1	10640.4	134.479	0.14692	75.8768	0.9983	132.822	136.136	0.13746	0.15638	75.3893	76.3644
0.15	YDL227C	RF1	10593.5	135.422	0.14332	76.7741	0.99844	133.809	137.035	0.13462	0.15202	76.3056	77.2426
0.15	YDL227C	RF1	10638.9	134.972	0.15395	76.1768	0.99777	133.07	136.874	0.14218	0.16572	75.6341	76.7195
0.15	YDL227C	RF1	10736.1	134.952	0.14983	75.4452	0.99873	133.573	136.332	0.14168	0.15797	75.0404	75.8499
0.15	YDL227C	RF1	10640.7	134.31	0.15117	75.7752	0.99832	132.683	135.937	0.14137	0.16098	75.3007	76.2496
0.15	YDL227C	RF1	10682.7	134.982	0.14874	75.8588	0.99836	133.411	136.553	0.1396	0.15788	75.4005	76.3171
0.15	YDL227C	RF1	9808.75	134.266	0.14022	81.9458	0.99828	132.524	136.008	0.13162	0.14883	81.4628	82.4288
0.15	YDL227C	RF1	10282.3	134.131	0.15775	78.341	0.99949	133.252	135.01	0.15218	0.16332	78.1005	78.5815
0.15	YDL227C	RF1	10260.5	133.787	0.14464	78.3074	0.99855	132.221	135.353	0.13606	0.15322	77.8601	78.7547
0.15	YDL227C	RF1	10171.5	131.641	0.1472	77.7331	0.99895	130.378	132.904	0.13991	0.15449	77.3663	78.0999
0.15	YDL227C	RF1	10053.7	130.268	0.14815	77.8224	0.99931	129.238	131.297	0.14208	0.15422	77.5217	78.1232
0.15	YDL227C	RF1	10694.5	133.78	0.15574	75.0595	0.9986	132.353	135.208	0.1466	0.16489	74.6404	75.4785
0.15	YDL227C	RF1	10355.8	132.939	0.15173	77.1015	0.99902	131.727	134.151	0.14437	0.15909	76.7541	77.4489
0.15	YDL227C	RF1	10399.2	134.852	0.13575	77.8844	0.99849	133.281	136.424	0.12809	0.14342	77.4231	78.3457
0.15	YDL227C	RF1	10756.6	135.655	0.14815	75.7058	0.99795	133.859	137.45	0.13783	0.15848	75.1821	76.2294
0.15	YDL227C	RF1	10944.4	136.055	0.15328	74.5589	0.99805	134.317	137.792	0.14266	0.16391	74.048	75.0699
0.15	YDL227C	RF1	10702.7	137.831	0.14789	77.349	0.99924	136.791	138.87	0.14175	0.15404	77.0438	77.6542
0.15	YDL227C	RF1	11093.6	139.423	0.14886	75.4317	0.99659	137.209	141.636	0.13563	0.1621	74.7682	76.0952
0.15	YDL227C	RF1	11648.2	142.441	0.14943	73.2239	0.99734	140.468	144.413	0.13793	0.16093	72.6166	73.8312
0.15	YDL227C	RF1	11916.2	140.672	0.15304	70.2907	0.99711	138.716	142.628	0.14134	0.16473	69.6432	70.9382
0.15	YDL227C	RF1	11509.4	137.184	0.15938	71.1027	0.99771	135.389	138.979	0.14796	0.1708	70.5386	71.6668
0.15	YDL227C	RF1	11394	137.242	0.14781	71.9782	0.99765	135.376	139.107	0.13741	0.1582	71.3907	72.5656
0.15	YDL227C	RF1	10817.9	135.429	0.14569	75.1209	0.99804	133.545	137.313	0.13578	0.15559	74.5895	75.6524
0.15	YDL227C	RF1	10619.1	134.637	0.14069	76.1278	0.99845	133.054	136.221	0.13236	0.14901	75.6556	76.6
0.15	YDL227C	RF1	10720	135.529	0.14408	75.9026	0.99821	133.808	137.25	0.13467	0.15348	75.3958	76.4093
0.15	YDL227C	RF1	11034.8	135.768	0.14532	73.7228	0.99805	134.023	137.513	0.13568	0.15497	73.1867	74.2588
0.15	YDL227C	RF1	10438.2	134.05	0.14905	77.1321	0.99898	132.798	135.302	0.14175	0.15636	76.7734	77.4908
0.15	YDL227C	RF1	10418.7	135.129	0.13891	77.8979	0.99787	133.289	136.97	0.12958	0.14824	77.3645	78.4314
0.15	YDL227C	RF1	10637.3	134.883	0.1473	76.1373	0.99785	133.019	136.747	0.13665	0.15795	75.5938	76.6807
0.15	YDL227C	RF1	10890.4	134.732	0.15436	74.1697	0.99836	133.186	136.278	0.14469	0.16403	73.7077	74.6318
0.15	YDL227C	RF1	10504.8	135.483	0.14538	77.4639	0.9986	133.984	136.982	0.13713	0.15363	77.0366	77.8911
0.15	YDL227C	RF1	10469.3	133.439	0.14978	76.5427	0.99848	131.913	134.965	0.14072	0.15885	76.0999	76.9855
0.15	YDL227C	RF1	10315.4	133.218	0.15477	77.5678	0.99925	132.142	134.295	0.14806	0.16149	77.2653	77.8704
0.15	YDL227C	RF1	10358	132.144	0.153	76.6157	0.99903	130.942	133.345	0.14551	0.16048	76.2674	76.964
0.15	YDL227C	RF1	10643.3	134.565	0.14497	75.906	0.99797	132.803	136.327	0.13516	0.15477	75.385	76.4271
0.15	YDL227C	RF1	10394.1	130.375	0.16175	75.275	0.99913	129.266	131.484	0.15394	0.16956	74.9482	75.6017
0.15	YDL227C	RF1	10632.5	133.028	0.14951	75.0734	0.99717	130.972	135.085	0.13724	0.16179	74.4557	75.6911
0.15	YDL227C	RF1	10741.2	135.324	0.14357	75.6259	0.99769	133.39	137.259	0.13305	0.15409	75.0513	76.2004
0.15	YDL227C	RF1	11001.7	135.953	0.15556	74.0772	0.99804	134.218	137.688	0.14465	0.16647	73.5636	74.5908
0.15	YDL227C	RF1	10961	137.349	0.13934	75.1957	0.99779	135.44	139.258	0.12966	0.14901	74.6247	75.7668
0.15	YDL227C	RF1	11277.5	138.453	0.15119	73.5461	0.99769	136.531	140.374	0.13997	0.16241	72.9736	74.1186
0.15	YDL227C	RF1	11434.7	138.924	0.15289	72.6911	0.99755	136.981	140.866	0.14142	0.16437	72.1043	73.2779
0.15	YDL227C	RF1	11774.5	142.424	0.15825	72.3276	0.99747	140.52	144.327	0.14599	0.17051	71.741	72.9142
0.15	YDL227C	RF1	11677.6	140.417	0.14865	71.8363	0.99672	138.259	142.574	0.13617	0.16113	71.1389	72.5337
0.15	YDL227C	RF1	11635.3	139.217	0.15558	71.4229	0.99734	137.216	141.218	0.14354	0.16761	70.8036	72.0423
0.15	YDL227C	RF1	11045.4	136.78	0.13994	74.2467	0.99665	134.443	139.118	0.12796	0.15193	73.5317	74.9617
0.15	YDL227C	RF1	11041.9	137.55	0.14062	74.7238	0.99726	135.418	139.681	0.12965	0.15159	74.0833	75.3642
0.15	YDL227C	RF1	10774.8	136.924	0.14529	76.3085	0.99782	135.002	138.846	0.13475	0.15583	75.755	76.8621
0.15	YDL227C	RF1	10378.4	135.545	0.14343	78.4323	0.99852	133.941	137.148	0.1349	0.15196	77.9792	78.8853
0.15	YDL227C	RF1	10456.1	134.831	0.14276	77.4502	0.99827	133.187	136.476	0.13396	0.15157	76.9751	77.9253
0.15	YDL227C	RF1	10622	134.225	0.14725	75.8642	0.99843	132.675	135.776	0.13835	0.15616	75.4073	76.321
0.15	YDL227C	RF1	10588.4	135.553	0.14842	76.8869	0.99873	134.137	136.969	0.14029	0.15654	76.4833	77.2905
0.15	YDL227C	RF1	10634.9	134.895	0.15723	76.1622	0.99883	133.566	136.225	0.14868	0.16578	75.7862	76.5383
0.15	YDL227C	RF1	10720.6	134.81	0.15161	75.4756	0.99845	133.286	136.334	0.1424	0.16082	75.0306	75.9207
0.15	YDL227C	RF1	10857	137.066	0.15193	75.7899	0.99822	135.395	138.737	0.14197	0.16189	75.3137	76.2661
0.15	YDL227C	RF1	10577.4	135.379	0.14702	76.8686	0.99739	133.292	137.466	0.13524	0.15881	76.2702	77.4669
0.15	YDL227C	RF1	10883.4	135.447	0.15856	74.6487	0.99817	133.805	137.09	0.14781	0.16931	74.1716	75.1258
0.15	YDL227C	RF1	11114.4	135.967	0.1509	73.257	0.99754	134.032	137.903	0.13946	0.16234	72.6651	73.8488
0.15	YDL227C	RF1	10417.8	133.068	0.15141	76.7105	0.99886	131.749	134.387	0.14341	0.1594	76.3299	77.0911
0.15	YDL227C	RF1	10514.8	133.159	0.15973	76.0359	0.99883	131.845	134.474	0.15091	0.16854	75.661	76.4109
0.15	YDL227C	RF1	10767.1	135.053	0.15457	75.2744	0.99799	133.305	136.801	0.14364	0.1655	74.767	75.7818
0.15	YDL227C	RF1	11168.1	135.327	0.15683	72.4729	0.9982	133.718	136.935	0.14662	0.16704	71.9758	72.97
0.15	YDL227C	RF1	10882.5	136.013	0.15035	74.9893	0.99755	134.024	138.002	0.13861	0.16208	74.4052	75.5733
0.15	YDL227C	RF1	11171.4	138.666	0.14437	74.4366	0.99758	136.665	140.666	0.13364	0.15509	73.843	75.0302
0.15	YDL227C	RF1	11503.9	140.206	0.14816	72.9501	0.99753	138.212	142.199	0.13714	0.15918	72.3503	73.5499
0.15	YDL227C	RF1	11595.6	140.965	0.14253	72.7411	0.9972	138.827	143.103	0.13163	0.15343	72.089	73.3931
0.15	YDL227C	RF1	11504.5	141.067	0.15418	73.4466	0.99776	139.106	143.028	0.1431	0.16526	72.8997	73.9934
0.15	YDL227C	RF1	11688.8	139.007	0.15131	70.9115	0.99705	136.936	141.077	0.13954	0.16308	70.2561	71.5668
0.15	YDL227C	RF1	11879.6	139.524	0.15735	69.8555	0.99685	137.372	141.676	0.14439	0.17031	69.1675	70.5435
0.15	YDL227C	RF1	11866.8	140.157	0.14992	70.3325	0.99718	138.104	142.211	0.13861	0.16124	69.6775	70.9875
0.15	YDL227C	RF1	10798.5	138.255	0.13836	76.8944	0.99752	136.148	140.361	0.12792	0.1488	76.2866	77.5021
0.15	YDL227C	RF1	10724.3	138.456	0.13511	77.5435	0.99807	136.611	140.301	0.1264	0.14382	77.012	78.075
0.15	YDL227C	RF1	11160.4	138.503	0.14971	74.4207	0.99806	136.733	140.273	0.13954	0.15988	73.9027	74.9388
0.15	YDL227C	RF1	11029.5	136.677	0.15215	74.3025	0.9982	135.029	138.324	0.14226	0.16204	73.8156	74.7893
0.15	YDL227C	RF1	10571	134.754	0.13608	76.5532	0.99814	133.031	136.476	0.12758	0.14457	76.0364	77.07
0.15	YDL227C	RF1	11012.9	136.827	0.15084	74.5118	0.99785	134.973	138.68	0.1399	0.16178	73.9655	75.0581
0.15	YDL227C	RF1	10729.8	136.665	0.14368	76.4885	0.99779	134.716	138.614	0.13319	0.15417	75.9252	77.0518
0.15	YDL227C	RF1	10748.6	135.373	0.14764	75.5998	0.99816	133.692	137.054	0.13802	0.15727	75.1066	76.093
0.15	YDL227C	RF1	11264.8	137.594	0.15149	73.1299	0.99713	135.483	139.704	0.13908	0.1639	72.4911	73.7688
0.15	YDL227C	RF1	10939.4	137.615	0.15462	75.5076	0.99798	135.832	139.398	0.14368	0.16556	75.0024	76.0128
0.15	YDL227C	RF1	11116	134.597	0.16364	72.4126	0.99878	133.279	135.915	0.15453	0.17276	72.0086	72.8166
0.15	YDL227C	RF1	10982.8	135.19	0.15154	73.7602	0.99776	133.362	137.018	0.14055	0.16253	73.2059	74.3146
0.15	YDL227C	RF1	10803.2	135.472	0.14373	75.2545	0.9969	133.223	137.72	0.13148	0.15598	74.5825	75.9266
0.15	YDL227C	RF1	10865	135.088	0.14743	74.5712	0.99779	133.267	136.91	0.137	0.15785	74.0229	75.1195
0.15	YDL227C	RF1	11007.1	135.674	0.15349	73.8707	0.99779	133.866	137.482	0.1424	0.16459	73.3287	74.4127
0.15	YDL227C	RF1	11018.2	136.893	0.15278	74.5124	0.99823	135.243	138.543	0.14281	0.16275	74.0289	74.9959
0.15	YDL227C	RF1	11077.8	137.71	0.14691	74.5573	0.99758	135.717	139.703	0.13578	0.15803	73.9677	75.1469
0.15	YDL227C	RF1	11544.1	139.558	0.14611	72.2807	0.99695	137.353	141.763	0.13425	0.15797	71.6	72.9614
0.15	YDL227C	RF1	11311.1	140.581	0.14049	74.5401	0.99745	138.496	142.666	0.13001	0.15096	73.9243	75.1558
0.15	YDL227C	RF1	11817.7	142.419	0.14477	72.0213	0.99725	140.334	144.504	0.13399	0.15554	71.3847	72.658
0.15	YDL227C	RF1	11531.6	140.788	0.16129	73.0925	0.9984	139.215	142.362	0.15111	0.17147	72.6376	73.5474
0.15	YDL227C	RF1	12166.8	138.511	0.14812	67.1603	0.99716	136.64	140.383	0.13759	0.15865	66.4897	67.831
0.15	YDL227C	RF1	12079.4	141.565	0.13253	69.6718	0.99566	139.153	143.978	0.12152	0.14354	68.8357	70.5079
0.15	YDL227C	RF1	11559.1	134.132	0.13785	68.8224	0.99545	131.7	136.565	0.12593	0.14977	67.9682	69.6766
0.15	YDL227C	RF1	10413.3	133.887	0.12398	77.2235	0.99774	131.985	135.789	0.11604	0.13192	76.6313	77.8157
0.15	YDL227C	RF1	9581.51	132.781	0.13146	82.8404	0.99842	131.11	134.453	0.12402	0.13889	82.3617	83.3192
0.15	YDL227C	RF1	10597.4	133.824	0.13673	75.8106	0.99783	131.995	135.653	0.12755	0.14591	75.2515	76.3697
0.15	YDL227C	RF1	11338.4	138.657	0.14571	73.2273	0.99798	136.855	140.459	0.13594	0.15549	72.6794	73.7751
0.15	YDL227C	RF1	11656.3	137.33	0.15688	70.1218	0.99789	135.597	139.063	0.14631	0.16745	69.562	70.6817
0.15	YDL227C	RF1	11463.4	138.623	0.14834	72.3045	0.99672	136.363	140.882	0.13574	0.16094	71.6064	73.0026
0.15	YDL227C	RF1	11710.7	138.633	0.15757	70.5278	0.99719	136.594	140.673	0.14508	0.17005	69.882	71.1735
0.15	YDL227C	RF1	11380.2	137.502	0.15835	72.2355	0.99783	135.705	139.298	0.14694	0.16976	71.6875	72.7834
0.15	YDL227C	RF1	11641.9	139.293	0.15637	71.4218	0.99713	137.201	141.386	0.14367	0.16908	70.7755	72.0682
0.15	YDL227C	RF1	11493.4	138.642	0.15399	72.0999	0.99754	136.723	140.56	0.14255	0.16544	71.5118	72.688
0.15	YDL227C	RF1	11611.3	138.94	0.15165	71.4291	0.99716	136.853	141.027	0.13965	0.16364	70.7766	72.0817
0.15	YDL227C	RF1	11744.6	138.382	0.1606	70.1294	0.99672	136.195	140.569	0.14677	0.17443	69.4326	70.8262
0.15	YDL227C	RF1	11402.7	137.55	0.15573	72.1017	0.99684	135.356	139.745	0.14225	0.16922	71.4264	72.7771
0.15	YDL227C	RF1	11387.2	138.006	0.15801	72.4878	0.99772	136.144	139.868	0.14625	0.16977	71.9253	73.0503
0.15	YDL227C	RF1	11620.6	138.586	0.15531	71.1491	0.99739	136.618	140.554	0.14349	0.16712	70.5326	71.7655
0.15	YDL227C	RF1	11558.7	138.477	0.15491	71.5295	0.99695	136.319	140.635	0.14195	0.16788	70.8587	72.2002
0.15	YDL227C	RF1	11323.9	138.661	0.14931	73.3342	0.99697	136.452	140.871	0.13675	0.16187	72.6702	73.9981
0.15	YDL227C	RF1	11916.9	140.609	0.15487	70.2477	0.99769	138.765	142.453	0.14413	0.16562	69.6655	70.83
0.15	YDL227C	RF1	11989.9	142.948	0.14838	71.1243	0.99724	140.841	145.056	0.13711	0.15964	70.4749	71.7738
0.15	YDL227C	RF1	12072.3	142.592	0.15701	70.3361	0.99696	140.421	144.762	0.1442	0.16981	69.6643	71.0078
0.15	YDL227C	RF1	12299.5	143.64	0.15365	69.3726	0.99776	141.796	145.485	0.14337	0.16392	68.7902	69.9551
0.2	YDL227C	RF1	10172.9	135.677	0.12259	80.0218	0.99495	132.795	138.559	0.1101	0.13508	79.1198	80.9238
0.2	YDL227C	RF1	9762.04	134.013	0.12886	82.1566	0.9959	131.42	136.607	0.11681	0.14091	81.3677	82.9455
0.2	YDL227C	RF1	9525.14	134.305	0.12438	84.0791	0.9963	131.777	136.832	0.11333	0.13542	83.3117	84.8464
0.2	YDL227C	RF1	9253.25	132.038	0.13406	84.9201	0.99583	129.393	134.682	0.12103	0.14708	84.1319	85.7084
0.2	YDL227C	RF1	9360.02	133.798	0.12358	85.0446	0.99795	131.972	135.623	0.11597	0.13119	84.487	85.6022
0.2	YDL227C	RF1	9271.24	133.831	0.13069	85.7251	0.99748	131.801	135.861	0.12132	0.14005	85.1235	86.3268
0.2	YDL227C	RF1	8689.32	129.747	0.12107	88.0311	0.99599	127.141	132.354	0.11042	0.13172	87.2147	88.8476
0.2	YDL227C	RF1	9086.46	130.653	0.13782	85.4539	0.99763	128.77	132.536	0.12828	0.14735	84.8931	86.0146
0.2	YDL227C	RF1	9373.5	131.676	0.15504	83.8139	0.99715	129.547	133.805	0.14274	0.16733	83.2454	84.3823
0.2	YDL227C	RF1	8985.59	130.623	0.13587	86.2104	0.99692	128.308	132.938	0.12523	0.14651	85.5596	86.8612
0.2	YDL227C	RF1	8614.13	121.636	0.14819	84.1813	0.99869	120.26	123.012	0.14025	0.15612	83.7764	84.5862
0.2	YDL227C	RF1	8963.6	128.154	0.15301	85.0562	0.9974	126.056	130.252	0.14094	0.16508	84.482	85.6304
0.2	YDL227C	RF1	9302.06	131.455	0.14691	84.2376	0.99699	129.248	133.661	0.13531	0.15852	83.6349	84.8404
0.2	YDL227C	RF1	8607.82	123.912	0.15348	85.5328	0.99891	122.628	125.196	0.14594	0.16103	85.1702	85.8954
0.2	YDL227C	RF1	8635.98	131.251	0.11349	89.2074	0.99817	129.173	133.33	0.10717	0.1198	88.6202	89.7947
0.2	YDL227C	RF1	8370.54	123.251	0.13549	87.0863	0.99866	121.759	124.744	0.12836	0.14262	86.6424	87.5301
0.2	YDL227C	RF1	8773.32	124.233	0.14753	84.3805	0.99867	122.812	125.654	0.13958	0.15548	83.9707	84.7902
0.2	YDL227C	RF1	8820.93	128.003	0.14341	86.0882	0.99777	126.219	129.787	0.13366	0.15316	85.5564	86.62
0.2	YDL227C	RF1	8922.62	126.077	0.1529	84.2289	0.99917	124.951	127.203	0.14633	0.15947	83.9135	84.5443
0.2	YDL227C	RF1	8951.72	124.035	0.15899	82.829	0.99846	122.547	125.522	0.14945	0.16853	82.4089	83.2493
0.2	YDL227C	RF1	9030.71	129.073	0.12819	85.0349	0.9956	126.497	131.649	0.11622	0.14017	84.2337	85.8361
0.2	YDL227C	RF1	8633.75	123.203	0.14291	84.9231	0.99876	121.756	124.651	0.13519	0.15062	84.4979	85.3483
0.2	YDL227C	RF1	9265.97	127.969	0.15314	82.5924	0.99801	126.33	129.609	0.14284	0.16343	82.109	83.0759
0.2	YDL227C	RF1	9456.98	127.646	0.1531	80.9127	0.99776	125.708	129.585	0.14133	0.16487	80.3638	81.4617
0.2	YDL227C	RF1	10842.4	143.154	0.13151	79.2611	0.997	140.684	145.624	0.12088	0.14214	78.5787	79.9434
0.2	YDL227C	RF1	10162	141.128	0.1376	82.9947	0.99741	138.764	143.491	0.12694	0.14826	82.3681	83.6214
0.2	YDL227C	RF1	10329.4	138.436	0.15294	80.3853	0.99809	136.582	140.29	0.14248	0.1634	79.8986	80.872
0.2	YDL227C	RF1	9460.11	138.736	0.1309	86.813	0.99926	137.528	139.943	0.126	0.13579	86.4861	87.1399
0.2	YDL227C	RF1	8551.36	137.208	0.12757	92.6787	0.99935	136.033	138.383	0.12299	0.13216	92.3402	93.0173
0.2	YDL227C	RF1	9076.77	136.745	0.10884	88.629	0.99737	134.22	139.271	0.10117	0.11651	87.8812	89.3767
0.2	YDL227C	RF1	8897.28	137.703	0.12449	90.3904	0.99964	136.788	138.618	0.12115	0.12783	90.1377	90.6432
0.2	YDL227C	RF1	9203.09	137.958	0.15711	88.2908	0.99898	136.639	139.277	0.14954	0.16468	87.9426	88.6391
0.2	YDL227C	RF1	9246.01	137.741	0.14515	87.8745	0.9994	136.575	138.908	0.14006	0.15025	87.5925	88.1566
0.2	YDL227C	RF1	8408.12	134.441	0.13057	92.4609	0.99922	133.176	135.706	0.12564	0.13551	92.1103	92.8115
0.2	YDL227C	RF1	8886.4	130.333	0.15939	86.8178	0.99943	129.354	131.312	0.15367	0.16512	86.5608	87.0749
0.2	YDL227C	RF1	8967.11	132.549	0.16382	87.349	0.99924	131.366	133.732	0.15675	0.17089	87.048	87.65
0.2	YDL227C	RF1	9041.22	132.549	0.15921	86.7896	0.99934	131.475	133.622	0.15305	0.16538	86.5124	87.0669
0.2	YDL227C	RF1	8912.94	130.094	0.17674	86.4882	0.99875	128.691	131.496	0.1671	0.18637	86.1351	86.8414
0.2	YDL227C	RF1	9364.15	132.667	0.16902	84.4162	0.99902	131.381	133.953	0.16076	0.17729	84.0884	84.7439
0.2	YDL227C	RF1	9070.89	130.568	0.16807	85.5273	0.99907	129.268	131.867	0.15976	0.17638	85.1923	85.8623
0.2	YDL227C	RF1	9125.66	133.306	0.14468	86.5438	0.99809	131.341	135.271	0.13498	0.15437	86.0174	87.0702
0.2	YDL227C	RF1	8614.05	129.297	0.16762	88.3781	0.99932	128.227	130.367	0.16087	0.17437	88.1029	88.6534
0.2	YDL227C	RF1	8878.92	130.65	0.16456	87.0408	0.99851	129.007	132.294	0.15451	0.17462	86.6168	87.4647
0.2	YDL227C	RF1	8612.08	126.289	0.1712	86.8063	0.99884	124.957	127.62	0.16224	0.18017	86.4567	87.156
0.2	YDL227C	RF1	8906.66	129.758	0.15831	86.3598	0.9988	128.279	131.238	0.14968	0.16695	85.9677	86.7519
0.2	YDL227C	RF1	9124.03	134.43	0.1465	87.1286	0.99714	132.068	136.793	0.13479	0.15822	86.5057	87.7515
0.2	YDL227C	RF1	9090.06	134.261	0.15183	87.2959	0.99698	131.725	136.797	0.13853	0.16513	86.6372	87.9546
0.2	YDL227C	RF1	9225.52	134.708	0.13987	86.515	0.99639	132.119	137.296	0.127	0.15274	85.775	87.2549
0.2	YDL227C	RF1	9564.31	141.532	0.12046	87.4252	0.99853	139.665	143.399	0.11401	0.1269	86.9117	87.9388
0.2	YDL227C	RF1	10302.3	140.11	0.15228	81.47	0.99919	138.864	141.356	0.14551	0.15904	81.1495	81.7906
0.2	YDL227C	RF1	9633.97	140.095	0.12888	86.2338	0.9986	138.198	141.992	0.122	0.13575	85.7543	86.7133
0.2	YDL227C	RF1	9664.66	137.898	0.13874	84.9149	0.99824	135.973	139.823	0.12998	0.1475	84.4031	85.4267
0.2	YDL227C	RF1	9090.34	135.746	0.13931	88.0349	0.99765	133.597	137.895	0.12892	0.14971	87.4268	88.6431
0.2	YDL227C	RF1	9103.59	136.584	0.1549	88.3485	0.99972	135.865	137.304	0.1511	0.15869	88.167	88.5299
0.2	YDL227C	RF1	9770.31	138.659	0.15124	84.5375	0.99819	136.806	140.513	0.14161	0.16087	84.0641	85.0108
0.2	YDL227C	RF1	8418.45	135.227	0.11639	92.7519	0.99819	133.186	137.268	0.10984	0.12293	92.1616	93.3423
0.2	YDL227C	RF1	9128.25	134.618	0.16325	87.1915	0.99873	133.016	136.22	0.15386	0.17263	86.7892	87.5938
0.2	YDL227C	RF1	8655.07	129.956	0.17112	88.4	0.99951	129.021	130.891	0.16505	0.17718	88.1628	88.6371
0.2	YDL227C	RF1	8809.1	131.763	0.16177	88.1445	0.99928	130.645	132.881	0.15521	0.16832	87.8575	88.4314
0.2	YDL227C	RF1	4461.91	117.144	0.07475	117.708	0.99683	112.127	122.162	0.06971	0.07979	116.059	119.358
0.2	YDL227C	RF1	8992.04	132.023	0.17768	86.8904	0.99936	131.001	133.045	0.17071	0.18464	86.6379	87.1429
0.2	YDL227C	RF1	8246.93	134.841	0.12447	93.8435	0.99904	133.315	136.367	0.11961	0.12934	93.4452	94.2418
0.2	YDL227C	RF1	8555.58	128.739	0.15859	88.5432	0.99932	127.675	129.802	0.15242	0.16476	88.2618	88.8246
0.2	YDL227C	RF1	8827.94	128.535	0.17802	86.3188	0.99925	127.47	129.6	0.17052	0.18552	86.0479	86.5897
0.2	YDL227C	RF1	9051.93	130.708	0.17283	85.7471	0.99938	129.729	131.687	0.16632	0.17934	85.4983	85.9959
0.2	YDL227C	RF1	8669.71	131.589	0.15122	89.1154	0.99817	129.649	133.529	0.14107	0.16137	88.6034	89.6275
0.2	YDL227C	RF1	8714.02	129.785	0.1676	87.8583	0.99924	128.617	130.954	0.16024	0.17497	87.5582	88.1583
0.2	YDL227C	RF1	8724.61	130.434	0.1593	88.1114	0.99905	129.172	131.697	0.152	0.1666	87.7818	88.4409
0.2	YDL227C	RF1	8848.81	132.836	0.15685	88.3856	0.99704	130.314	135.358	0.14291	0.1708	87.7354	89.0358
0.2	YDL227C	RF1	8775.19	131.759	0.1462	88.4	0.99877	130.201	133.317	0.13844	0.15396	87.9825	88.8176
0.2	YDL227C	RF1	9288.11	131.368	0.15335	84.2972	0.99892	130.028	132.708	0.14582	0.16088	83.9376	84.6568
0.2	YDL227C	RF1	9193.1	133.309	0.15557	86.0392	0.99919	132.12	134.497	0.14898	0.16217	85.7298	86.3487
0.2	YDL227C	RF1	11026.5	144.431	0.1459	78.6554	0.99778	142.465	146.397	0.1352	0.15659	78.1114	79.1995
0.2	YDL227C	RF1	10304.4	141.057	0.14432	81.9485	0.99766	138.846	143.268	0.13343	0.15521	81.3723	82.5248
0.2	YDL227C	RF1	10090.1	138.822	0.14826	82.3164	0.99776	136.548	141.097	0.13727	0.15926	81.7572	82.8756
0.2	YDL227C	RF1	9455.85	137.857	0.14433	86.4089	0.99851	136.099	139.616	0.13596	0.1527	85.9524	86.8653
0.2	YDL227C	RF1	9258.3	133.267	0.16071	85.5281	0.99889	131.878	134.655	0.15257	0.16885	85.1705	85.8856
0.2	YDL227C	RF1	9052.81	135.958	0.1478	88.415	0.99746	133.572	138.344	0.13601	0.15959	87.7988	89.0312
0.2	YDL227C	RF1	8743.8	135.309	0.12497	90.3816	0.99892	133.599	137.02	0.11921	0.13074	89.9341	90.8291
0.2	YDL227C	RF1	9612.5	137.093	0.15168	84.8834	0.99733	134.738	139.448	0.1393	0.16406	84.2771	85.4897
0.2	YDL227C	RF1	9050.98	133.762	0.18002	87.335	0.9995	132.803	134.72	0.17346	0.18658	87.1033	87.5668
0.2	YDL227C	RF1	8678.56	136.459	0.15631	91.4019	0.99952	135.462	137.455	0.15154	0.16109	91.1689	91.6348
0.2	YDL227C	RF1	9155.16	138.362	0.14378	88.8322	0.99941	137.226	139.497	0.13897	0.1486	88.5586	89.1057
0.2	YDL227C	RF1	9258.92	134.978	0.16343	86.4045	0.99774	132.822	137.135	0.15073	0.17613	85.8626	86.9463
0.2	YDL227C	RF1	8348.5	127.145	0.1707	89.3387	0.99891	125.801	128.488	0.16187	0.17953	88.9911	89.6863
0.2	YDL227C	RF1	8298.2	128.129	0.15858	90.2358	0.99931	127.044	129.214	0.15234	0.16482	89.9483	90.5232
0.2	YDL227C	RF1	8282.36	135.457	0.14337	93.8574	0.99949	134.394	136.521	0.13874	0.14801	93.5806	94.1343
0.2	YDL227C	RF1	8623.22	130.112	0.16468	88.7248	0.99945	129.152	131.073	0.15883	0.17052	88.4776	88.972
0.2	YDL227C	RF1	8592.33	128.978	0.16498	88.3815	0.99922	127.844	130.112	0.15799	0.17198	88.0869	88.676
0.2	YDL227C	RF1	8547.04	129.54	0.16251	89.0202	0.99961	128.719	130.361	0.15761	0.16741	88.807	89.2334
0.2	YDL227C	RF1	8971.87	131.866	0.14784	86.9624	0.99809	129.941	133.791	0.13795	0.15773	86.4467	87.4781
0.2	YDL227C	RF1	8189.09	134.004	0.12179	93.894	0.99936	132.757	135.251	0.11794	0.12564	93.5632	94.2248
0.2	YDL227C	RF1	8867.37	134.253	0.13918	88.9511	0.99894	132.844	135.662	0.13281	0.14556	88.5698	89.3323
0.2	YDL227C	RF1	9068.65	134.601	0.14228	87.626	0.99776	132.48	136.721	0.13231	0.15226	87.0617	88.1903
0.2	YDL227C	RF1	8963.17	134.663	0.13468	88.4411	0.9974	132.192	137.135	0.12414	0.14521	87.7699	89.1122
0.2	YDL227C	RF1	8964.82	134.054	0.16449	88.1256	0.99893	132.738	135.37	0.15614	0.17285	87.775	88.4762
0.2	YDL227C	RF1	10492.6	143.01	0.1423	81.63	0.99788	141.062	144.957	0.1324	0.15221	81.0956	82.1643
0.2	YDL227C	RF1	9988.69	141.459	0.12539	84.3892	0.99805	139.14	143.778	0.11724	0.13354	83.7951	84.9833
0.2	YDL227C	RF1	9559.13	138.18	0.12816	85.8223	0.99781	135.788	140.572	0.1194	0.13691	85.2063	86.4383
0.2	YDL227C	RF1	9694.12	138.83	0.14985	85.1728	0.99829	136.968	140.692	0.14039	0.15931	84.6978	85.6479
0.2	YDL227C	RF1	9228.36	136.653	0.15583	87.4689	0.99938	135.569	137.737	0.15002	0.16164	87.1956	87.7421
0.2	YDL227C	RF1	9103.28	134.65	0.17194	87.3929	0.99972	133.962	135.337	0.16757	0.17631	87.2244	87.5614
0.2	YDL227C	RF1	8858.78	137.268	0.1539	90.464	0.99951	136.178	138.359	0.14877	0.15903	90.2085	90.7195
0.2	YDL227C	RF1	8717.58	131.838	0.16848	88.8767	0.99947	130.891	132.785	0.16259	0.17437	88.6388	89.1147
0.2	YDL227C	RF1	9233.25	133.747	0.16654	85.9647	0.99936	132.671	134.823	0.15994	0.17314	85.6935	86.2359
0.2	YDL227C	RF1	9034.7	132.411	0.16041	86.7677	0.99962	131.616	133.206	0.15578	0.16503	86.5628	86.9727
0.2	YDL227C	RF1	8892.44	136.045	0.15963	89.6361	0.99936	135.044	137.045	0.15371	0.16556	89.3706	89.9016
0.2	YDL227C	RF1	9208.73	137.972	0.15401	88.2568	0.99908	136.599	139.345	0.14687	0.16114	87.9111	88.6024
0.2	YDL227C	RF1	8516.59	135.155	0.14838	91.9869	0.99933	133.889	136.421	0.14282	0.15395	91.6811	92.2928
0.2	YDL227C	RF1	8584.93	130.012	0.16615	88.9685	0.99942	129.017	131.008	0.16001	0.1723	88.7132	89.2238
0.2	YDL227C	RF1	8839.11	133.26	0.14949	88.6703	0.99839	131.39	135.129	0.14071	0.15827	88.2106	89.1299
0.2	YDL227C	RF1	8826.66	132.351	0.16268	88.3091	0.99724	130.008	134.695	0.1489	0.17647	87.7122	88.906
0.2	YDL227C	RF1	8733.84	129.02	0.18504	87.3064	0.99927	127.927	130.113	0.17695	0.19313	87.0356	87.5772
0.2	YDL227C	RF1	8571.49	129.121	0.17008	88.6166	0.9994	128.136	130.106	0.16372	0.17644	88.3647	88.8684
0.2	YDL227C	RF1	8569.31	129.94	0.15858	89.0518	0.99949	128.999	130.881	0.15319	0.16396	88.8055	89.2981
0.2	YDL227C	RF1	8656.33	134.171	0.13862	90.4838	0.99939	133.119	135.223	0.13396	0.14327	90.1989	90.7687
0.2	YDL227C	RF1	8825.83	132.909	0.14303	88.5954	0.99802	130.919	134.898	0.13357	0.1525	88.0621	89.1286
0.2	YDL227C	RF1	8966.55	134.365	0.14306	88.2675	0.99796	132.286	136.444	0.13324	0.15288	87.7158	88.8192
0.2	YDL227C	RF1	8803.25	134.397	0.14087	89.4989	0.99781	132.126	136.669	0.13055	0.15118	88.8943	90.1036
0.2	YDL227C	RF1	9357.77	133.266	0.16238	84.7814	0.99933	132.184	134.348	0.15589	0.16887	84.5029	85.0599
0.2	YDL227C	RF1	10332.6	141.527	0.14166	81.9918	0.99754	139.42	143.633	0.13097	0.15235	81.4083	82.5753
0.2	YDL227C	RF1	9919.08	139.503	0.13661	83.8971	0.99785	137.401	141.604	0.12723	0.14599	83.3381	84.4561
0.2	YDL227C	RF1	10032.2	139.173	0.14563	82.9159	0.99802	137.225	141.12	0.13591	0.15535	82.4072	83.4245
0.2	YDL227C	RF1	9344.58	137.858	0.13616	87.2166	0.99789	135.535	140.181	0.12686	0.14546	86.6378	87.7953
0.2	YDL227C	RF1	9470.65	139.273	0.15957	86.9997	0.99942	138.161	140.386	0.15394	0.16521	86.7437	87.2556
0.2	YDL227C	RF1	9521.02	136.285	0.16172	85.1387	0.9996	135.422	137.148	0.15671	0.16674	84.9215	85.3559
0.2	YDL227C	RF1	9142.61	135.509	0.17371	87.5316	0.99947	134.521	136.498	0.16739	0.18003	87.2919	87.7712
0.2	YDL227C	RF1	9086.57	137.427	0.14294	88.8813	0.99953	136.388	138.466	0.13855	0.14732	88.6287	89.1339
0.2	YDL227C	RF1	8963.21	132.644	0.17082	87.4267	0.99934	131.549	133.74	0.16385	0.17779	87.1533	87.7
0.2	YDL227C	RF1	8610.58	132.662	0.14893	90.0944	0.9986	131.159	134.166	0.14079	0.15707	89.6727	90.5161
0.2	YDL227C	RF1	8778.53	131.149	0.17502	88.0645	0.99942	130.176	132.122	0.16854	0.1815	87.8223	88.3068
0.2	YDL227C	RF1	8876.84	134.267	0.14912	88.8869	0.99639	131.398	137.136	0.13471	0.16353	88.1399	89.6339
0.2	YDL227C	RF1	8709.81	129.315	0.17878	87.6465	0.99898	128.045	130.585	0.16989	0.18766	87.3282	87.9648
0.2	YDL227C	RF1	8730.03	129.394	0.16801	87.5316	0.99928	128.306	130.483	0.16109	0.17493	87.2512	87.812
0.2	YDL227C	RF1	8562.2	128.467	0.17498	88.3509	0.99945	127.501	129.432	0.16842	0.18153	88.1057	88.5962
0.2	YDL227C	RF1	8312.75	134.018	0.15484	92.9734	0.99968	133.241	134.796	0.15087	0.15882	92.7747	93.172
0.2	YDL227C	RF1	8227.13	132.021	0.13901	92.6844	0.99931	130.832	133.21	0.13427	0.14376	92.3821	92.9868
0.2	YDL227C	RF1	8492.67	127.69	0.17005	88.4902	0.9993	126.636	128.745	0.16316	0.17694	88.2174	88.763
0.2	YDL227C	RF1	8784.74	129.92	0.16276	87.3835	0.99955	129.051	130.789	0.15752	0.16801	87.1572	87.6098
0.2	YDL227C	RF1	8521.97	134.883	0.14111	91.8203	0.99962	133.975	135.79	0.13743	0.1448	91.5955	92.0451
0.2	YDL227C	RF1	8540.42	126.52	0.17537	87.4975	0.99903	125.26	127.779	0.16662	0.18412	87.1719	87.8231
0.2	YDL227C	RF1	8848.67	130.353	0.15717	87.1179	0.99828	128.591	132.116	0.14711	0.16723	86.6531	87.5828
0.2	YDL227C	RF1	8986.24	135.469	0.15803	88.6658	0.99905	134.256	136.681	0.15089	0.16517	88.3407	88.9908
0.2	YDL227C	RF1	9152	134.417	0.1504	86.9135	0.9971	131.952	136.882	0.13763	0.16317	86.2703	87.5567
0.2	YDL227C	RF1	10545.8	144.372	0.14388	81.9541	0.99856	142.735	146.009	0.13553	0.15223	81.5125	82.3957
0.2	YDL227C	RF1	10443.6	141.32	0.14382	81.0996	0.99754	139.11	143.53	0.13282	0.15482	80.5201	81.6791
0.2	YDL227C	RF1	9440.49	137.17	0.13642	86.1773	0.99791	134.92	139.42	0.12728	0.14556	85.6112	86.7434
0.2	YDL227C	RF1	9542.13	137.668	0.13034	85.6883	0.99804	135.443	139.893	0.12183	0.13885	85.1184	86.2582
0.2	YDL227C	RF1	9370.67	137.12	0.14731	86.6609	0.99813	135.119	139.121	0.13736	0.15726	86.1447	87.1771
0.2	YDL227C	RF1	8911.24	137.256	0.15094	90.0763	0.9996	136.402	138.111	0.14671	0.15517	89.8604	90.2922
0.2	YDL227C	RF1	9048.69	135.955	0.14459	88.4441	0.99942	134.837	137.074	0.1397	0.14948	88.1701	88.718
0.2	YDL227C	RF1	9197.28	135.66	0.14936	87.2036	0.99845	133.852	137.468	0.14021	0.15852	86.7353	87.672
0.2	YDL227C	RF1	8986.34	134.073	0.16136	87.9742	0.99902	132.716	135.429	0.15356	0.16915	87.6315	88.3169
0.2	YDL227C	RF1	8971.33	135.613	0.15537	88.8463	0.99914	134.472	136.754	0.14884	0.1619	88.5384	89.1542
0.2	YDL227C	RF1	8805.44	129.925	0.17626	87.2268	0.99919	128.799	131.051	0.16857	0.18395	86.9435	87.5101
0.2	YDL227C	RF1	9044.18	130.857	0.17133	85.8851	0.99913	129.616	132.098	0.1632	0.17945	85.5692	86.201
0.2	YDL227C	RF1	9125.19	134.011	0.15794	86.9071	0.99839	132.252	135.769	0.14808	0.1678	86.4565	87.3577
0.2	YDL227C	RF1	8905.34	130.491	0.17352	86.755	0.99922	129.367	131.615	0.16604	0.18099	86.4709	87.0391
0.2	YDL227C	RF1	8926.33	130.469	0.17233	86.5829	0.99941	129.516	131.422	0.16604	0.17861	86.341	86.8248
0.2	YDL227C	RF1	8792.77	132.775	0.15808	88.7769	0.99761	130.542	135.008	0.14561	0.17054	88.2036	89.3502
0.2	YDL227C	RF1	8662.5	130.234	0.16042	88.4851	0.99954	129.349	131.118	0.15526	0.16559	88.2548	88.7153
0.2	YDL227C	RF1	8948.47	130.592	0.15518	86.478	0.99927	129.459	131.726	0.14881	0.16155	86.177	86.779
0.2	YDL227C	RF1	8925.4	134.743	0.15875	88.7602	0.99953	133.789	135.698	0.15387	0.16362	88.5345	88.9858
0.2	YDL227C	RF1	8613.16	132.894	0.16224	90.1878	0.99923	131.778	134.01	0.15579	0.1687	89.9039	90.4717
0.2	YDL227C	RF1	8452.31	128.006	0.16226	88.9694	0.999	126.659	129.352	0.15414	0.17038	88.6152	89.3237
0.2	YDL227C	RF1	8773.04	127.255	0.16301	86.0596	0.99876	125.8	128.71	0.15393	0.17208	85.6708	86.4485
0.2	YDL227C	RF1	8866.08	129.839	0.16752	86.7149	0.99895	128.538	131.14	0.15927	0.17577	86.3794	87.0505
0.2	YDL227C	RF1	9245.62	138.12	0.14664	88.0615	0.99943	137.04	139.201	0.14187	0.15142	87.8024	88.3206
0.2	YDL227C	RF1	10170.7	142.505	0.13931	83.6293	0.99827	140.703	144.306	0.13063	0.14798	83.1352	84.1234
0.2	YDL227C	RF1	9831.48	139.708	0.14883	84.6288	0.99817	137.762	141.655	0.13904	0.15862	84.1323	85.1252
0.2	YDL227C	RF1	9903.09	139.217	0.15253	83.866	0.99788	137.167	141.267	0.14169	0.16338	83.3444	84.3875
0.2	YDL227C	RF1	9599.1	136.23	0.15923	84.5375	0.99939	135.168	137.292	0.15316	0.16529	84.2675	84.8075
0.2	YDL227C	RF1	9104.32	133.592	0.1642	86.8499	0.99971	132.878	134.306	0.15994	0.16847	86.6694	87.0304
0.2	YDL227C	RF1	9244.76	137.62	0.1616	87.8242	0.99908	136.253	138.987	0.15392	0.16927	87.4879	88.1606
0.2	YDL227C	RF1	9010.47	135.667	0.15782	88.5839	0.99889	134.188	137.145	0.14975	0.16589	88.2119	88.9559
0.2	YDL227C	RF1	9145.85	133.783	0.16481	86.6366	0.99958	132.938	134.627	0.15974	0.16989	86.4235	86.8497
0.2	YDL227C	RF1	9018.11	132.53	0.17299	86.9542	0.99927	131.392	133.668	0.16558	0.1804	86.6709	87.2374
0.2	YDL227C	RF1	8862.21	131.728	0.1758	87.7234	0.99936	130.714	132.742	0.16902	0.18259	87.4721	87.9747
0.2	YDL227C	RF1	9095.74	136.841	0.14421	88.531	0.99637	134.258	139.424	0.13211	0.1563	87.8608	89.2013
0.2	YDL227C	RF1	9009.18	132.135	0.17291	86.8185	0.99903	130.841	133.43	0.16446	0.18137	86.4951	87.1419
0.2	YDL227C	RF1	8401.53	134.623	0.16346	92.5922	0.99948	133.611	135.635	0.15777	0.16915	92.3405	92.8438
0.2	YDL227C	RF1	8750.51	134.174	0.13944	89.7831	0.99597	131.218	137.129	0.12619	0.1527	88.9929	90.5732
0.2	YDL227C	RF1	9799.51	133.893	0.141	81.8109	0.99788	131.818	135.967	0.13133	0.15067	81.268	82.3538
0.2	YDL227C	RF1	8584.11	133.334	0.15132	90.6199	0.99936	132.213	134.455	0.14606	0.15657	90.3474	90.8924
0.2	YDL227C	RF1	8796.12	131.554	0.16269	88.1371	0.99793	129.556	133.552	0.15085	0.17453	87.6249	88.6493
0.2	YDL227C	RF1	8550.36	134.621	0.16344	91.486	0.9996	133.788	135.454	0.1587	0.16818	91.2788	91.6931
0.2	YDL227C	RF1	8484.44	133.268	0.15263	91.3359	0.99962	132.368	134.168	0.14838	0.15687	91.1182	91.5536
0.2	YDL227C	RF1	8573.19	132.603	0.14465	90.3476	0.99771	130.279	134.927	0.13358	0.15572	89.7288	90.9664
0.2	YDL227C	RF1	8216.94	132.858	0.15054	93.1532	0.99954	131.953	133.763	0.14605	0.15503	92.9145	93.3919
0.2	YDL227C	RF1	8600.24	135.607	0.13979	91.5805	0.9991	134.122	137.092	0.13387	0.14571	91.213	91.948
0.2	YDL227C	RF1	9188.83	135.665	0.14744	87.2683	0.99708	133.325	138.004	0.13498	0.1599	86.6206	87.9161
0.2	YDL227C	RF1	8720.13	130.613	0.16335	88.2371	0.99907	129.361	131.865	0.15583	0.17086	87.9145	88.5597
0.2	YDL227C	RF1	11133.6	145.168	0.13866	78.3054	0.99804	143.303	147.033	0.12938	0.14793	77.7773	78.8336
0.2	YDL227C	RF1	9956.84	139.864	0.13868	83.8107	0.99789	137.551	142.176	0.12892	0.14844	83.236	84.3853
0.2	YDL227C	RF1	9532.9	138.495	0.14131	86.1684	0.99853	136.685	140.305	0.13361	0.149	85.7244	86.6123
0.2	YDL227C	RF1	9452.81	136.883	0.14523	85.9427	0.99783	134.587	139.179	0.13481	0.15566	85.3799	86.5056
0.2	YDL227C	RF1	9090.1	136.06	0.1331	88.1916	0.99881	134.366	137.755	0.12659	0.13961	87.7607	88.6224
0.2	YDL227C	RF1	9002.64	135.112	0.14587	88.3693	0.99874	133.423	136.8	0.13828	0.15346	87.9553	88.7833
0.2	YDL227C	RF1	9306.74	133.504	0.16605	85.2888	0.99952	132.59	134.418	0.16042	0.17168	85.0567	85.5208
0.2	YDL227C	RF1	9056.87	134.761	0.1507	87.7934	0.99789	132.458	137.065	0.13976	0.16163	87.2336	88.3533
0.2	YDL227C	RF1	9160.28	134.288	0.16527	86.7864	0.99942	133.247	135.329	0.15902	0.17151	86.5254	87.0474
0.2	YDL227C	RF1	9034.13	135.263	0.16178	88.2106	0.99915	133.999	136.526	0.15511	0.16845	87.9149	88.5064
0.2	YDL227C	RF1	8824.26	130.958	0.17339	87.6179	0.99946	130.027	131.889	0.16726	0.17953	87.3843	87.8515
0.2	YDL227C	RF1	8894	135.169	0.15954	89.201	0.99818	133.184	137.153	0.14853	0.17055	88.7031	89.6989
0.2	YDL227C	RF1	8939.15	134.207	0.15196	88.3929	0.99822	132.195	136.218	0.14231	0.16162	87.9049	88.8808
0.2	YDL227C	RF1	8937.22	132.353	0.15634	87.4746	0.99818	130.495	134.212	0.14601	0.16668	86.9915	87.9577
0.2	YDL227C	RF1	8822.9	132.984	0.14723	88.6547	0.998	130.893	135.074	0.13763	0.15683	88.136	89.1734
0.2	YDL227C	RF1	8583.7	127.969	0.17746	87.9234	0.99898	126.617	129.32	0.16803	0.18689	87.5805	88.2663
0.2	YDL227C	RF1	8339.9	126.018	0.16964	88.8197	0.99936	125.017	127.018	0.16305	0.17622	88.5575	89.082
0.2	YDL227C	RF1	8799.02	133.319	0.14952	89.0006	0.99793	131.187	135.451	0.1387	0.16034	88.4424	89.5589
0.2	YDL227C	RF1	8156.75	126.624	0.16576	90.5829	0.99949	125.668	127.58	0.15979	0.17173	90.3317	90.8341
0.2	YDL227C	RF1	8524.8	128.796	0.16685	88.8119	0.99944	127.837	129.756	0.16083	0.17287	88.5639	89.0599
0.2	YDL227C	RF1	8996.59	135.555	0.16043	88.6316	0.99915	134.258	136.852	0.15372	0.16713	88.3282	88.9351
0.2	YDL227C	RF1	9285.07	131.371	0.16684	84.322	0.99842	129.709	133.034	0.15624	0.17743	83.8916	84.7525
0.2	YDL227C	RF1	9270.37	135.759	0.14861	86.7148	0.99736	133.366	138.152	0.13654	0.16067	86.0929	87.3367
0.2	YDL227C	RF1	8913.11	133.078	0.1476	88.0237	0.99951	132.109	134.047	0.14273	0.15247	87.7674	88.2801
0.2	YDL227C	RF1	10812.5	142.891	0.14684	79.3306	0.99776	140.795	144.987	0.13595	0.15773	78.7815	79.8797
0.2	YDL227C	RF1	9891.32	139.504	0.13132	84.0972	0.99681	136.861	142.148	0.12027	0.14237	83.3779	84.8165
0.2	YDL227C	RF1	9917	138.66	0.15106	83.4796	0.99776	136.561	140.758	0.14002	0.1621	82.9401	84.0191
0.2	YDL227C	RF1	9447.41	136.977	0.15443	86.0292	0.99822	134.964	138.989	0.14448	0.16438	85.5491	86.5094
0.2	YDL227C	RF1	9303.08	138.347	0.14434	87.756	0.99861	136.563	140.132	0.13664	0.15205	87.3252	88.1868
0.2	YDL227C	RF1	9100.44	135.257	0.15934	87.7177	0.99843	133.438	137.076	0.14916	0.16951	87.2592	88.1762
0.2	YDL227C	RF1	9375.4	135.978	0.15541	86.052	0.99806	133.968	137.987	0.1445	0.16633	85.539	86.565
0.2	YDL227C	RF1	9152.67	134.532	0.16886	86.9665	0.99942	133.507	135.557	0.16252	0.1752	86.7125	87.2206
0.2	YDL227C	RF1	8924.67	132.899	0.17177	87.8462	0.99952	131.953	133.845	0.16572	0.17781	87.6115	88.0809
0.2	YDL227C	RF1	8635.95	130.119	0.15732	88.6304	0.99947	129.172	131.065	0.15196	0.16268	88.3817	88.879
0.2	YDL227C	RF1	10063.2	136.423	0.15281	81.2351	0.99942	135.373	137.473	0.14729	0.15833	80.9735	81.4967
0.2	YDL227C	RF1	9218.94	135.709	0.15976	87.0687	0.99724	133.284	138.134	0.14611	0.1734	86.4586	87.6788
0.2	YDL227C	RF1	8954.59	130.751	0.17269	86.5139	0.99928	129.672	131.829	0.16557	0.17981	86.241	86.7869
0.2	YDL227C	RF1	8615.51	129.053	0.16661	88.2404	0.99908	127.815	130.29	0.15885	0.17436	87.9205	88.5602
0.2	YDL227C	RF1	8703.21	129.832	0.16338	87.9659	0.99894	128.469	131.196	0.15513	0.17163	87.6121	88.3196
0.2	YDL227C	RF1	8841.48	136.096	0.14829	90.0355	0.99934	134.999	137.194	0.14297	0.15362	89.7536	90.3175
0.2	YDL227C	RF1	8335.64	125.694	0.17344	88.6832	0.9994	124.736	126.652	0.1669	0.17999	88.4339	88.9325
0.2	YDL227C	RF1	8184.96	130.361	0.15112	92.2134	0.99891	128.819	131.902	0.14326	0.15897	91.8044	92.6225
0.2	YDL227C	RF1	8186.25	132.66	0.16678	93.2918	0.99915	131.442	133.879	0.15966	0.17391	92.9867	93.5969
0.2	YDL227C	RF1	8430.84	133.343	0.15385	91.7735	0.99931	132.171	134.514	0.14828	0.15941	91.4913	92.0557
0.2	YDL227C	RF1	8577.14	127.846	0.17326	87.9105	0.99908	126.596	129.096	0.16485	0.18168	87.5895	88.2315
0.2	YDL227C	RF1	8744.37	130.065	0.15762	87.7695	0.99915	128.806	131.325	0.15042	0.16482	87.4379	88.1011
0.2	YDL227C	RF1	8988.51	131.037	0.15152	86.405	0.99926	129.874	132.2	0.14524	0.15781	86.094	86.716
0.2	YDL227C	RF1	9265.85	139.236	0.14126	88.4529	0.99948	138.225	140.248	0.13675	0.14577	88.1925	88.7133
0.2	YDL227C	RF1	10961	144.367	0.14786	79.0759	0.99825	142.624	146.11	0.13821	0.15752	78.5988	79.5529
0.2	YDL227C	RF1	10007.7	139.678	0.14665	83.352	0.99778	137.404	141.953	0.13608	0.15723	82.7982	83.9058
0.2	YDL227C	RF1	9750.11	137.233	0.15199	83.9523	0.99782	135.221	139.244	0.14127	0.16272	83.4326	84.472
0.2	YDL227C	RF1	9267.4	135.953	0.13645	86.8346	0.99739	133.425	138.482	0.12618	0.14673	86.1947	87.4745
0.2	YDL227C	RF1	9611.42	136.17	0.15843	84.4164	0.99864	134.569	137.772	0.14932	0.16753	84.0077	84.825
0.2	YDL227C	RF1	9225.99	135.842	0.14932	87.0833	0.99858	134.006	137.678	0.14074	0.15791	86.6374	87.5291
0.2	YDL227C	RF1	9246.35	135.427	0.15288	86.7248	0.99758	132.988	137.867	0.14096	0.1648	86.1356	87.314
0.2	YDL227C	RF1	9320.09	133.917	0.14796	85.4044	0.99753	131.883	135.951	0.13749	0.15844	84.8641	85.9446
0.2	YDL227C	RF1	8757.33	136.071	0.14703	90.6419	0.99944	134.874	137.268	0.14179	0.15227	90.3529	90.9309
0.2	YDL227C	RF1	8727.25	130.881	0.16689	88.3193	0.99944	129.925	131.837	0.16097	0.17281	88.0759	88.5627
0.2	YDL227C	RF1	8802.35	129.68	0.1757	87.1226	0.99926	128.603	130.757	0.16837	0.18303	86.8506	87.3945
0.2	YDL227C	RF1	9116.71	136.042	0.14024	87.9866	0.99773	133.603	138.48	0.13004	0.15043	87.3805	88.5928
0.2	YDL227C	RF1	8435.64	129.734	0.1579	89.9774	0.99933	128.584	130.883	0.1514	0.16439	89.676	90.2787
0.2	YDL227C	RF1	8670.23	130.611	0.15531	88.6182	0.99944	129.618	131.604	0.14983	0.1608	88.3569	88.8794
0.2	YDL227C	RF1	9018.37	131.3	0.16697	86.315	0.99939	130.28	132.32	0.16059	0.17335	86.0539	86.5761
0.2	YDL227C	RF1	9005.81	130.787	0.1607	86.1418	0.99955	129.934	131.641	0.15563	0.16576	85.9185	86.365
0.2	YDL227C	RF1	8538.62	127.34	0.17963	87.9463	0.99902	126.124	128.556	0.17094	0.18832	87.6379	88.2546
0.2	YDL227C	RF1	8649.57	128.403	0.17425	87.6372	0.99931	127.32	129.485	0.16692	0.18159	87.3609	87.9135
0.2	YDL227C	RF1	8386.69	128.488	0.16836	89.7277	0.99958	127.645	129.33	0.16301	0.17371	89.5107	89.9446
0.2	YDL227C	RF1	8639.13	131.436	0.14992	89.2717	0.99795	129.335	133.537	0.13908	0.16075	88.7147	89.8287
0.2	YDL227C	RF1	8767.44	134.906	0.13492	90.0119	0.99832	132.875	136.937	0.12708	0.14276	89.4969	90.5269
0.2	YDL227C	RF1	8967.73	134.66	0.1423	88.4052	0.99761	132.458	136.862	0.13203	0.15256	87.8211	88.9893
0.2	YDL227C	RF1	8858.87	130.62	0.16327	87.1781	0.99909	129.341	131.898	0.15554	0.171	86.8473	87.5089
0.2	YDL227C	RF1	8791.69	136.185	0.13653	90.4442	0.99932	135.033	137.338	0.13163	0.14143	90.1347	90.7538
0.2	YDL227C	RF1	10770.4	144.927	0.15288	80.684	0.99911	143.607	146.248	0.14581	0.15996	80.3539	81.0142
0.2	YDL227C	RF1	9640.36	135.856	0.15421	84.0399	0.99915	134.592	137.12	0.14727	0.16116	83.7123	84.3675
0.2	YDL227C	RF1	9778.96	138.271	0.1496	84.2769	0.99794	136.23	140.311	0.1391	0.16009	83.7512	84.8026
0.2	YDL227C	RF1	9360.02	134.483	0.14884	85.4001	0.9969	132	136.965	0.13591	0.16176	84.7457	86.0544
0.2	YDL227C	RF1	9069.11	130.572	0.16101	85.5431	0.99932	129.481	131.662	0.15447	0.16755	85.2569	85.8294
0.2	YDL227C	RF1	8831.61	129.284	0.16257	86.6884	0.99932	128.246	130.322	0.15626	0.16888	86.416	86.9608
0.2	YDL227C	RF1	9286.48	136.052	0.14542	86.7433	0.99756	133.548	138.556	0.13416	0.15667	86.1278	87.3588
0.2	YDL227C	RF1	9150.32	135.029	0.1681	87.2343	0.99826	133.168	136.89	0.15673	0.17947	86.7744	87.6941
0.2	YDL227C	RF1	9508.39	139.254	0.15853	86.7192	0.99949	138.213	140.295	0.1533	0.16377	86.4786	86.9597
0.2	YDL227C	RF1	9147.83	134.056	0.14329	86.7614	0.99956	133.102	135.01	0.13904	0.14754	86.5219	87.001
0.2	YDL227C	RF1	9553.27	139.557	0.16426	86.5459	0.99939	138.481	140.634	0.15854	0.16997	86.3013	86.7906
0.2	YDL227C	RF1	8278.9	136.256	0.11672	94.2471	0.99758	133.341	139.172	0.1085	0.12494	93.4729	95.0214
0.2	YDL227C	RF1	8336.53	137.971	0.12141	94.5831	0.99917	136.44	139.502	0.11656	0.12625	94.1671	94.999
0.2	YDL227C	RF1	8725.39	131.672	0.16201	88.7339	0.99883	130.247	133.096	0.15366	0.17035	88.3691	89.0988
0.2	YDL227C	RF1	8324.35	128.527	0.1545	90.2329	0.99932	127.402	129.651	0.14833	0.16068	89.9325	90.5333
0.2	YDL227C	RF1	8395.42	133.415	0.14382	92.0738	0.99921	132.213	134.618	0.13831	0.14933	91.7556	92.3921
0.2	YDL227C	RF1	8461.69	129.342	0.15974	89.5791	0.99936	128.295	130.389	0.15368	0.16581	89.305	89.8532
0.2	YDL227C	RF1	8702.29	134.904	0.157	90.4928	0.99939	133.825	135.983	0.15168	0.16232	90.2378	90.7478
0.2	YDL227C	RF1	8441.9	134.429	0.15337	92.2022	0.9995	133.463	135.395	0.14847	0.15827	91.9551	92.4494
0.2	YDL227C	RF1	8801.19	135.107	0.14663	89.8582	0.99942	134.011	136.203	0.14178	0.15148	89.591	90.1254
0.2	YDL227C	RF1	8941.19	130.421	0.16968	86.444	0.99926	129.297	131.546	0.16243	0.17693	86.1563	86.7316
0.2	YDL227C	RF1	8161.25	135.328	0.11331	94.702	0.99912	133.837	136.819	0.10887	0.11774	94.2673	95.1367
0.2	YDL227C	RF1	8966.35	132.297	0.15697	87.2256	0.9993	131.157	133.436	0.15058	0.16336	86.9293	87.5218
0.2	YDL227C	RF1	9422.53	137.233	0.13838	86.3397	0.99874	135.523	138.943	0.1313	0.14546	85.9127	86.7668
0.2	YDL227C	RF1	11852.2	147.259	0.09391	74.5105	0.99916	145.932	148.587	0.09078	0.09704	74.0642	74.9569
0.2	YDL227C	RF1	10566	140.609	0.15734	79.8557	0.9972	138.289	142.93	0.14373	0.17094	79.2604	80.451
0.2	YDL227C	RF1	10088.2	138.833	0.14688	82.336	0.99783	136.606	141.06	0.13627	0.15749	81.7866	82.8855
0.2	YDL227C	RF1	9448.64	138.708	0.14378	86.8815	0.99931	137.528	139.888	0.13823	0.14933	86.5754	87.1876
0.2	YDL227C	RF1	9612.64	139.069	0.14516	85.8789	0.99923	137.716	140.422	0.13916	0.15115	85.5518	86.206
0.2	YDL227C	RF1	9359.41	136.612	0.15253	86.4893	0.99894	135.132	138.092	0.14472	0.16033	86.1113	86.8673
0.2	YDL227C	RF1	10170	138.886	0.12776	81.775	0.99847	136.946	140.826	0.12035	0.13518	81.2629	82.287
0.2	YDL227C	RF1	8870.51	130.706	0.16147	87.1338	0.99947	129.728	131.683	0.15567	0.16727	86.8797	87.3879
0.2	YDL227C	RF1	8778.43	136.309	0.14498	90.5996	0.99959	135.444	137.174	0.14093	0.14902	90.3736	90.8256
0.2	YDL227C	RF1	8966.93	131.556	0.15856	86.8394	0.9993	130.474	132.637	0.15235	0.16478	86.5576	87.1213
0.2	YDL227C	RF1	9711.77	139.884	0.15537	85.5728	0.99918	138.62	141.148	0.14916	0.16158	85.2775	85.8681
0.2	YDL227C	RF1	8959.69	139.091	0.14869	90.5846	0.99953	138.004	140.178	0.14394	0.15343	90.3293	90.84
0.2	YDL227C	RF1	8572.01	136.219	0.14029	92.0729	0.99839	134.246	138.192	0.13246	0.14812	91.5881	92.5578
0.2	YDL227C	RF1	8787.82	130.977	0.17149	87.9057	0.99917	129.812	132.142	0.16395	0.17902	87.6124	88.1989
0.2	YDL227C	RF1	8901	131.256	0.17243	87.1861	0.99846	129.623	132.889	0.16174	0.18311	86.7756	87.5966
0.2	YDL227C	RF1	9204.44	136.744	0.12628	87.6902	0.99944	135.612	137.877	0.12229	0.13026	87.396	87.9845
0.2	YDL227C	RF1	8688.52	135.483	0.15196	90.8703	0.99921	134.216	136.749	0.1461	0.15783	90.568	91.1726
0.2	YDL227C	RF1	8839.27	130.743	0.17796	87.3918	0.99936	129.742	131.743	0.17107	0.18484	87.1429	87.6407
0.2	YDL227C	RF1	8888.5	133.697	0.14174	88.518	0.99832	131.888	135.505	0.13331	0.15017	88.0341	89.0019
0.2	YDL227C	RF1	8668.1	129.112	0.15183	87.8641	0.99924	127.977	130.247	0.14568	0.15799	87.5582	88.1699
0.2	YDL227C	RF1	8682.94	129.3	0.1636	87.8467	0.99933	128.222	130.378	0.15703	0.17016	87.5659	88.1275
0.2	YDL227C	RF1	9432.62	139.309	0.15743	87.2901	0.99921	138	140.618	0.15096	0.1639	86.9877	87.5925
0.2	YDL227C	RF1	9457.09	135.316	0.14893	85.1111	0.99586	132.394	138.237	0.13384	0.16402	84.3442	85.8781
0.2	YDL227C	RF1	9369.91	136.604	0.14868	86.4084	0.99724	134.194	139.014	0.13655	0.1608	85.7852	87.0316
0.2	YDL227C	RF1	10799.7	143.328	0.15087	79.6509	0.99728	141.152	145.504	0.13842	0.16332	79.0603	80.2414
0.2	YDL227C	RF1	10414.6	139.385	0.15099	80.2818	0.99731	137.107	141.662	0.13847	0.1635	79.684	80.8795
0.2	YDL227C	RF1	9805.59	139.595	0.14091	84.7571	0.99787	137.532	141.658	0.13135	0.15047	84.2158	85.2985
0.2	YDL227C	RF1	9622.41	138.844	0.14301	85.6967	0.99834	136.98	140.708	0.13414	0.15188	85.2108	86.1826
0.2	YDL227C	RF1	9735.63	138.377	0.14853	84.6443	0.99797	136.403	140.351	0.13855	0.15852	84.1355	85.1531
0.2	YDL227C	RF1	9168.92	135.014	0.16748	87.0892	0.99954	134.133	135.895	0.16212	0.17284	86.871	87.3074
0.2	YDL227C	RF1	8776.42	128.276	0.16638	86.5815	0.99915	127.062	129.489	0.15866	0.1741	86.2634	86.8997
0.2	YDL227C	RF1	9318.42	138.042	0.15619	87.4958	0.99931	136.911	139.172	0.15015	0.16223	87.2125	87.7791
0.2	YDL227C	RF1	9383.83	139.561	0.15779	87.7622	0.99952	138.697	140.426	0.15284	0.16274	87.5367	87.9876
0.2	YDL227C	RF1	9123.34	133.89	0.16356	86.8597	0.99955	133.011	134.769	0.15836	0.16877	86.6376	87.0817
0.2	YDL227C	RF1	9405.56	139.727	0.16727	87.6862	0.99928	138.556	140.898	0.16094	0.17359	87.4241	87.9482
0.2	YDL227C	RF1	9001.81	137.466	0.15059	89.5166	0.99819	135.245	139.688	0.14045	0.16073	88.9903	90.0429
0.2	YDL227C	RF1	9036.71	133.879	0.17401	87.5012	0.9989	132.462	135.297	0.16482	0.1832	87.1537	87.8487
0.2	YDL227C	RF1	9127.53	130.934	0.17254	85.2892	0.9992	129.814	132.054	0.16509	0.17999	85.004	85.5743
0.2	YDL227C	RF1	9344.69	136.465	0.15498	86.5233	0.99913	135.123	137.807	0.14832	0.16164	86.2033	86.8432
0.2	YDL227C	RF1	8759.48	130.25	0.16356	87.7488	0.99776	128.2	132.3	0.15115	0.17596	87.2184	88.2791
0.2	YDL227C	RF1	8868.9	134.843	0.15363	89.2284	0.99821	133.005	136.682	0.14477	0.1625	88.7882	89.6687
0.2	YDL227C	RF1	8954.59	133.497	0.15722	87.9233	0.99795	131.504	135.491	0.14618	0.16827	87.4116	88.435
0.2	YDL227C	RF1	9065.57	130.783	0.17319	85.6822	0.99932	129.754	131.811	0.16633	0.18004	85.4211	85.9433
0.2	YDL227C	RF1	9302.85	137.577	0.15097	87.3809	0.99956	136.634	138.519	0.14656	0.15539	87.1563	87.6055
0.2	YDL227C	RF1	8962.78	131.839	0.15943	87.0175	0.99834	130.098	133.581	0.14937	0.16949	86.566	87.469
0.2	YDL227C	RF1	9275.61	134.878	0.14554	86.2298	0.99826	133.024	136.732	0.13639	0.1547	85.7394	86.7203
0.2	YDL227C	RF1	9639.7	136.328	0.15207	84.2907	0.99614	133.527	139.129	0.13709	0.16704	83.5639	85.0175
0.2	YDL227C	RF1	9426.8	134.448	0.1489	84.8853	0.9993	133.324	135.572	0.14304	0.15476	84.5878	85.1827
0.2	YDL227C	RF1	10802.5	144.206	0.14779	80.0896	0.99777	142.24	146.171	0.13704	0.15853	79.5567	80.6224
0.2	YDL227C	RF1	10534.8	140.64	0.14072	80.0943	0.99698	138.352	142.928	0.12878	0.15266	79.4447	80.744
0.2	YDL227C	RF1	10470.6	141.859	0.13386	81.1903	0.99836	140.136	143.582	0.12582	0.1419	80.6989	81.6817
0.2	YDL227C	RF1	9009.4	138.29	0.12491	89.8535	0.9984	136.49	140.089	0.11791	0.13191	89.3323	90.3747
0.2	YDL227C	RF1	9663.45	142.031	0.13382	86.9633	0.99942	140.927	143.135	0.12929	0.13834	86.6744	87.2521
0.2	YDL227C	RF1	9850.82	138.624	0.14878	83.939	0.99778	136.473	140.776	0.13779	0.15977	83.3835	84.4944
0.2	YDL227C	RF1	9791.78	137.198	0.15283	83.6304	0.99685	134.677	139.719	0.13922	0.16645	82.9789	84.2818
0.2	YDL227C	RF1	9617.65	138.224	0.14966	85.4199	0.99786	136.242	140.205	0.13889	0.16043	84.8815	85.9583
0.2	YDL227C	RF1	9393.45	134.306	0.16003	85.0596	0.99928	133.142	135.47	0.15327	0.16679	84.7609	85.3582
0.2	YDL227C	RF1	9175.96	136.293	0.14752	87.675	0.99868	134.748	137.837	0.13992	0.15512	87.2754	88.0746
0.2	YDL227C	RF1	9050.55	133.474	0.16984	87.1927	0.99949	132.552	134.397	0.16404	0.17563	86.963	87.4224
0.2	YDL227C	RF1	9447.66	139.976	0.15923	87.5052	0.99905	138.53	141.422	0.152	0.16646	87.1747	87.8358
0.2	YDL227C	RF1	8845.66	137.101	0.13678	90.4817	0.99939	136.019	138.183	0.1322	0.14136	90.1934	90.77
0.2	YDL227C	RF1	9271.27	130.862	0.17105	84.1525	0.99868	129.347	132.378	0.16097	0.18113	83.7623	84.5427
0.2	YDL227C	RF1	9512.78	139.25	0.16044	86.6855	0.99918	137.948	140.551	0.15377	0.16711	86.3863	86.9847
0.2	YDL227C	RF1	8698.3	130.6	0.15556	88.3974	0.9992	129.319	131.881	0.14845	0.16267	88.0602	88.7345
0.2	YDL227C	RF1	8240.49	120.148	0.18386	86.4137	0.99908	119.042	121.253	0.17453	0.19319	86.0992	86.7282
0.2	YDL227C	RF1	9119.71	137.283	0.15453	88.5703	0.99937	136.111	138.455	0.14889	0.16017	88.2947	88.8459
0.2	YDL227C	RF1	9004.05	130.516	0.17342	86.012	0.99919	129.382	131.651	0.16584	0.181	85.7241	86.2999
0.2	YDL227C	RF1	8705.8	129.548	0.16145	87.7987	0.99943	128.58	130.516	0.15568	0.16722	87.5455	88.052
0.2	YDL227C	RF1	9420.83	135.222	0.15603	85.3307	0.99775	133.073	137.371	0.145	0.16706	84.8113	85.85
0.2	YDL227C	RF1	9354.57	136.745	0.14667	86.5912	0.99755	134.399	139.09	0.13602	0.15732	86.0193	87.163
0.2	YDL227C	RF1	9775.23	140.642	0.14899	85.4956	0.99887	139.087	142.196	0.14186	0.15612	85.1275	85.8637
0.2	YDL227C	RF1	9172.01	134.417	0.16043	86.7645	0.99938	133.37	135.464	0.15443	0.16643	86.4988	87.0302
0.2	YDL227C	RF1	11128.3	143.441	0.13704	77.4189	0.99639	140.793	146.089	0.12464	0.14945	76.6838	78.154
0.2	YDL227C	RF1	10905	144.042	0.15787	79.293	0.99925	142.929	145.154	0.15101	0.16472	78.9976	79.5883
0.2	YDL227C	RF1	10918.8	142.455	0.14248	78.3526	0.99684	140.142	144.767	0.13017	0.15479	77.6941	79.0111
0.2	YDL227C	RF1	9990.44	140.094	0.14333	83.6879	0.99814	138.293	141.896	0.13412	0.15255	83.1916	84.1842
0.2	YDL227C	RF1	8539.61	139.169	0.11988	93.6438	0.99931	137.898	140.44	0.11555	0.1242	93.2749	94.0126
0.2	YDL227C	RF1	10290.3	139.933	0.14831	81.4625	0.99761	137.902	141.963	0.13703	0.1596	80.9028	82.0221
0.2	YDL227C	RF1	9653.96	140.234	0.13735	86.1585	0.99895	138.795	141.672	0.13108	0.14362	85.7807	86.5363
0.2	YDL227C	RF1	10499.8	140.05	0.15369	80.0283	0.99711	137.886	142.214	0.14071	0.16668	79.4346	80.622
0.2	YDL227C	RF1	9885.77	137.237	0.15808	82.9656	0.99896	135.975	138.499	0.15037	0.16579	82.624	83.3071
0.2	YDL227C	RF1	10023.1	137.111	0.16582	81.8976	0.99947	136.226	137.995	0.15992	0.17172	81.6615	82.1338
0.2	YDL227C	RF1	9379.74	138.982	0.13455	87.5121	0.99927	137.81	140.155	0.12962	0.13947	87.1998	87.8244
0.2	YDL227C	RF1	9832.53	138.949	0.14775	84.2366	0.99746	136.829	141.069	0.13637	0.15913	83.6572	84.816
0.2	YDL227C	RF1	9858.59	138.404	0.14571	83.7695	0.99787	136.477	140.331	0.13549	0.15594	83.2363	84.3027
0.2	YDL227C	RF1	9583.47	131.669	0.16732	82.2156	0.99862	130.181	133.157	0.15751	0.17712	81.8265	82.6047
0.2	YDL227C	RF1	9663.09	133.459	0.16158	82.595	0.99873	131.973	134.944	0.15247	0.17068	82.207	82.9829
0.2	YDL227C	RF1	9570.69	133.819	0.16134	83.4804	0.99782	131.789	135.849	0.14912	0.17356	82.9544	84.0063
0.2	YDL227C	RF1	9862.88	139.854	0.13615	84.4776	0.99937	138.707	141.001	0.13149	0.1408	84.1915	84.7638
0.2	YDL227C	RF1	9723.1	139.126	0.142	85.1133	0.99902	137.756	140.496	0.13559	0.14842	84.7544	85.4722
0.2	YDL227C	RF1	9698.75	134.067	0.1573	82.6576	0.99947	133.179	134.956	0.15176	0.16284	82.4105	82.9047
0.2	YDL227C	RF1	9348.78	135.558	0.14949	86.0353	0.99688	133.233	137.884	0.13756	0.16142	85.4297	86.6408
0.2	YDL227C	RF1	9462.88	133.172	0.15305	83.9424	0.99865	131.596	134.748	0.1443	0.16179	83.5241	84.3608
0.2	YDL227C	RF1	9622.5	137.628	0.149	85.0835	0.9976	135.451	139.805	0.13794	0.16007	84.5217	85.6454
0.2	YDL227C	RF1	9509.21	133.277	0.1611	83.651	0.99884	131.744	134.81	0.15252	0.16967	83.2761	84.0258
0.2	YDL227C	RF1	9973.49	135.553	0.15232	81.424	0.99804	133.706	137.401	0.14193	0.1627	80.9325	81.9155
0.25	YDL227C	RF1	9544.11	135.943	0.12233	84.7947	0.99821	134.164	137.722	0.11511	0.12955	84.2572	85.3323
0.25	YDL227C	RF1	9193.05	133.645	0.12267	86.2144	0.99671	131.223	136.067	0.1127	0.13263	85.4766	86.9523
0.25	YDL227C	RF1	8178.33	132.8	0.10638	93.4294	0.99539	129.496	136.105	0.09665	0.1161	92.383	94.4758
0.25	YDL227C	RF1	8625.27	129.906	0.14002	88.6043	0.99795	128.056	131.755	0.13065	0.14939	88.0593	89.1493
0.25	YDL227C	RF1	8703.86	130.99	0.1356	88.5543	0.99716	128.888	133.092	0.12557	0.14563	87.9315	89.1771
0.25	YDL227C	RF1	8671.75	130.903	0.12603	88.7562	0.99735	128.828	132.978	0.11726	0.1348	88.122	89.3904
0.25	YDL227C	RF1	8520.42	131.068	0.1284	89.994	0.99745	128.983	133.152	0.11938	0.13742	89.3651	90.6228
0.25	YDL227C	RF1	8068.64	130.822	0.1126	93.3321	0.99797	128.585	133.06	0.1059	0.11929	92.6757	93.9884
0.25	YDL227C	RF1	8067.91	131.148	0.12485	93.486	0.99727	128.861	133.434	0.11593	0.13378	92.7928	94.1793
0.25	YDL227C	RF1	8870.01	132.392	0.14815	88.0022	0.99908	131.187	133.597	0.14152	0.15477	87.6619	88.3425
0.25	YDL227C	RF1	8656.21	131.187	0.14334	89.017	0.99781	129.197	133.177	0.13373	0.15296	88.478	89.556
0.25	YDL227C	RF1	8370.92	130.511	0.12931	90.8621	0.99761	128.285	132.736	0.11968	0.13894	90.1902	91.5341
0.25	YDL227C	RF1	8691.2	130.873	0.14174	88.5912	0.99782	129.045	132.701	0.13237	0.15111	88.0593	89.123
0.25	YDL227C	RF1	8167.74	127.083	0.13659	90.7304	0.99799	125.301	128.866	0.12787	0.1453	90.1898	91.271
0.25	YDL227C	RF1	8497.69	129.4	0.14695	89.3305	0.99891	128.139	130.662	0.14006	0.15384	88.9654	89.6957
0.25	YDL227C	RF1	8223.55	130.071	0.12514	91.7793	0.99929	128.935	131.207	0.12055	0.12973	91.4309	92.1278
0.25	YDL227C	RF1	8309.49	130.203	0.13603	91.1819	0.99936	129.179	131.228	0.13123	0.14083	90.878	91.4858
0.25	YDL227C	RF1	7716.97	128.888	0.12506	95.1309	0.99945	127.863	129.913	0.12111	0.12901	94.8162	95.4457
0.25	YDL227C	RF1	7746.62	128.376	0.12088	94.6622	0.99916	126.967	129.784	0.11569	0.12608	94.2221	95.1022
0.25	YDL227C	RF1	8294.86	128.963	0.13393	90.6814	0.99839	127.327	130.598	0.12632	0.14155	90.1885	91.1743
0.25	YDL227C	RF1	8370.61	127.905	0.12654	89.5578	0.99658	125.576	130.234	0.1165	0.13658	88.8319	90.2838
0.25	YDL227C	RF1	8516.2	130.031	0.13085	89.5079	0.99836	128.319	131.743	0.12317	0.13854	88.9901	90.0258
0.25	YDL227C	RF1	8804.69	128.473	0.13545	86.467	0.99732	126.338	130.607	0.12486	0.14604	85.8182	87.1157
0.25	YDL227C	RF1	9158.67	130.629	0.13777	84.8881	0.99848	129.135	132.122	0.13016	0.14537	84.4419	85.3342
0.25	YDL227C	RF1	9757.97	141.123	0.13398	85.8557	0.9989	139.654	142.593	0.12742	0.14055	85.4461	86.2652
0.25	YDL227C	RF1	9620.73	140.604	0.1496	86.5758	0.99962	139.779	141.429	0.14524	0.15396	86.3564	86.7953
0.25	YDL227C	RF1	9483.17	139.079	0.13603	86.8151	0.99852	137.429	140.728	0.12845	0.14361	86.3533	87.2769
0.25	YDL227C	RF1	8675.27	136.806	0.13362	91.5887	0.99925	135.554	138.059	0.12823	0.13901	91.2327	91.9447
0.25	YDL227C	RF1	8103.06	137.648	0.11911	96.1396	0.99924	136.293	139.004	0.1147	0.12353	95.7449	96.5343
0.25	YDL227C	RF1	8687.28	137.073	0.13107	91.6249	0.99957	136.103	138.044	0.12704	0.13511	91.3474	91.9024
0.25	YDL227C	RF1	8149.37	136.231	0.12358	95.1847	0.9994	135.056	137.406	0.11936	0.12779	94.8421	95.5273
0.25	YDL227C	RF1	7021.32	131.453	0.1036	101.625	0.99943	130.157	132.749	0.10047	0.10673	101.228	102.022
0.25	YDL227C	RF1	8276.57	136.422	0.13393	94.3332	0.99953	135.456	137.387	0.12991	0.13794	94.0592	94.6072
0.25	YDL227C	RF1	8033.35	136.355	0.13234	96.0879	0.99956	135.401	137.308	0.12857	0.1361	95.8174	96.3585
0.25	YDL227C	RF1	8297.37	136.059	0.13748	94.0179	0.99936	134.948	137.17	0.1326	0.14235	93.7046	94.3312
0.25	YDL227C	RF1	8405.74	135.657	0.13452	93.0384	0.99901	134.233	137.08	0.12839	0.14064	92.6318	93.4449
0.25	YDL227C	RF1	8581.81	136.576	0.13894	92.1658	0.99924	135.38	137.773	0.13347	0.14441	91.8305	92.5012
0.25	YDL227C	RF1	7923.74	134.81	0.12567	96.2276	0.99967	133.97	135.65	0.12261	0.12873	95.9825	96.4728
0.25	YDL227C	RF1	8554.73	134.354	0.13498	91.3281	0.99943	133.336	135.371	0.13043	0.13953	91.0348	91.6215
0.25	YDL227C	RF1	8242.5	134.295	0.12617	93.6274	0.99951	133.31	135.281	0.12237	0.12997	93.3365	93.9183
0.25	YDL227C	RF1	8264.8	133.819	0.13528	93.2405	0.9995	132.83	134.807	0.13094	0.13961	92.9551	93.5259
0.25	YDL227C	RF1	7651.49	132.178	0.13901	97.1146	0.99952	131.186	133.17	0.13469	0.14333	96.8301	97.3991
0.25	YDL227C	RF1	7953.55	132.854	0.13547	95.1352	0.99941	131.766	133.942	0.1308	0.14014	94.8199	95.4505
0.25	YDL227C	RF1	7600.73	131.964	0.13843	97.4053	0.9995	130.972	132.955	0.13416	0.14271	97.1206	97.69
0.25	YDL227C	RF1	8245.49	133.972	0.13528	93.4552	0.99951	133.001	134.942	0.13105	0.13952	93.1753	93.735
0.25	YDL227C	RF1	8458.05	135.8	0.13193	92.7186	0.99872	134.173	137.426	0.12513	0.13872	92.251	93.1863
0.25	YDL227C	RF1	8597.65	134.501	0.13362	91.0788	0.99826	132.561	136.441	0.12506	0.14217	90.5175	91.64
0.25	YDL227C	RF1	8803.38	137.058	0.14349	90.7694	0.99951	136.141	137.974	0.139	0.14797	90.5166	91.0222
0.25	YDL227C	RF1	8983.25	140.679	0.13076	91.1454	0.9993	139.435	141.923	0.12571	0.13581	90.7983	91.4926
0.25	YDL227C	RF1	9513.55	139.726	0.15009	86.9132	0.9996	138.877	140.575	0.14557	0.15462	86.6866	87.1399
0.25	YDL227C	RF1	8590.88	134.713	0.13776	91.2293	0.99876	133.009	136.417	0.13051	0.14502	90.7757	91.6829
0.25	YDL227C	RF1	8413.61	135.3	0.13565	92.8169	0.99939	134.196	136.405	0.1308	0.1405	92.5017	93.1321
0.25	YDL227C	RF1	8715.95	136.436	0.13645	91.118	0.99941	135.37	137.502	0.13166	0.14125	90.8165	91.4194
0.25	YDL227C	RF1	8311.89	136.735	0.13629	94.2136	0.99959	135.798	137.672	0.13228	0.1403	93.9498	94.4773
0.25	YDL227C	RF1	8896.99	135.975	0.13347	89.5701	0.99899	134.587	137.363	0.12732	0.13963	89.172	89.9682
0.25	YDL227C	RF1	7696.04	134.638	0.13661	97.8418	0.99957	133.687	135.588	0.13272	0.14051	97.5739	98.1097
0.25	YDL227C	RF1	8296.88	136.538	0.14109	94.2353	0.99959	135.657	137.419	0.13708	0.1451	93.99	94.4805
0.25	YDL227C	RF1	7980.1	135.439	0.13904	96.0819	0.99934	134.307	136.572	0.13414	0.14395	95.7636	96.4002
0.25	YDL227C	RF1	8074.61	136.682	0.13569	95.9267	0.99942	135.599	137.765	0.13122	0.14016	95.6225	96.2308
0.25	YDL227C	RF1	4545.23	110.691	0.09399	114.164	0.9987	108.026	113.356	0.08905	0.09893	113.308	115.02
0.25	YDL227C	RF1	8395.59	137.146	0.13283	93.7856	0.99947	136.109	138.183	0.12856	0.13709	93.4916	94.0796
0.25	YDL227C	RF1	6908.92	130.404	0.12993	102.027	0.99952	129.369	131.439	0.12614	0.13372	101.732	102.322
0.25	YDL227C	RF1	7766.28	132.753	0.13493	96.5008	0.99977	132.08	133.425	0.13212	0.13773	96.3064	96.6953
0.25	YDL227C	RF1	8065.73	134.125	0.13575	94.8662	0.99946	133.106	135.145	0.13138	0.14012	94.5736	95.1588
0.25	YDL227C	RF1	8033.16	134.168	0.13274	95.1287	0.99943	133.116	135.219	0.12842	0.13705	94.8248	95.4326
0.25	YDL227C	RF1	7676.86	132.978	0.13379	97.2728	0.99951	131.909	134.047	0.12946	0.13811	96.9645	97.5811
0.25	YDL227C	RF1	7757.39	132.185	0.13761	96.3163	0.99939	131.028	133.342	0.13259	0.14263	95.9823	96.6503
0.25	YDL227C	RF1	7705.05	131.525	0.14655	96.4191	0.99924	130.348	132.703	0.14083	0.15226	96.0847	96.7536
0.25	YDL227C	RF1	7733.2	132.554	0.13906	96.6621	0.99939	131.428	133.68	0.13413	0.14399	96.3396	96.9846
0.25	YDL227C	RF1	8210.69	135.983	0.13193	94.6221	0.99901	134.516	137.449	0.126	0.13785	94.2025	95.0417
0.25	YDL227C	RF1	8714.96	135.008	0.14073	90.4495	0.99893	133.592	136.425	0.1339	0.14757	90.0497	90.8493
0.25	YDL227C	RF1	8549.2	136.403	0.13354	92.3257	0.99943	135.362	137.444	0.12909	0.13798	92.0291	92.6224
0.25	YDL227C	RF1	9770.43	140.477	0.14059	85.4488	0.99925	139.286	141.669	0.1348	0.14638	85.1216	85.7759
0.25	YDL227C	RF1	9547.33	140.712	0.13785	87.1503	0.9993	139.568	141.856	0.13256	0.14315	86.8359	87.4648
0.25	YDL227C	RF1	9033.66	137.642	0.14419	89.3688	0.99874	136.066	139.218	0.13632	0.15206	88.9367	89.801
0.25	YDL227C	RF1	8611.04	137.886	0.12254	92.5533	0.99951	136.808	138.964	0.11863	0.12646	92.2393	92.8672
0.25	YDL227C	RF1	8705.01	137.628	0.13644	91.7511	0.99884	136.111	139.145	0.12973	0.14315	91.326	92.1762
0.25	YDL227C	RF1	7960.32	134.495	0.13573	95.8158	0.9993	133.174	135.817	0.13017	0.14128	95.4386	96.1931
0.25	YDL227C	RF1	8177.27	135.186	0.13564	94.5128	0.99948	134.129	136.243	0.13112	0.14015	94.2115	94.8141
[truncated: 32,513 more rows]

## Sheet: wt_screen
[Oligo] ug/mL	ORF	Gene	AUC	K	r	l	R-squared	K-lower	K-upper	r-lower	r-upper	l-lower	l-upper
0	YDL227C	RF1	14386.2	132.226	0.15869	46.1964	0.99722	130.146	134.307	0.14815	0.16922	45.6942	46.6987
0	YDL227C	RF1	0	0	0	0	0	0	0	0	0	0	0
0	YDL227C	RF1	13724	128.364	0.16228	48.0825	0.99832	126.73	129.997	0.15365	0.17091	47.6837	48.4813
0	YDL227C	RF1	0	0	0	0	0	0	0	0	0	0	0
0	YDL227C	RF1	14827.4	132.496	0.13455	43.0694	0.99421	129.59	135.403	0.12319	0.14591	42.3009	43.838
0	YDL227C	RF1	12801.2	125.183	0.16963	52.7393	0.99943	124.203	126.163	0.1643	0.17496	52.5048	52.9738
0	YDL227C	RF1	14186.2	128.159	0.12947	44.2827	0.99466	125.369	130.948	0.11904	0.13989	43.5136	45.0517
0	YDL227C	RF1	12318.6	126.073	0.13421	57.2863	0.99874	124.545	127.6	0.12842	0.14	56.8738	57.6988
0	YDL227C	RF1	12436.6	123.072	0.16764	53.9481	0.99947	122.11	124.033	0.1625	0.17279	53.7153	54.1808
0	YDL227C	RF1	11435.9	126.364	0.11194	64.4947	0.99867	124.495	128.234	0.10714	0.11673	63.97	65.0195
0	YDL227C	RF1	13092.8	123.836	0.16462	49.2708	0.99896	122.578	125.094	0.1577	0.17154	48.956	49.5855
0	YDL227C	RF1	12384.7	123.407	0.16525	54.6431	0.99957	122.535	124.28	0.16074	0.16977	54.4326	54.8537
0	YDL227C	RF1	11658	121.342	0.13135	58.9213	0.99679	118.928	123.757	0.12228	0.14042	58.244	59.5986
0	YDL227C	RF1	12535.8	125.827	0.14856	55.3706	0.99789	123.927	127.726	0.13985	0.15728	54.873	55.8682
0	YDL227C	RF1	11779.8	124.981	0.12048	60.742	0.99694	122.338	127.625	0.11229	0.12868	60.0016	61.4823
0	YDL227C	RF1	12936.4	126.884	0.14292	53.0416	0.99855	125.353	128.414	0.13631	0.14954	52.6312	53.4519
0	YDL227C	RF1	12974.4	125.816	0.15549	51.8761	0.99876	124.457	127.175	0.14859	0.16238	51.5189	52.2332
0	YDL227C	RF1	12970.6	126.784	0.14767	52.6922	0.9981	125.053	128.515	0.13974	0.15561	52.233	53.1514
0	YDL227C	RF1	13893.1	126.925	0.16097	45.5372	0.99744	125.032	128.818	0.15065	0.17129	45.0625	46.0118
0	YDL227C	RF1	12467.5	126.256	0.12951	56.2472	0.99733	124.048	128.465	0.12159	0.13743	55.6382	56.8563
0	YDL227C	RF1	13757.1	126.079	0.16946	45.883	0.99763	124.267	127.891	0.15865	0.18028	45.4364	46.3296
0	YDL227C	RF1	13014	124.506	0.16751	50.4733	0.99871	123.068	125.943	0.15956	0.17546	50.1204	50.8262
0	YDL227C	RF1	14225.6	128.244	0.16287	44.0693	0.9968	126.171	130.317	0.15126	0.17447	43.5532	44.5853
0	YDL227C	RF1	0	0	0	0	0	0	0	0	0	0	0
0	YDL227C	RF1	14150.8	135.941	0.16144	50.9035	0.99806	134.131	137.751	0.15229	0.17059	50.4679	51.3391
0	YDL227C	RF1	13110.8	135.752	0.13778	58.4189	0.9983	133.809	137.696	0.13066	0.1449	57.9405	58.8972
0	YDL227C	RF1	0	0	0	0	0	0	0	0	0	0	0
0	YDL227C	RF1	0	0	0	0	0	0	0	0	0	0	0
0	YDL227C	RF1	12980.3	130.173	0.16588	55.2835	0.99948	129.226	131.12	0.16086	0.1709	55.0545	55.5125
0	YDL227C	RF1	13699.1	130.799	0.17071	50.265	0.99908	129.624	131.974	0.16388	0.17753	49.977	50.5531
0	YDL227C	RF1	12219.6	126.414	0.16146	58.3359	0.99939	125.372	127.457	0.15607	0.16685	58.0793	58.5926
0	YDL227C	RF1	13894.8	130.215	0.15774	48.2903	0.99837	128.582	131.848	0.14968	0.16581	47.8928	48.6877
0	YDL227C	RF1	0	0	0	0	0	0	0	0	0	0	0
0	YDL227C	RF1	0	0	0	0	0	0	0	0	0	0	0
0	YDL227C	RF1	13855.3	130.263	0.16523	48.6335	0.99852	128.705	131.821	0.15695	0.17351	48.2623	49.0046
0	YDL227C	RF1	9879.26	115.29	0.10363	69.3038	0.99441	110.871	119.71	0.09366	0.11361	67.9421	70.6654
0	YDL227C	RF1	11350	125.384	0.13244	64.4765	0.99844	123.43	127.338	0.12552	0.13936	63.9637	64.9893
0	YDL227C	RF1	14318.4	131.433	0.14363	46.0502	0.9922	128.145	134.722	0.12865	0.15862	45.1729	46.9275
0	YDL227C	RF1	13506.2	128.785	0.16841	50.1249	0.99882	127.37	130.2	0.16074	0.17608	49.7892	50.4607
0	YDL227C	RF1	11662.2	125.93	0.13892	62.3902	0.99875	124.235	127.626	0.13228	0.14556	61.9522	62.8283
0	YDL227C	RF1	13246.5	129.492	0.16634	52.7031	0.99937	128.42	130.563	0.16088	0.17179	52.4532	52.9531
0	YDL227C	RF1	13521.4	131.224	0.16644	51.9579	0.99823	129.53	132.918	0.15723	0.17566	51.5431	52.3727
0	YDL227C	RF1	12974.2	129.757	0.16229	55.0103	0.99911	128.396	131.117	0.15581	0.16877	54.6967	55.3239
0	YDL227C	RF1	14040.9	131.922	0.16773	48.5648	0.99867	130.433	133.411	0.15971	0.17576	48.2166	48.913
0	YDL227C	RF1	13622.6	130.748	0.17332	50.8091	0.99889	129.351	132.145	0.16558	0.18107	50.4875	51.1306
0	YDL227C	RF1	14213.7	131.479	0.17238	46.8922	0.99828	129.838	133.121	0.16284	0.18191	46.5087	47.2757
0	YDL227C	RF1	0	0	0	0	0	0	0	0	0	0	0
0	YDL227C	RF1	0	0	0	0	0	0	0	0	0	0	0
0	YDL227C	RF1	14120.4	136.491	0.16517	51.5458	0.99843	134.845	138.136	0.15664	0.17371	51.1563	51.9353
0	YDL227C	RF1	13021.6	132.273	0.14707	56.5534	0.99803	130.312	134.233	0.13875	0.15539	56.0664	57.0403
0	YDL227C	RF1	13215.9	130.932	0.17303	54.0626	0.99956	130.017	131.848	0.16819	0.17788	53.8573	54.268
0	YDL227C	RF1	13072.2	130.759	0.16494	55.0275	0.99934	129.685	131.833	0.15932	0.17056	54.7679	55.2871
0	YDL227C	RF1	13089.8	130.142	0.15871	54.4177	0.99931	128.966	131.317	0.15331	0.16411	54.1436	54.6918
0	YDL227C	RF1	12552.5	128.625	0.163	57.4097	0.9996	127.78	129.47	0.15863	0.16738	57.2048	57.6147
0	YDL227C	RF1	14566.5	134.174	0.13946	46.4248	0.99662	131.782	136.566	0.12996	0.14896	45.8234	47.0262
0	YDL227C	RF1	12394	130.496	0.14319	60.023	0.99854	128.751	132.241	0.13613	0.15024	59.5881	60.4578
0	YDL227C	RF1	13491.2	130.924	0.15975	51.9524	0.99872	129.484	132.363	0.15242	0.16709	51.593	52.3117
0	YDL227C	RF1	13015.2	129.633	0.16008	54.5987	0.99932	128.473	130.792	0.15467	0.1655	54.3287	54.8688
0	YDL227C	RF1	14723.5	136.512	0.14526	47.1372	0.99788	134.573	138.45	0.13721	0.15332	46.6685	47.6059
0	YDL227C	RF1	12869.7	128.662	0.14667	54.9701	0.99919	127.352	129.971	0.14115	0.15218	54.6472	55.2929
0	YDL227C	RF1	12653.2	129.475	0.15453	57.272	0.99964	128.588	130.363	0.1507	0.15837	57.0669	57.477
0	YDL227C	RF1	12422.8	127.625	0.1598	57.6608	0.99949	126.666	128.583	0.15497	0.16463	57.4248	57.8968
0	YDL227C	RF1	7006.5	90.5126	0.09676	77.591	0.99749	87.6823	93.3429	0.09089	0.10262	76.5364	78.6456
0	YDL227C	RF1	12693.6	128.701	0.16002	56.3705	0.99929	127.568	129.834	0.15432	0.16572	56.0914	56.6497
0	YDL227C	RF1	12809.9	128.624	0.16422	55.4074	0.99897	127.164	130.085	0.15708	0.17135	55.0707	55.7441
0	YDL227C	RF1	13562.7	131.589	0.17103	51.9306	0.99934	130.566	132.613	0.16523	0.17684	51.6833	52.1779
0	YDL227C	RF1	12812.9	130.574	0.15056	56.871	0.99861	128.969	132.178	0.14339	0.15772	56.4724	57.2697
0	YDL227C	RF1	12874.8	130.631	0.15242	56.4401	0.99936	129.438	131.825	0.1474	0.15744	56.1631	56.7172
0	YDL227C	RF1	13765	132.75	0.16251	51.3073	0.99842	131.019	134.481	0.15408	0.17094	50.9059	51.7086
0	YDL227C	RF1	13579.3	133.408	0.15543	53.2105	0.99806	131.566	135.251	0.14674	0.16412	52.7572	53.6638
0	YDL227C	RF1	13253	132.223	0.15377	54.7663	0.99929	130.997	133.448	0.14853	0.159	54.4821	55.0505
0	YDL227C	RF1	14691.7	134.687	0.17029	45.9179	0.99797	132.901	136.474	0.16023	0.18035	45.5067	46.3291
0	YDL227C	RF1	13495.5	133.968	0.15057	54.2608	0.99843	132.267	135.668	0.14306	0.15809	53.8415	54.6802
0	YDL227C	RF1	13071.9	136.02	0.13668	58.8946	0.99836	134.08	137.96	0.1297	0.14366	58.4178	59.3714
0	YDL227C	RF1	12718.5	133.142	0.14111	59.473	0.99831	131.224	135.061	0.13368	0.14854	58.9999	59.9461
0	YDL227C	RF1	12908.1	130.398	0.1544	56.0086	0.99913	129.019	131.776	0.14845	0.16036	55.6886	56.3287
0	YDL227C	RF1	13471.6	131.289	0.16534	52.3883	0.99921	130.154	132.423	0.15927	0.17141	52.1104	52.6662
0	YDL227C	RF1	12253	127.834	0.1549	59.1481	0.99956	126.921	128.746	0.15057	0.15924	58.9229	59.3733
0	YDL227C	RF1	12621.4	131.849	0.12741	59.2694	0.99878	130.068	133.629	0.12213	0.1327	58.8352	59.7037
0	YDL227C	RF1	13449	129.603	0.17139	51.2281	0.9995	128.679	130.527	0.16634	0.17643	51.0131	51.4431
0	YDL227C	RF1	12716.8	128.385	0.15985	55.9466	0.99949	127.438	129.332	0.15508	0.16463	55.7118	56.1813
0	YDL227C	RF1	13096.6	129.715	0.15759	54.0348	0.99919	128.454	130.976	0.15183	0.16336	53.7379	54.3318
0	YDL227C	RF1	13104.2	130.172	0.15904	54.3301	0.9994	129.075	131.268	0.15398	0.1641	54.0744	54.5858
0	YDL227C	RF1	12566.4	128.266	0.1595	57.0276	0.99933	127.143	129.389	0.15387	0.16513	56.7511	57.3042
0	YDL227C	RF1	12867.8	129.901	0.16027	55.9406	0.99963	129.034	130.769	0.15626	0.16428	55.7415	56.1397
0	YDL227C	RF1	12448.4	128.553	0.15952	58.1645	0.99963	127.654	129.452	0.15541	0.16363	57.96	58.3691
0	YDL227C	RF1	12972.9	129.032	0.15945	54.4584	0.99901	127.636	130.428	0.15294	0.16597	54.1308	54.7861
0	YDL227C	RF1	13361.1	130.265	0.1682	52.4308	0.99943	129.247	131.283	0.16294	0.17347	52.1954	52.6661
0	YDL227C	RF1	12487.1	125.919	0.16396	55.8318	0.9991	124.589	127.25	0.15737	0.17056	55.5196	56.1439
0	YDL227C	RF1	12798.1	132.182	0.14367	58.1767	0.99871	130.529	133.835	0.13696	0.15039	57.7662	58.5871
0	YDL227C	RF1	13760.7	130.842	0.16833	49.8285	0.99878	129.391	132.293	0.16056	0.17611	49.4889	50.1681
0	YDL227C	RF1	12546.5	128.159	0.16261	57.1019	0.99952	127.157	129.161	0.15783	0.16738	56.8729	57.331
0	YDL227C	RF1	13324.5	131.348	0.16438	53.5549	0.99932	130.203	132.493	0.15881	0.16996	53.2922	53.8177
0	YDL227C	RF1	12737.1	133.008	0.13486	59.2357	0.99865	131.305	134.711	0.12875	0.14096	58.806	59.6655
0	YDL227C	RF1	12763.4	134.314	0.13889	59.9716	0.99897	132.76	135.868	0.1331	0.14469	59.5902	60.3531
0	YDL227C	RF1	0	0	0	0	0	0	0	0	0	0	0
0	YDL227C	RF1	15700.5	141.514	0.13521	44.0341	0.99337	138.337	144.69	0.12289	0.14754	43.2172	44.851
0	YDL227C	RF1	13731.2	132.831	0.17243	51.626	0.99887	131.366	134.296	0.1646	0.18026	51.2952	51.9568
0	YDL227C	RF1	13822.8	132.113	0.16741	50.3703	0.99914	130.87	133.356	0.16093	0.17389	50.0824	50.6581
0	YDL227C	RF1	13419.3	130.862	0.16288	52.4541	0.99922	129.647	132.078	0.15695	0.16881	52.1707	52.7375
0	YDL227C	RF1	12520.8	127.539	0.16099	56.8268	0.9994	126.411	128.667	0.15567	0.16632	56.5659	57.0877
0	YDL227C	RF1	12827.1	129.292	0.15352	55.7878	0.99953	128.371	130.212	0.1492	0.15783	55.5569	56.0186
0	YDL227C	RF1	12739.2	128.401	0.15009	55.7842	0.99938	127.267	129.535	0.14535	0.15484	55.513	56.0554
0	YDL227C	RF1	13150.6	129.01	0.16553	53.0643	0.99938	127.931	130.089	0.16009	0.17098	52.812	53.3166
0	YDL227C	RF1	14686.8	137.438	0.14073	48.1309	0.99701	135.072	139.805	0.13159	0.14988	47.558	48.7037
0	YDL227C	RF1	12315	127.266	0.16744	58.2335	0.99969	126.461	128.07	0.1634	0.17149	58.0527	58.4143
0	YDL227C	RF1	12441.5	131.855	0.14258	60.6416	0.99963	130.966	132.743	0.13906	0.1461	60.4229	60.8604
0	YDL227C	RF1	12495.5	131.445	0.13001	59.9338	0.99933	130.23	132.659	0.1259	0.13412	59.6198	60.2479
0	YDL227C	RF1	11392.3	125.944	0.13005	64.5436	0.99923	124.597	127.291	0.12546	0.13463	64.189	64.8982
0	YDL227C	RF1	13092	130.296	0.16968	54.5206	0.99945	129.33	131.262	0.16434	0.17501	54.2881	54.7532
0	YDL227C	RF1	12374.8	128.451	0.15298	58.6602	0.99958	127.554	129.348	0.14882	0.15713	58.4381	58.8824
0	YDL227C	RF1	12566.5	128.747	0.15895	57.3925	0.99957	127.858	129.635	0.15455	0.16336	57.1747	57.6103
0	YDL227C	RF1	11554.6	125.31	0.12975	62.79	0.99796	123.132	127.488	0.1222	0.1373	62.2078	63.3721
0	YDL227C	RF1	13446.5	130.405	0.16096	51.8847	0.99869	128.833	131.977	0.15335	0.16856	51.5137	52.2558
0	YDL227C	RF1	9566.04	114.649	0.09703	71.5557	0.99571	110.471	118.827	0.08907	0.10498	70.247	72.8645
0	YDL227C	RF1	13726.1	131.561	0.16744	50.666	0.99901	130.229	132.893	0.16049	0.17439	50.3567	50.9753
0	YDL227C	RF1	12823.2	131.807	0.14658	57.7113	0.9993	130.621	132.994	0.14159	0.15158	57.4174	58.0051
0	YDL227C	RF1	13017.8	132.22	0.14383	56.5426	0.9994	131.038	133.402	0.13939	0.14827	56.2647	56.8206
0	YDL227C	RF1	13076.4	132.128	0.15566	56.0308	0.99903	130.656	133.6	0.1493	0.16202	55.6949	56.3668
0	YDL227C	RF1	13317.5	132.64	0.15525	54.5949	0.9994	131.593	133.687	0.15035	0.16015	54.338	54.8518
0	YDL227C	RF1	13338.5	134.332	0.16174	55.7042	0.99952	133.387	135.277	0.15709	0.16639	55.481	55.9275
0	YDL227C	RF1	13320	132.976	0.1613	54.8307	0.99909	131.671	134.282	0.15481	0.16779	54.5169	55.1444
0	YDL227C	RF1	12971.5	131.05	0.15831	56.018	0.99942	130.003	132.097	0.15322	0.1634	55.7628	56.2732
0	YDL227C	RF1	12703.3	132.392	0.14209	59.0463	0.99825	130.469	134.314	0.13449	0.14968	58.5698	59.5229
0	YDL227C	RF1	13529.7	131.678	0.15881	52.2504	0.99907	130.343	133.013	0.15259	0.16503	51.9374	52.5634
0	YDL227C	RF1	13356.9	133.247	0.14367	54.7557	0.99867	131.679	134.814	0.13726	0.15009	54.3606	55.1509
0	YDL227C	RF1	12739.8	128.19	0.15613	55.617	0.99941	127.179	129.202	0.15122	0.16105	55.3627	55.8712
0	YDL227C	RF1	13305.8	129.084	0.16517	51.9208	0.9993	127.965	130.204	0.15946	0.17088	51.6566	52.185
0	YDL227C	RF1	12483	128.872	0.15022	58.1354	0.99958	127.963	129.781	0.14614	0.1543	57.9083	58.3625
0	YDL227C	RF1	11785.7	128.175	0.12639	63.047	0.99863	126.383	129.966	0.12062	0.13216	62.5739	63.52
0	YDL227C	RF1	12791.5	131.906	0.14374	58.0237	0.999	130.465	133.346	0.13788	0.1496	57.6649	58.3826
0	YDL227C	RF1	11873	129.572	0.11595	63.3621	0.998	126.992	132.153	0.10967	0.12222	62.7109	64.0132
0	YDL227C	RF1	12992	127.298	0.15563	52.9388	0.99903	126.065	128.531	0.1495	0.16175	52.6205	53.257
0	YDL227C	RF1	12225.3	130.344	0.12992	61.2046	0.99802	128.158	132.529	0.12251	0.13733	60.6386	61.7705
0	YDL227C	RF1	12591.3	128.582	0.15577	57.0745	0.99941	127.539	129.625	0.15077	0.16078	56.8157	57.3334
0	YDL227C	RF1	12491.3	128.9	0.16109	58.0929	0.99968	128.135	129.665	0.15722	0.16495	57.9077	58.2781
0	YDL227C	RF1	12625.8	131.295	0.14897	58.8352	0.9991	129.936	132.654	0.14308	0.15485	58.5022	59.1682
0	YDL227C	RF1	13382.8	131.944	0.15211	53.5708	0.99767	129.923	133.966	0.14283	0.1614	53.0647	54.0768
0	YDL227C	RF1	13110.3	132.477	0.14041	56.0343	0.99721	130.136	134.818	0.13121	0.14962	55.4398	56.6287
0	YDL227C	RF1	12735	131.297	0.13985	58.0039	0.99828	129.45	133.144	0.13265	0.14704	57.5358	58.4719
0	YDL227C	RF1	13521.3	131.836	0.16328	52.4374	0.99936	130.739	132.932	0.15794	0.16861	52.1838	52.6909
0	YDL227C	RF1	13407.7	134.113	0.14503	55.0247	0.99861	132.493	135.733	0.13835	0.1517	54.6214	55.428
0	YDL227C	RF1	13708.3	131.91	0.1639	51.0773	0.99917	130.678	133.143	0.15776	0.17005	50.7902	51.3644
0	YDL227C	RF1	13598	135.511	0.14185	54.6509	0.99804	133.42	137.603	0.13424	0.14946	54.1607	55.1412
0	YDL227C	RF1	13957.9	138.065	0.15586	53.9025	0.99828	136.248	139.883	0.14758	0.16413	53.4729	54.3321
0	YDL227C	RF1	13236.2	135.288	0.14022	57.1609	0.99848	133.496	137.08	0.13338	0.14705	56.7182	57.6035
0	YDL227C	RF1	13032.4	131.677	0.15843	56.0271	0.99952	130.723	132.631	0.15381	0.16305	55.7958	56.2585
0	YDL227C	RF1	13361.7	131.504	0.16295	53.3917	0.99929	130.406	132.601	0.15728	0.16861	53.1234	53.6599
0	YDL227C	RF1	12909.9	130.379	0.15192	55.9809	0.99933	129.184	131.574	0.1469	0.15694	55.7014	56.2604
0	YDL227C	RF1	13096.2	132.718	0.14152	56.3207	0.99862	130.873	134.563	0.13449	0.14855	55.8811	56.7602
0	YDL227C	RF1	12718.7	128.184	0.16209	55.7767	0.99956	127.318	129.049	0.15762	0.16657	55.563	55.9905
0	YDL227C	RF1	12779.8	128.995	0.15712	55.927	0.99954	128.089	129.901	0.1527	0.16154	55.7017	56.1522
0	YDL227C	RF1	12313	127.318	0.15729	58.2884	0.99944	126.293	128.342	0.15226	0.16232	58.035	58.5418
0	YDL227C	RF1	13590.3	130.984	0.17201	51.2434	0.99944	129.999	131.969	0.16666	0.17736	51.0171	51.4697
0	YDL227C	RF1	12428.6	127.606	0.15305	57.6005	0.99943	126.568	128.644	0.14818	0.15791	57.3399	57.8612
0	YDL227C	RF1	12846.6	129.77	0.16262	56.004	0.99948	128.812	130.728	0.15771	0.16753	55.771	56.237
0	YDL227C	RF1	10188.8	114.213	0.11546	65.7873	0.99884	112.534	115.893	0.11049	0.12043	65.2768	66.2978
0	YDL227C	RF1	12945.5	129.655	0.16991	55.1544	0.99944	128.681	130.63	0.16452	0.17531	54.9201	55.3888
0	YDL227C	RF1	12320.1	131.346	0.13902	61.2	0.99922	130.016	132.676	0.13398	0.14406	60.8686	61.5315
0	YDL227C	RF1	7901.97	100.36	0.10736	76.2632	0.99892	98.4067	102.313	0.10271	0.112	75.6285	76.898
0	YDL227C	RF1	13090.4	129.438	0.16102	53.8665	0.9993	128.357	130.519	0.15548	0.16656	53.5975	54.1354
0	YDL227C	RF1	11789.3	127.594	0.10963	62.5944	0.99673	124.679	130.51	0.10235	0.1169	61.7672	63.4217
0	YDL227C	RF1	11925.5	128.42	0.1384	62.1359	0.99803	126.26	130.58	0.13014	0.14667	61.587	62.6849
0	YDL227C	RF1	12900.4	130.617	0.16652	56.2338	0.99957	129.73	131.503	0.16182	0.17121	56.022	56.4455
0	YDL227C	RF1	12202.7	131.346	0.13335	62.093	0.99828	129.326	133.366	0.12629	0.14041	61.5822	62.6037
0	YDL227C	RF1	12636.9	130.797	0.12921	58.3817	0.99708	128.332	133.263	0.12083	0.13759	57.7332	59.0301
0	YDL227C	RF1	13643.2	132.523	0.15904	52.0486	0.99886	131.036	134.01	0.15212	0.16596	51.7019	52.3953
0	YDL227C	RF1	13630.1	131.361	0.16208	51.2378	0.99943	130.341	132.382	0.15708	0.16709	50.9982	51.4774
0	YDL227C	RF1	13459.5	134.013	0.16203	54.5649	0.9993	132.887	135.139	0.15642	0.16763	54.2962	54.8335
0	YDL227C	RF1	13144.7	133.076	0.14182	56.222	0.99778	131.001	135.151	0.13358	0.15006	55.7002	56.7437
0	YDL227C	RF1	13493.2	132.778	0.16105	53.3765	0.99875	131.315	134.242	0.15371	0.1684	53.0204	53.7325
0	YDL227C	RF1	12588.3	128.752	0.16547	57.2279	0.99954	127.844	129.659	0.16066	0.17029	57.0091	57.4467
0	YDL227C	RF1	13443.6	132.629	0.1649	53.6373	0.99963	131.781	133.478	0.16079	0.16901	53.4449	53.8297
0	YDL227C	RF1	13366	131.589	0.14795	53.4237	0.99792	129.516	133.663	0.13948	0.15642	52.9273	53.9202
0	YDL227C	RF1	11261.4	120.983	0.1521	61.9175	0.99955	120.049	121.918	0.14762	0.15659	61.6756	62.1593
0	YDL227C	RF1	12918.3	132.033	0.14594	57.1565	0.99895	130.605	133.461	0.13997	0.15191	56.8014	57.5116
0	YDL227C	RF1	12623.3	130.227	0.14498	58.0652	0.99909	128.897	131.556	0.13943	0.15054	57.731	58.3994
0	YDL227C	RF1	12807.9	127.615	0.16355	54.6355	0.99894	126.27	128.96	0.15641	0.17069	54.3001	54.9709
0	YDL227C	RF1	13379.7	130.231	0.16146	52.2604	0.99911	129.033	131.43	0.15524	0.16768	51.9614	52.5592
0	YDL227C	RF1	12842.1	131.336	0.14669	57.2185	0.99855	129.65	133.023	0.13953	0.15385	56.7981	57.6389
0	YDL227C	RF1	12718.5	128.672	0.14445	56.1538	0.99873	127.152	130.193	0.138	0.15089	55.7615	56.5462
0	YDL227C	RF1	12284.1	132.164	0.13375	62.0526	0.99933	130.923	133.405	0.12941	0.13808	61.7412	62.364
0	YDL227C	RF1	11726.7	129.582	0.12912	64.5021	0.99915	128.088	131.076	0.12424	0.134	64.1185	64.8856
0	YDL227C	RF1	12317.9	128.995	0.15377	59.508	0.99974	128.288	129.702	0.15049	0.15706	59.3349	59.6812
0	YDL227C	RF1	13677.6	132.153	0.15816	51.4997	0.99857	130.637	133.669	0.1506	0.16573	51.1224	51.877
0	YDL227C	RF1	12436.5	131.413	0.14659	60.3623	0.99911	130.022	132.804	0.14078	0.1524	60.0225	60.7021
0	YDL227C	RF1	13088.2	131.141	0.1606	55.1966	0.99922	129.974	132.308	0.15477	0.16643	54.9124	55.4809
0	YDL227C	RF1	12601.1	130.706	0.15113	58.5917	0.99899	129.297	132.116	0.14484	0.15742	58.2464	58.9369
0	YDL227C	RF1	13774.8	131.947	0.16272	50.6015	0.99901	130.611	133.283	0.15609	0.16934	50.2885	50.9145
0	YDL227C	RF1	13960	132.503	0.16449	49.6421	0.99908	131.233	133.773	0.158	0.17097	49.3455	49.9387
0	YDL227C	RF1	13277.2	135.393	0.13286	56.9322	0.99878	133.755	137.032	0.12693	0.13879	56.514	57.3504
0	YDL227C	RF1	13656.6	132.295	0.15212	51.769	0.99925	131.098	133.493	0.14692	0.15732	51.4836	52.0543
0	YDL227C	RF1	13657.7	134.564	0.16407	53.5033	0.99914	133.325	135.802	0.15776	0.17039	53.2085	53.7981
0	YDL227C	RF1	13667.5	133.924	0.16732	52.9448	0.99899	132.605	135.243	0.16031	0.17433	52.6308	53.2588
0	YDL227C	RF1	12910.4	132.76	0.14926	57.7529	0.99965	131.908	133.612	0.14559	0.15294	57.5451	57.9606
0	YDL227C	RF1	12952.4	129.991	0.15326	55.3579	0.999	128.526	131.456	0.14696	0.15956	55.0135	55.7022
0	YDL227C	RF1	13214.6	131.285	0.1542	54.3426	0.99929	130.075	132.495	0.14895	0.15946	54.0592	54.626
0	YDL227C	RF1	12697.1	129.53	0.14847	56.9749	0.99933	128.324	130.737	0.1436	0.15334	56.6903	57.2594
0	YDL227C	RF1	13480.5	130.878	0.17444	51.999	0.99925	129.721	132.035	0.16807	0.18081	51.7357	52.2624
0	YDL227C	RF1	11817.9	129.85	0.11818	63.9836	0.99786	127.49	132.21	0.11162	0.12474	63.3527	64.6146
0	YDL227C	RF1	12767.1	128.933	0.16467	55.9782	0.99928	127.715	130.151	0.15874	0.17061	55.7	56.2563
0	YDL227C	RF1	12725.6	129.69	0.15285	56.8754	0.99961	128.781	130.599	0.14899	0.1567	56.6639	57.0868
0	YDL227C	RF1	12342	130.272	0.14558	60.2586	0.99877	128.659	131.885	0.13887	0.1523	59.8595	60.6577
0	YDL227C	RF1	12950.5	130.058	0.16804	55.4245	0.99951	129.079	131.037	0.16313	0.17296	55.2035	55.6456
0	YDL227C	RF1	13224.6	134.392	0.13956	56.5942	0.99891	132.896	135.888	0.13359	0.14552	56.2166	56.9719
0	YDL227C	RF1	12429.2	128.217	0.15807	58.0611	0.99951	127.272	129.163	0.15341	0.16272	57.8289	58.2933
0	YDL227C	RF1	12416.1	131.264	0.14012	60.4104	0.99919	129.931	132.598	0.13497	0.14527	60.0776	60.7431
0	YDL227C	RF1	12702.8	130.506	0.16572	57.6645	0.99965	129.713	131.298	0.16157	0.16988	57.4769	57.8522
0	YDL227C	RF1	12086.5	129.278	0.13602	61.5059	0.99899	127.801	130.754	0.13057	0.14147	61.1289	61.8829
0	YDL227C	RF1	13281	134.33	0.1487	56.13	0.99893	132.903	135.757	0.14261	0.15478	55.7816	56.4784
0	YDL227C	RF1	13225.7	132.15	0.15339	54.917	0.9991	130.88	133.42	0.14755	0.15923	54.6034	55.2306
0	YDL227C	RF1	13140.6	131.737	0.15543	55.2495	0.99951	130.715	132.758	0.15098	0.15987	55.0139	55.4852
0	YDL227C	RF1	13073.9	133.744	0.1441	57.2449	0.99895	132.288	135.2	0.13822	0.14998	56.8856	57.6041
0	YDL227C	RF1	13373.7	132.18	0.14944	53.8201	0.99896	130.711	133.649	0.1434	0.15548	53.4724	54.1677
0	YDL227C	RF1	13275.2	131.3	0.16331	53.8936	0.99878	129.71	132.891	0.15566	0.17096	53.5288	54.2584
0	YDL227C	RF1	13798.1	133.613	0.15358	51.7282	0.99925	132.398	134.827	0.14827	0.15888	51.4427	52.0137
0	YDL227C	RF1	13923.1	136.246	0.16555	52.8077	0.99935	135.096	137.395	0.16004	0.17106	52.5526	53.0628
0	YDL227C	RF1	13625.6	134.012	0.16682	53.3244	0.99924	132.759	135.264	0.16067	0.17297	53.0439	53.605
0	YDL227C	RF1	13213.4	134.695	0.14223	56.8986	0.99867	133.045	136.344	0.13574	0.14871	56.4911	57.306
0	YDL227C	RF1	13269.2	133.129	0.14974	55.3268	0.99916	131.753	134.506	0.14418	0.1553	55.0077	55.6459
0	YDL227C	RF1	13391.7	130.572	0.16235	52.4371	0.99896	129.169	131.975	0.15552	0.16917	52.1088	52.7654
0	YDL227C	RF1	12807.2	130.851	0.1625	57.1229	0.99956	129.883	131.818	0.15799	0.16701	56.9064	57.3395
0	YDL227C	RF1	13297.4	130.452	0.1612	53.0652	0.9992	129.205	131.698	0.15525	0.16715	52.7738	53.3567
0	YDL227C	RF1	7834.52	102.61	0.09279	78.6496	0.99722	99.2103	106.01	0.08722	0.09836	77.5225	79.7767
0	YDL227C	RF1	13053	130.128	0.15708	54.6896	0.99936	128.99	131.266	0.15196	0.16221	54.4238	54.9555
0	YDL227C	RF1	12660.2	128.294	0.1589	56.3178	0.99916	127.055	129.533	0.15272	0.16508	56.0107	56.6249
0	YDL227C	RF1	12423	129.366	0.14837	58.9693	0.99943	128.176	130.556	0.14363	0.15311	58.6931	59.2454
0	YDL227C	RF1	13331.1	131.264	0.16514	53.4396	0.99938	130.177	132.35	0.1598	0.17049	53.1904	53.6888
0	YDL227C	RF1	12903.2	129.029	0.15749	54.9964	0.999	127.72	130.337	0.15105	0.16392	54.6694	55.3234
0	YDL227C	RF1	13473.8	131.155	0.16497	52.2666	0.99919	129.929	132.381	0.15886	0.17108	51.9826	52.5507
0	YDL227C	RF1	13389.5	131.722	0.1644	53.3496	0.9995	130.81	132.634	0.15962	0.16917	53.1277	53.5714
0	YDL227C	RF1	13032.8	131.209	0.16173	55.6708	0.99954	130.305	132.114	0.15717	0.16629	55.452	55.8896
0	YDL227C	RF1	13102.8	131.931	0.16103	55.6834	0.99965	131.142	132.72	0.15711	0.16496	55.4934	55.8734
0	YDL227C	RF1	12761.1	130.791	0.15273	57.4301	0.99957	129.889	131.692	0.14862	0.15683	57.2088	57.6515
0	YDL227C	RF1	13768.3	132.069	0.16809	50.7475	0.99898	130.708	133.43	0.16099	0.1752	50.4335	51.0616
0	YDL227C	RF1	13730.6	133.115	0.17148	51.851	0.99943	132.089	134.14	0.16608	0.17689	51.6197	52.0822
0	YDL227C	RF1	13758.3	132.271	0.16348	50.9825	0.99903	130.941	133.601	0.15689	0.17008	50.6731	51.292
0	YDL227C	RF1	13642.5	132.522	0.15887	52.0536	0.99914	131.229	133.815	0.15287	0.16488	51.7519	52.3552
0	YDL227C	RF1	13107.4	133.885	0.13171	57.0957	0.9975	131.608	136.162	0.12383	0.13959	56.511	57.6804
0	YDL227C	RF1	13756.1	133.666	0.14372	52.0822	0.99854	131.933	135.398	0.13698	0.15045	51.6647	52.4996
0	YDL227C	RF1	14210.2	136.591	0.15913	50.9633	0.99894	135.143	138.039	0.15249	0.16578	50.6334	51.2932
0	YDL227C	RF1	13567.4	135.483	0.14533	54.8565	0.99773	133.386	137.58	0.13673	0.15393	54.3394	55.3736
0	YDL227C	RF1	14140.8	134.944	0.16208	50.2079	0.99887	133.49	136.398	0.15503	0.16913	49.8735	50.5422
0	YDL227C	RF1	13769.8	133.602	0.17428	51.9331	0.99953	132.668	134.535	0.16925	0.1793	51.7248	52.1414
0	YDL227C	RF1	8478.11	109.425	0.09295	77.5216	0.99618	105.168	113.683	0.0862	0.0997	76.1812	78.8621
0	YDL227C	RF1	13269.7	131.279	0.16634	53.9194	0.99925	130.057	132.501	0.16028	0.17239	53.6411	54.1976
0	YDL227C	RF1	13184.8	131.255	0.15462	54.5467	0.99914	129.909	132.601	0.14876	0.16049	54.2324	54.861
0	YDL227C	RF1	9181.29	116.764	0.09045	76.3666	0.99613	112.414	121.114	0.08417	0.09674	75.047	77.6861
0	YDL227C	RF1	12598.3	128.739	0.15974	57.1403	0.99932	127.607	129.872	0.15408	0.1654	56.8628	57.4178
0	YDL227C	RF1	13115.4	130.846	0.15756	54.7636	0.99936	129.707	131.985	0.15243	0.16268	54.4994	55.0278
0	YDL227C	RF1	12192.5	128.756	0.1568	60.3052	0.99972	127.942	129.57	0.15325	0.16036	60.1221	60.4883
0	YDL227C	RF1	12525.3	132.301	0.12561	60.3233	0.99844	130.402	134.2	0.11962	0.1316	59.8288	60.8178
0	YDL227C	RF1	13446.8	131.46	0.16149	52.7103	0.99937	130.434	132.486	0.15623	0.16674	52.4574	52.9632
0	YDL227C	RF1	13050.5	130.096	0.17158	54.6849	0.99959	129.263	130.929	0.1669	0.17627	54.4853	54.8846
0	YDL227C	RF1	9263.86	106.943	0.10479	68.3698	0.99832	104.926	108.961	0.09972	0.10986	67.6976	69.042
0	YDL227C	RF1	13596.5	132.007	0.16545	52.0008	0.99943	131.05	132.964	0.16033	0.17057	51.7673	52.2343
0	YDL227C	RF1	13041.5	131.279	0.15066	55.6566	0.99926	130.013	132.545	0.14543	0.15588	55.3606	55.9526
0	YDL227C	RF1	12931	134.222	0.12918	58.6562	0.99883	132.59	135.855	0.12378	0.13459	58.2385	59.0739
0	YDL227C	RF1	13261.3	131.821	0.16398	54.3987	0.99934	130.674	132.968	0.15848	0.16948	54.1381	54.6593
0	YDL227C	RF1	13041.3	132.239	0.14527	56.3784	0.99913	130.841	133.637	0.13992	0.15061	56.0508	56.706
0	YDL227C	RF1	13343	133.325	0.15125	54.9196	0.9993	132.088	134.562	0.14616	0.15634	54.6335	55.2056
0	YDL227C	RF1	13782.2	133.901	0.15262	52.0695	0.99882	132.363	135.439	0.14601	0.15923	51.7086	52.4305
0	YDL227C	RF1	14016	134.068	0.15974	50.4534	0.99882	132.585	135.55	0.15271	0.16677	50.1087	50.7981
0	YDL227C	RF1	14417.7	134.569	0.16307	47.8573	0.99892	133.211	135.927	0.15616	0.16999	47.5413	48.1733
0	YDL227C	RF1	14487.4	136.129	0.16723	48.5741	0.99866	134.577	137.682	0.15916	0.17529	48.2218	48.9264
0	YDL227C	RF1	14450.3	137.67	0.15184	50.0331	0.99845	135.924	139.416	0.14439	0.15928	49.6285	50.4377
0	YDL227C	RF1	13878.6	135.459	0.15096	52.5414	0.99791	133.53	137.388	0.14236	0.15955	52.0665	53.0164
0	YDL227C	RF1	13230.9	135.086	0.13162	57.0517	0.99725	132.654	137.517	0.12328	0.13996	56.4326	57.6707
0	YDL227C	RF1	13830	133.443	0.1589	51.3588	0.99913	132.15	134.736	0.15287	0.16492	51.0578	51.6597
0	YDL227C	RF1	13536.2	133.166	0.16315	53.35	0.99949	132.231	134.1	0.15838	0.16793	53.1245	53.5755
0	YDL227C	RF1	12234.1	130.525	0.1349	61.2682	0.99875	128.862	132.188	0.12889	0.1409	60.8456	61.6909
0	YDL227C	RF1	8880.51	114.086	0.0911	77.159	0.99607	109.686	118.487	0.08462	0.09758	75.8103	78.5077
0	YDL227C	RF1	12038	130.068	0.13187	62.4464	0.99866	128.299	131.837	0.12577	0.13797	61.9933	62.8995
0	YDL227C	RF1	8813.12	107.654	0.09831	73.1306	0.99727	104.605	110.703	0.09222	0.1044	72.1336	74.1275
0	YDL227C	RF1	12905.3	130.141	0.16309	55.8355	0.99957	129.273	131.009	0.15863	0.16756	55.6249	56.046
0	YDL227C	RF1	13105.9	131.046	0.16605	54.9899	0.9995	130.118	131.974	0.16115	0.17095	54.7666	55.2132
0	YDL227C	RF1	13396.9	132.308	0.15903	53.7432	0.99956	131.44	133.176	0.15477	0.1633	53.5306	53.9557
0	YDL227C	RF1	12455.5	128.574	0.11667	58.1163	0.99516	125.357	131.792	0.10736	0.12598	57.2131	59.0194
0	YDL227C	RF1	13343.4	133.951	0.14065	55.3829	0.99843	132.201	135.7	0.13381	0.1475	54.942	55.8238
0	YDL227C	RF1	12506.6	129.448	0.14557	58.3839	0.99935	128.201	130.696	0.14075	0.15039	58.0905	58.6773
0	YDL227C	RF1	10822.5	125.894	0.12663	69.0333	0.99904	124.253	127.535	0.12162	0.13163	68.6074	69.4592
0	YDL227C	RF1	13828.5	133.904	0.16574	51.7271	0.99941	132.849	134.959	0.16051	0.17097	51.4872	51.9671
0	YDL227C	RF1	12429.6	132.072	0.12523	60.8839	0.99712	129.403	134.742	0.11686	0.1336	60.189	61.5788
0	YDL227C	RF1	13079.6	132.524	0.14544	56.3022	0.99895	130.963	134.085	0.13946	0.15141	55.9371	56.6673
0	YDL227C	RF1	12871.7	130.552	0.15889	56.4047	0.99934	129.352	131.751	0.15347	0.16431	56.131	56.6785
0	YDL227C	RF1	13833.3	134.137	0.15251	51.8693	0.99896	132.697	135.576	0.14632	0.15869	51.5316	52.207
0	YDL227C	RF1	13465.4	131.696	0.155	52.7519	0.99877	130.135	133.256	0.14806	0.16193	52.3838	53.12
0	YDL227C	RF1	14403.9	135.514	0.16229	48.7065	0.99846	133.855	137.172	0.15408	0.1705	48.324	49.089
0	YDL227C	RF1	14532.5	140.065	0.14718	51.2406	0.99803	138.012	142.117	0.13916	0.1552	50.7707	51.7106
0	YDL227C	RF1	14349.4	138.534	0.15117	51.4169	0.998	136.638	140.429	0.14279	0.15956	50.9581	51.8756
0	YDL227C	RF1	13487.7	134.087	0.15414	54.4097	0.99933	132.874	135.3	0.14899	0.15929	54.1318	54.6876
0	YDL227C	RF1	14256.1	134.655	0.16665	49.1272	0.99847	132.997	136.314	0.15806	0.17524	48.7473	49.5071
0	YDL227C	RF1	13847.3	134.517	0.16227	52.0581	0.9993	133.354	135.68	0.15676	0.16779	51.7931	52.3231
0	YDL227C	RF1	12521.5	129.638	0.15436	58.4109	0.99957	128.725	130.551	0.15009	0.15862	58.1872	58.6346
0	YDL227C	RF1	13304.4	132.319	0.15579	54.4511	0.99946	131.339	133.3	0.15116	0.16042	54.21	54.6921
0	YDL227C	RF1	13733.4	132.892	0.1604	51.6562	0.99872	131.435	134.349	0.15301	0.16778	51.298	52.0145
0	YDL227C	RF1	13606.6	131.596	0.16542	51.6023	0.99917	130.349	132.843	0.15914	0.1717	51.3131	51.8914
0	YDL227C	RF1	13404.8	134.736	0.14561	55.5087	0.99877	133.2	136.272	0.13928	0.15193	55.1298	55.8876
0	YDL227C	RF1	12682	133.152	0.13855	59.7538	0.99884	131.564	134.74	0.13261	0.1445	59.3595	60.1481
0	YDL227C	RF1	12838.7	130.417	0.15533	56.5553	0.99942	129.38	131.454	0.15044	0.16022	56.3002	56.8103
0	YDL227C	RF1	13343.4	133.485	0.14679	55.0361	0.99834	131.728	135.243	0.13936	0.15422	54.5986	55.4736
0	YDL227C	RF1	11671.1	127.281	0.12113	63.3004	0.99762	124.787	129.775	0.11365	0.1286	62.6254	63.9754
0	YDL227C	RF1	13085.2	131.978	0.15803	55.8523	0.9991	130.693	133.264	0.15184	0.16421	55.5406	56.1639
0	YDL227C	RF1	12776.3	132.468	0.1492	58.5509	0.99894	130.986	133.95	0.14282	0.15558	58.1906	58.9112
0	YDL227C	RF1	12934.3	131.257	0.16286	56.4575	0.9996	130.395	132.118	0.15849	0.16724	56.2511	56.664
0	YDL227C	RF1	13521	131.922	0.15706	52.5061	0.99936	130.814	133.03	0.15202	0.1621	52.2461	52.7661
0	YDL227C	RF1	12705.7	131.077	0.16252	58.0664	0.99961	130.148	132.006	0.15822	0.16683	57.8606	58.2722
0	YDL227C	RF1	13261	134.665	0.14794	56.5246	0.99893	133.199	136.131	0.14176	0.15411	56.1678	56.8815
0	YDL227C	RF1	13871.7	135.608	0.15159	52.7056	0.99858	134.022	137.195	0.14449	0.1587	52.3164	53.0949
0	YDL227C	RF1	14232	134.271	0.16646	49.0036	0.9989	132.876	135.666	0.15922	0.1737	48.6827	49.3245
0	YDL227C	RF1	13991.9	134.797	0.15632	51.1981	0.9989	133.323	136.271	0.14969	0.16295	50.8559	51.5404
0	YDL227C	RF1	14436.2	138.207	0.14628	50.542	0.9981	136.382	140.032	0.13855	0.15401	50.0913	50.9927
0	YDL227C	RF1	15051.6	140.984	0.15822	48.2358	0.99762	139	142.968	0.14853	0.1679	47.7667	48.705
0	YDL227C	RF1	14543.1	139.308	0.1544	50.6019	0.99831	137.58	141.036	0.14645	0.16234	50.188	51.0157
0	YDL227C	RF1	14281.4	138.409	0.148	51.8143	0.99824	136.614	140.204	0.14036	0.15565	51.3765	52.2521
0	YDL227C	RF1	12244.5	131.066	0.11254	61.569	0.99581	127.747	134.384	0.10398	0.12111	60.6581	62.4799
0	YDL227C	RF1	13727.7	133.914	0.15759	52.4867	0.99923	132.666	135.161	0.15197	0.16322	52.1987	52.7747
0	YDL227C	RF1	14035.7	135.377	0.15965	51.3196	0.99926	134.255	136.498	0.15409	0.16521	51.0479	51.5914
0	YDL227C	RF1	13291.2	131.734	0.15456	54.1043	0.99925	130.491	132.977	0.14915	0.15998	53.8139	54.3947
0	YDL227C	RF1	13348	130.906	0.15967	53.0329	0.99921	129.668	132.144	0.15387	0.16547	52.7433	53.3225
0	YDL227C	RF1	12923.8	131.685	0.15238	56.8572	0.99906	130.331	133.038	0.14626	0.15849	56.5254	57.1889
0	YDL227C	RF1	12006.2	130.097	0.12045	62.709	0.99594	126.818	133.375	0.11088	0.13002	61.8358	63.5822
0	YDL227C	RF1	11848	128.954	0.13201	63.1206	0.99792	126.678	131.229	0.12412	0.1399	62.5353	63.706
0	YDL227C	RF1	13133.1	131.812	0.16804	55.3643	0.99959	130.97	132.654	0.16354	0.17255	55.1644	55.5642
0	YDL227C	RF1	13629.2	132.535	0.16757	52.1646	0.99926	131.358	133.712	0.1616	0.17354	51.8962	52.433
0	YDL227C	RF1	14073	135.767	0.15701	51.3424	0.99858	134.224	137.309	0.14959	0.16442	50.9671	51.7176
0	YDL227C	RF1	13544.5	134.429	0.14953	54.2426	0.99896	133.043	135.815	0.1435	0.15557	53.9009	54.5842
0	YDL227C	RF1	13168.1	131.326	0.16601	54.7289	0.99959	130.489	132.163	0.16159	0.17043	54.5275	54.9302
0	YDL227C	RF1	13297.7	132.269	0.15931	54.4639	0.99936	131.21	133.328	0.15412	0.1645	54.206	54.7218
0	YDL227C	RF1	14204.3	135.193	0.16135	49.9315	0.99863	133.712	136.674	0.15374	0.16897	49.5716	50.2915
0	YDL227C	RF1	13398.2	134.323	0.14821	55.2522	0.99872	132.77	135.876	0.14159	0.15483	54.8702	55.6343
0	YDL227C	RF1	14391.7	136.702	0.16143	49.7194	0.99851	135.15	138.253	0.15351	0.16934	49.3462	50.0925
0	YDL227C	RF1	13998.1	136.071	0.15772	52.1243	0.99894	134.712	137.429	0.15121	0.16423	51.7967	52.452
0	YDL227C	RF1	13410.6	133.991	0.15812	54.913	0.99945	132.984	134.999	0.15332	0.16293	54.6709	55.1553
0	YDL227C	RF1	13650.5	135.097	0.15796	53.9567	0.99918	133.871	136.323	0.15213	0.16379	53.6623	54.2512
0	YDL227C	RF1	14332	135.101	0.16524	48.9148	0.99901	133.771	136.431	0.15846	0.17203	48.6098	49.2198
0	YDL227C	RF1	14712.2	140.694	0.15672	50.4287	0.99802	138.819	142.568	0.14795	0.16549	49.9865	50.8709
0	YDL227C	RF1	14784.5	139.787	0.15622	49.2325	0.998	137.95	141.624	0.14749	0.16496	48.7936	49.6714
0	YDL227C	RF1	13995.5	135.27	0.1609	51.5346	0.99891	133.796	136.743	0.154	0.1678	51.1984	51.8709
0	YDL227C	RF1	14520.2	135.671	0.17039	47.9731	0.99875	134.196	137.147	0.16238	0.17841	47.6389	48.3073
0	YDL227C	RF1	12334.3	133.217	0.11027	62.4034	0.9949	129.431	137.004	0.1011	0.11944	61.376	63.4308
0	YDL227C	RF1	10871.5	123.167	0.10736	66.7266	0.99639	119.887	126.446	0.09965	0.11508	65.7773	67.676
0	YDL227C	RF1	12835.8	131.777	0.13036	57.5904	0.99808	129.596	133.959	0.12351	0.13722	57.057	58.1238
0	YDL227C	RF1	13689.3	132.07	0.16232	51.3469	0.99894	130.645	133.495	0.15536	0.16927	51.0147	51.6791
0	YDL227C	RF1	13540.7	132.292	0.15449	52.6435	0.99879	130.727	133.857	0.14759	0.16139	52.2751	53.0118
0	YDL227C	RF1	13003.3	131.294	0.15286	55.9592	0.9991	130.006	132.583	0.14697	0.15875	55.6409	56.2776
0	YDL227C	RF1	13543.3	136.04	0.14112	55.4439	0.99868	134.42	137.661	0.13484	0.14739	55.0424	55.8454
0	YDL227C	RF1	13127.7	131.981	0.1551	55.5324	0.99936	130.894	133.069	0.15002	0.16018	55.266	55.7988
0	YDL227C	RF1	13051.2	134.153	0.14435	57.7124	0.99828	132.252	136.055	0.13668	0.15202	57.2466	58.1782
0	YDL227C	RF1	13268	135.191	0.13795	56.8546	0.99848	133.397	136.985	0.13128	0.14462	56.4072	57.302
0	YDL227C	RF1	13675.3	134.27	0.15274	53.1485	0.99897	132.915	135.624	0.14657	0.15892	52.8149	53.4821
0	YDL227C	RF1	13539.8	133.71	0.15746	53.7367	0.9992	132.519	134.902	0.15175	0.16316	53.4467	54.0266
0	YDL227C	RF1	14011	136.776	0.14168	52.5583	0.99865	135.203	138.35	0.13543	0.14793	52.1643	52.9523
0	YDL227C	RF1	13849.3	134.775	0.15725	52.24	0.99889	133.396	136.154	0.15063	0.16388	51.904	52.576
0	YDL227C	RF1	13282.7	133.763	0.14907	55.6981	0.99911	132.345	135.18	0.14343	0.1547	55.3714	56.0247
0	YDL227C	RF1	13093.6	134.727	0.13504	57.8111	0.99858	132.97	136.484	0.12876	0.14133	57.3698	58.2523
0	YDL227C	RF1	13476.6	137.42	0.12889	56.9258	0.9984	135.509	139.33	0.12244	0.13534	56.4385	57.4131
0	YDL227C	RF1	13501	134.827	0.15249	54.8628	0.99898	133.438	136.217	0.14629	0.1587	54.5256	55.2001
0	YDL227C	RF1	13643.3	137.026	0.13947	55.4293	0.9988	135.289	138.763	0.13321	0.14572	55.0208	55.8377
0	YDL227C	RF1	14716.1	136.444	0.15892	47.1421	0.9987	134.95	137.939	0.15166	0.16618	46.7942	47.49
0	YDL227C	RF1	15552.7	141.33	0.15561	44.9488	0.99663	138.931	143.729	0.14446	0.16676	44.3985	45.499
0	YDL227C	RF1	14986.8	140.8	0.14824	48.5546	0.99808	138.99	142.61	0.14034	0.15613	48.1145	48.9946
0	YDL227C	RF1	13862	139.117	0.11454	55.3419	0.99635	135.949	142.284	0.10685	0.12222	54.5502	56.1336
0	YDL227C	RF1	14532	136.836	0.15965	48.7973	0.99885	135.374	138.297	0.15269	0.16661	48.4614	49.1332
0	YDL227C	RF1	14752.4	137.045	0.16255	47.3507	0.99796	135.162	138.927	0.15312	0.17198	46.919	47.7824
0	YDL227C	RF1	14334.2	135.497	0.1531	49.2071	0.99842	133.896	137.099	0.1455	0.1607	48.809	49.6052
0	YDL227C	RF1	14427.6	137.02	0.15112	49.7004	0.99807	135.226	138.814	0.14294	0.15931	49.2579	50.1429
0	YDL227C	RF1	13993	133.821	0.15116	50.432	0.99826	132.006	135.636	0.14331	0.15902	49.9997	50.8644
0	YDL227C	RF1	13773.5	135.903	0.1184	53.6375	0.99674	133.095	138.711	0.11086	0.12594	52.9214	54.3535
0	YDL227C	RF1	13042.7	134.455	0.12813	57.9909	0.99791	132.321	136.588	0.12116	0.1351	57.4417	58.5401
0	YDL227C	RF1	12149.4	131.684	0.09954	62.7201	0.99439	127.131	136.237	0.09129	0.10779	61.4949	63.9454
0	YDL227C	RF1	13245.5	133.229	0.13595	55.5774	0.9987	131.631	134.827	0.13002	0.14187	55.1668	55.988
0	YDL227C	RF1	12882.7	134.356	0.1273	59.1109	0.99824	132.364	136.348	0.12091	0.13369	58.5996	59.6223
0	YDL227C	RF1	13725.7	133.652	0.15395	52.3004	0.9993	132.471	134.832	0.14881	0.15909	52.0243	52.5765
0	YDL227C	RF1	14051.2	133.839	0.16118	50.0119	0.99875	132.317	135.361	0.15379	0.16857	49.6578	50.3659
0	YDL227C	RF1	13505.3	134.633	0.14653	54.6858	0.9985	132.954	136.313	0.1395	0.15357	54.27	55.1015
0	YDL227C	RF1	13942.3	134.791	0.15805	51.5614	0.99853	133.213	136.369	0.15034	0.16575	51.1762	51.9466
0	YDL227C	RF1	14132.1	134.365	0.16034	49.8206	0.9987	132.824	135.905	0.15293	0.16774	49.4626	50.1787
0	YDL227C	RF1	13968.6	137.044	0.1466	53.0691	0.99862	135.443	138.645	0.13992	0.15328	52.676	53.4622
0	YDL227C	RF1	13606.5	136.601	0.13943	55.3889	0.99896	135.118	138.083	0.1336	0.14525	55.0154	55.7623
0	YDL227C	RF1	13863.4	134.121	0.15583	51.6326	0.9984	132.346	135.896	0.1479	0.16376	51.219	52.0461
0	YDL227C	RF1	13108.3	133.999	0.15341	57.1756	0.99883	132.493	135.505	0.14665	0.16016	56.8148	57.5364
0	YDL227C	RF1	14215.4	135.693	0.16955	50.2372	0.99912	134.494	136.891	0.16291	0.17619	49.9532	50.5213
0	YDL227C	RF1	14618.8	137.121	0.15579	48.3848	0.99842	135.423	138.819	0.148	0.16357	47.9905	48.779
0.05	YDL227C	RF1	15287.5	135.965	0.16595	42.5579	0.99443	133.172	138.758	0.15052	0.18137	41.9005	43.2152
0.05	YDL227C	RF1	0	0	0	0	0	0	0	0	0	0	0
0.05	YDL227C	RF1	14658	132.245	0.16426	44.1555	0.99548	129.695	134.794	0.15022	0.17829	43.5427	44.7684
0.05	YDL227C	RF1	0	0	0	0	0	0	0	0	0	0	0
0.05	YDL227C	RF1	15082.5	133.203	0.1384	41.7484	0.99344	130.201	136.206	0.12602	0.15078	40.9604	42.5365
0.05	YDL227C	RF1	13764.6	128.722	0.16427	48.0649	0.99702	126.564	130.88	0.15268	0.17586	47.5421	48.5876
0.05	YDL227C	RF1	14707.9	129.759	0.13388	41.6237	0.99292	126.709	132.809	0.12169	0.14608	40.7889	42.4585
0.05	YDL227C	RF1	12870.8	124.487	0.15607	51.6071	0.99841	122.844	126.131	0.14813	0.16401	51.1948	52.0194
0.05	YDL227C	RF1	13376	128.791	0.15029	51.1382	0.9984	127.103	130.478	0.14285	0.15774	50.7212	51.5552
0.05	YDL227C	RF1	13167	127.519	0.14884	51.7423	0.9988	126.045	128.994	0.14244	0.15524	51.3744	52.1102
0.05	YDL227C	RF1	14129.1	128.871	0.16887	45.36	0.99673	126.724	131.018	0.15632	0.18142	44.8402	45.8798
0.05	YDL227C	RF1	13565.5	129.751	0.15576	50.4472	0.99713	127.657	131.845	0.14523	0.16629	49.9104	50.9839
0.05	YDL227C	RF1	12764.9	125.833	0.14115	53.5528	0.99599	123.28	128.385	0.13031	0.152	52.8612	54.2445
0.05	YDL227C	RF1	13383.6	129.442	0.15079	51.6032	0.99821	127.761	131.124	0.14288	0.15869	51.1676	52.0387
0.05	YDL227C	RF1	12847.1	125.64	0.14661	52.7436	0.99785	123.804	127.476	0.13822	0.155	52.2507	53.2364
0.05	YDL227C	RF1	13808.7	129.8	0.14998	48.6108	0.99733	127.826	131.773	0.14046	0.15949	48.093	49.1287
0.05	YDL227C	RF1	13846.3	129.434	0.15634	48.0202	0.99729	127.489	131.379	0.14617	0.1665	47.5163	48.5241
0.05	YDL227C	RF1	13717.6	128.646	0.15329	48.3655	0.99637	126.385	130.907	0.14184	0.16474	47.7718	48.9591
0.05	YDL227C	RF1	14292.8	128.042	0.17063	43.3708	0.99579	125.715	130.369	0.1564	0.18487	42.8	43.9415
0.05	YDL227C	RF1	12866.7	127.721	0.13984	54.2561	0.9978	125.775	129.668	0.13185	0.14783	53.7367	54.7756
0.05	YDL227C	RF1	14201.8	128.874	0.1628	44.797	0.99549	126.52	131.229	0.14906	0.17654	44.1879	45.406
0.05	YDL227C	RF1	13472.4	127.62	0.15748	49.4312	0.99789	125.751	129.49	0.14825	0.16672	48.9693	49.893
0.05	YDL227C	RF1	14755.9	130.544	0.16683	41.9612	0.99402	127.943	133.146	0.1509	0.18275	41.2933	42.6291
0.05	YDL227C	RF1	0	0	0	0	0	0	0	0	0	0	0
0.05	YDL227C	RF1	15109.4	139.14	0.16579	46.4057	0.99689	136.823	141.457	0.1538	0.17778	45.8839	46.9274
0.05	YDL227C	RF1	14318.6	137.561	0.16021	50.9092	0.99798	135.691	139.431	0.15099	0.16943	50.4631	51.3554
0.05	YDL227C	RF1	0	0	0	0	0	0	0	0	0	0	0
0.05	YDL227C	RF1	0	0	0	0	0	0	0	0	0	0	0
0.05	YDL227C	RF1	14156.2	135.458	0.16972	50.4926	0.9984	133.732	137.183	0.16076	0.17868	50.1053	50.8799
0.05	YDL227C	RF1	14377.9	135.158	0.16567	48.6199	0.99826	133.418	136.898	0.15672	0.17463	48.2208	49.019
0.05	YDL227C	RF1	13548.2	131.096	0.16827	51.6535	0.99901	129.749	132.443	0.16127	0.17527	51.3423	51.9647
0.05	YDL227C	RF1	14711.3	134.871	0.16316	45.9201	0.99729	132.934	136.808	0.15245	0.17388	45.444	46.3962
0.05	YDL227C	RF1	0	0	0	0	0	0	0	0	0	0	0
0.05	YDL227C	RF1	0	0	0	0	0	0	0	0	0	0	0
0.05	YDL227C	RF1	14543.2	133.874	0.16454	46.3633	0.99752	131.891	135.858	0.154	0.17507	45.898	46.8286
0.05	YDL227C	RF1	9550.48	117.065	0.08523	73.4061	0.99223	110.54	123.59	0.07618	0.09428	71.3113	75.501
0.05	YDL227C	RF1	12693	131.369	0.12291	58.3729	0.99525	128.158	134.58	0.11296	0.13286	57.5128	59.2329
0.05	YDL227C	RF1	14734.7	134.304	0.1597	45.2843	0.99542	131.797	136.812	0.14618	0.17322	44.6579	45.9107
0.05	YDL227C	RF1	14403.8	132.522	0.16717	46.3072	0.99799	130.75	134.293	0.1574	0.17694	45.8901	46.7243
0.05	YDL227C	RF1	13530.3	133.442	0.15617	53.6045	0.99815	131.645	135.24	0.14765	0.16468	53.1644	54.0446
0.05	YDL227C	RF1	14169.6	133.319	0.14778	48.7111	0.99764	131.271	135.367	0.139	0.15656	48.2119	49.2103
0.05	YDL227C	RF1	14074.4	134.44	0.15804	50.3087	0.99811	132.698	136.183	0.14938	0.1667	49.8798	50.7375
0.05	YDL227C	RF1	14072.8	133.951	0.16117	49.9392	0.99848	132.299	135.603	0.15315	0.16919	49.5551	50.3233
0.05	YDL227C	RF1	14428.9	134.043	0.16544	47.3536	0.99762	132.072	136.014	0.15503	0.17584	46.8948	47.8123
0.05	YDL227C	RF1	13572.7	130.856	0.1605	51.2758	0.99913	129.6	132.112	0.15442	0.16658	50.9787	51.5728
0.05	YDL227C	RF1	14361.1	135.708	0.1506	49.1726	0.99745	133.682	137.734	0.14126	0.15994	48.6662	49.679
0.05	YDL227C	RF1	0	0	0	0	0	0	0	0	0	0	0
0.05	YDL227C	RF1	0	0	0	0	0	0	0	0	0	0	0
0.05	YDL227C	RF1	15205.5	140.494	0.1593	46.7677	0.9968	138.252	142.736	0.14798	0.17062	46.2345	47.3008
0.05	YDL227C	RF1	14623.1	139.189	0.16723	49.9397	0.9978	137.153	141.226	0.1571	0.17736	49.4902	50.3893
0.05	YDL227C	RF1	14363.7	136.996	0.16534	50.151	0.99848	135.285	138.707	0.15688	0.1738	49.7665	50.5355
0.05	YDL227C	RF1	14280.9	137.269	0.15786	50.9616	0.99871	135.668	138.87	0.15065	0.16508	50.5975	51.3258
0.05	YDL227C	RF1	14426.4	136.426	0.16568	49.2529	0.99867	134.878	137.973	0.15786	0.17349	48.9023	49.6035
0.05	YDL227C	RF1	13718.3	134.802	0.14835	53.2312	0.99859	133.065	136.54	0.14137	0.15532	52.825	53.6374
0.05	YDL227C	RF1	15037	135.116	0.13647	43.6916	0.99309	131.853	138.379	0.12371	0.14923	42.8547	44.5284
0.05	YDL227C	RF1	13591.7	133.432	0.16661	53.1369	0.99848	131.827	135.037	0.15812	0.1751	52.7532	53.5206
0.05	YDL227C	RF1	14420.8	135.58	0.15801	48.6335	0.998	133.823	137.337	0.14915	0.16687	48.2019	49.0651
0.05	YDL227C	RF1	14090.2	134.339	0.16153	50.1124	0.9983	132.575	136.102	0.15298	0.17008	49.7043	50.5204
0.05	YDL227C	RF1	15235.4	136.896	0.14154	43.6932	0.99428	134.083	139.708	0.1293	0.15378	42.9594	44.4271
0.05	YDL227C	RF1	13422.9	130.945	0.16738	52.4917	0.99902	129.599	132.292	0.16051	0.17425	52.1815	52.8019
0.05	YDL227C	RF1	13942.4	132.911	0.17716	50.099	0.99889	131.621	134.202	0.1693	0.18502	49.7922	50.4058
0.05	YDL227C	RF1	10741.5	120.451	0.10209	65.8115	0.99379	116.186	124.715	0.09266	0.11152	64.5122	67.1108
0.05	YDL227C	RF1	12640.1	130.696	0.12265	58.2797	0.99593	127.712	133.68	0.11338	0.13193	57.4751	59.0843
0.05	YDL227C	RF1	13742.1	132.714	0.16633	51.4523	0.99873	131.185	134.243	0.15861	0.17405	51.1013	51.8033
0.05	YDL227C	RF1	14109.8	133.563	0.16467	49.3565	0.99806	131.729	135.397	0.15532	0.17401	48.9313	49.7817
0.05	YDL227C	RF1	14681.7	134.789	0.16928	46.0743	0.99762	132.859	136.72	0.15855	0.18001	45.6294	46.5192
0.05	YDL227C	RF1	13933.3	133.951	0.15502	50.9796	0.99811	132.066	135.836	0.14658	0.16346	50.5369	51.4222
0.05	YDL227C	RF1	13741.2	133.924	0.15578	52.3941	0.99833	132.098	135.75	0.14769	0.16387	51.9703	52.8179
0.05	YDL227C	RF1	13454	128.313	0.16797	50.1463	0.99816	126.563	130.064	0.15849	0.17745	49.7291	50.5636
0.05	YDL227C	RF1	13828.1	134.757	0.17368	52.3841	0.99838	133.111	136.403	0.16438	0.18298	51.9992	52.7689
0.05	YDL227C	RF1	14203.5	135.676	0.15669	50.3108	0.99755	133.682	137.67	0.14695	0.16643	49.8232	50.7984
0.05	YDL227C	RF1	15314	137.351	0.17239	43.501	0.99579	135	139.701	0.15804	0.18674	42.9417	44.0603
0.05	YDL227C	RF1	14783.9	140.27	0.15945	49.6013	0.9979	138.229	142.31	0.15011	0.16879	49.1454	50.0571
0.05	YDL227C	RF1	13671.8	137.827	0.14177	55.8021	0.99825	135.772	139.881	0.1345	0.14903	55.3329	56.2713
0.05	YDL227C	RF1	13962.2	137.294	0.14019	53.3005	0.99806	135.197	139.392	0.13269	0.14769	52.8077	53.7933
0.05	YDL227C	RF1	14409.1	137.121	0.15938	49.9149	0.99853	135.449	138.792	0.15159	0.16717	49.5335	50.2963
0.05	YDL227C	RF1	14363.1	135.431	0.16105	48.9427	0.99864	133.883	136.978	0.15351	0.16859	48.5849	49.3006
0.05	YDL227C	RF1	14097	134.756	0.16143	50.3867	0.99888	133.323	136.189	0.15454	0.16832	50.0566	50.7168
0.05	YDL227C	RF1	14176.5	133.014	0.16121	48.4177	0.99822	131.279	134.748	0.15252	0.1699	48.0084	48.8271
0.05	YDL227C	RF1	14033.3	132.196	0.16371	48.843	0.99845	130.582	133.811	0.15541	0.17201	48.463	49.223
0.05	YDL227C	RF1	13968.7	132.135	0.16859	49.2831	0.99863	130.618	133.651	0.16045	0.17673	48.931	49.6353
0.05	YDL227C	RF1	14182.8	134.174	0.16705	49.294	0.99855	132.586	135.762	0.15879	0.17531	48.9295	49.6585
0.05	YDL227C	RF1	14311	135.001	0.15793	48.9906	0.99862	133.432	136.57	0.15052	0.16534	48.6238	49.3574
0.05	YDL227C	RF1	13474.1	131.211	0.15495	52.3076	0.99698	128.792	133.63	0.14409	0.16581	51.733	52.8821
0.05	YDL227C	RF1	13950.9	132.108	0.17295	49.3969	0.99846	130.494	133.722	0.16393	0.18198	49.026	49.7677
0.05	YDL227C	RF1	13879.6	133.092	0.1671	50.7126	0.99799	131.174	135.009	0.15725	0.17695	50.2724	51.1527
0.05	YDL227C	RF1	13997.8	132.706	0.16912	49.5189	0.99812	130.907	134.504	0.1595	0.17875	49.1041	49.9338
0.05	YDL227C	RF1	14243.2	133.822	0.16504	48.5638	0.99803	131.99	135.653	0.15557	0.1745	48.1388	48.9889
0.05	YDL227C	RF1	13846.2	133.405	0.17061	51.2083	0.9991	132.148	134.661	0.164	0.17723	50.9237	51.4928
0.05	YDL227C	RF1	13852.1	133.52	0.15321	51.2521	0.99779	131.461	135.579	0.14418	0.16225	50.7657	51.7385
0.05	YDL227C	RF1	13820.7	127.687	0.17384	46.7593	0.99752	125.807	129.567	0.16241	0.18527	46.3085	47.2101
0.05	YDL227C	RF1	12537.8	125.911	0.13145	55.4184	0.996	123.268	128.554	0.12164	0.14125	54.6887	56.1482
0.05	YDL227C	RF1	14597.3	135.513	0.16666	47.2784	0.99802	133.702	137.323	0.15708	0.17624	46.8628	47.694
0.05	YDL227C	RF1	11380.3	126.78	0.10225	65.2242	0.99505	122.794	130.766	0.09374	0.11076	64.0677	66.3808
0.05	YDL227C	RF1	13881.9	136.554	0.14268	53.3377	0.99661	134.017	139.09	0.13249	0.15286	52.7068	53.9686
0.05	YDL227C	RF1	0	0	0	0	0	0	0	0	0	0	0
0.05	YDL227C	RF1	15689	141.78	0.13512	44.324	0.99339	138.377	145.184	0.12272	0.14752	43.4905	45.1576
0.05	YDL227C	RF1	14760.9	139.268	0.16464	49.0088	0.99835	137.509	141.027	0.156	0.17329	48.6169	49.4007
0.05	YDL227C	RF1	14801.4	138.209	0.16089	47.903	0.99803	136.332	140.085	0.15181	0.16998	47.4755	48.3305
0.05	YDL227C	RF1	14317.2	135.344	0.16428	49.2145	0.99848	133.579	137.11	0.15602	0.17253	48.8325	49.5965
0.05	YDL227C	RF1	13793.3	133.395	0.16233	51.5966	0.99878	131.894	134.896	0.1551	0.16956	51.2507	51.9425
0.05	YDL227C	RF1	14183.3	134.031	0.16499	49.1768	0.99861	132.477	135.584	0.15705	0.17292	48.8179	49.5357
0.05	YDL227C	RF1	13797.3	132.149	0.17164	50.592	0.99892	130.783	133.515	0.16424	0.17904	50.2792	50.9047
0.05	YDL227C	RF1	13694.1	129.598	0.16757	49.3325	0.99815	127.876	131.32	0.15826	0.17689	48.924	49.7411
0.05	YDL227C	RF1	14963.2	136.405	0.14004	45.2907	0.99548	133.848	138.962	0.12921	0.15086	44.6237	45.9578
0.05	YDL227C	RF1	13516.8	131.782	0.17149	52.4301	0.99964	130.981	132.583	0.16726	0.17572	52.2483	52.6119
0.05	YDL227C	RF1	13712.1	133.168	0.16474	52.0303	0.99864	131.555	134.781	0.1568	0.17268	51.6613	52.3992
0.05	YDL227C	RF1	13667	131.986	0.16457	51.4499	0.99845	130.311	133.661	0.15622	0.17293	51.0616	51.8383
0.05	YDL227C	RF1	9514.41	110.466	0.1055	68.8648	0.99442	106.411	114.522	0.09554	0.11545	67.5663	70.1633
0.05	YDL227C	RF1	14011.3	134.034	0.16334	50.4627	0.99863	132.46	135.607	0.15559	0.17108	50.1002	50.8253
0.05	YDL227C	RF1	13497.8	132.194	0.1628	52.8926	0.99889	130.735	133.653	0.1558	0.16981	52.5568	53.2283
0.05	YDL227C	RF1	13632.3	131.089	0.17259	51.0066	0.99836	129.396	132.782	0.16332	0.18186	50.6178	51.3954
0.05	YDL227C	RF1	12926.5	127.946	0.14015	53.9649	0.99677	125.588	130.303	0.13044	0.14987	53.3365	54.5933
0.05	YDL227C	RF1	14212.8	133.405	0.1682	48.459	0.99812	131.633	135.177	0.15869	0.1777	48.0496	48.8685
0.05	YDL227C	RF1	11477.2	122.549	0.11625	61.3389	0.99497	119.116	125.982	0.10607	0.12643	60.3465	62.3314
0.05	YDL227C	RF1	14302.6	134.036	0.1682	48.2907	0.99826	132.328	135.743	0.15906	0.17734	47.8977	48.6837
0.05	YDL227C	RF1	13958.1	133.086	0.16552	50.1188	0.99815	131.284	134.889	0.15633	0.17471	49.7019	50.5357
0.05	YDL227C	RF1	13956.2	134.105	0.16264	50.9299	0.99881	132.622	135.589	0.15544	0.16983	50.5887	51.2711
0.05	YDL227C	RF1	13719.5	132.104	0.17196	51.1457	0.99871	130.567	133.642	0.16367	0.18025	50.7951	51.4964
0.05	YDL227C	RF1	13984.6	133.091	0.17066	49.9235	0.99856	131.594	134.587	0.16207	0.17924	49.5624	50.2846
0.05	YDL227C	RF1	14686.9	140.256	0.14582	50.2804	0.99804	138.232	142.28	0.13795	0.1537	49.813	50.7478
0.05	YDL227C	RF1	14779.8	138.434	0.16395	48.2336	0.99808	136.573	140.296	0.15471	0.17319	47.8142	48.653
0.05	YDL227C	RF1	14433.6	136.62	0.16326	49.3503	0.99801	134.708	138.532	0.15387	0.17266	48.9154	49.7851
0.05	YDL227C	RF1	12691.6	130.042	0.13751	57.4012	0.99729	127.579	132.505	0.12878	0.14625	56.7992	58.0032
0.05	YDL227C	RF1	14427	134.976	0.16792	48.1126	0.99838	133.324	136.628	0.15914	0.1767	47.7344	48.4908
0.05	YDL227C	RF1	13889.4	132.673	0.15971	50.3092	0.99888	131.258	134.088	0.15291	0.1665	49.9765	50.642
0.05	YDL227C	RF1	13921.6	133.313	0.16149	50.5706	0.99864	131.739	134.888	0.15385	0.16912	50.2044	50.9368
0.05	YDL227C	RF1	14272.6	133.141	0.1624	47.7977	0.99857	131.608	134.674	0.15456	0.17024	47.4365	48.159
0.05	YDL227C	RF1	14280.5	133.041	0.16521	47.659	0.9983	131.38	134.702	0.15644	0.17398	47.2698	48.0483
0.05	YDL227C	RF1	13257.4	130.29	0.1663	53.2461	0.99965	129.494	131.086	0.1623	0.1703	53.0623	53.4298
0.05	YDL227C	RF1	13471.8	130.58	0.15315	51.8292	0.99809	128.689	132.471	0.1447	0.1616	51.3745	52.2839
0.05	YDL227C	RF1	13074.2	131.626	0.1442	55.6695	0.99871	129.959	133.293	0.13784	0.15056	55.2733	56.0656
0.05	YDL227C	RF1	13770	132.336	0.15576	50.9438	0.99847	130.663	134.008	0.14811	0.1634	50.547	51.3405
0.05	YDL227C	RF1	12854.2	130.213	0.14798	56.282	0.99837	128.486	131.94	0.14045	0.15551	55.8467	56.7174
0.05	YDL227C	RF1	13331.6	130.679	0.15664	52.9806	0.99818	128.813	132.545	0.14816	0.16512	52.5397	53.4214
0.05	YDL227C	RF1	13584.4	132.508	0.15827	52.4815	0.99898	131.106	133.911	0.15183	0.1647	52.1549	52.8082
0.05	YDL227C	RF1	13657.2	132.391	0.15426	51.8399	0.9981	130.481	134.301	0.14577	0.16275	51.3879	52.2918
0.05	YDL227C	RF1	14177	133.161	0.16793	48.5326	0.99772	131.206	135.115	0.15745	0.17841	48.08	48.9852
0.05	YDL227C	RF1	14214.4	133.396	0.17283	48.441	0.99784	131.505	135.288	0.16219	0.18347	48.0087	48.8732
0.05	YDL227C	RF1	13571.9	132.347	0.16361	52.4506	0.99842	130.633	134.061	0.15528	0.17194	52.0561	52.8451
0.05	YDL227C	RF1	14212	133.637	0.16382	48.6496	0.99817	131.87	135.403	0.1548	0.17283	48.2379	49.0612
0.05	YDL227C	RF1	14115.2	133.288	0.16813	49.0984	0.99801	131.442	135.135	0.15833	0.17793	48.6726	49.5243
0.05	YDL227C	RF1	14685.8	135.38	0.16722	46.5194	0.99751	133.373	137.388	0.15641	0.17804	46.0573	46.9815
0.05	YDL227C	RF1	14750.5	135.595	0.16715	46.2139	0.99707	133.426	137.764	0.15544	0.17885	45.7146	46.7131
0.05	YDL227C	RF1	14237.4	137.823	0.15606	51.6955	0.99883	136.261	139.385	0.14925	0.16286	51.3417	52.0493
0.05	YDL227C	RF1	14128.3	136.799	0.15964	51.7201	0.99856	135.106	138.491	0.15192	0.16735	51.3376	52.1027
0.05	YDL227C	RF1	14515.5	135.798	0.16924	48.1082	0.99806	133.843	137.754	0.15945	0.17903	47.6886	48.5277
0.05	YDL227C	RF1	14451.2	135.718	0.1576	48.517	0.99797	133.673	137.763	0.14861	0.16659	48.0659	48.968
0.05	YDL227C	RF1	14105.7	135.019	0.1674	50.5269	0.99879	133.531	136.508	0.15983	0.17498	50.1898	50.8639
0.05	YDL227C	RF1	13985.8	133.368	0.16076	50.1314	0.99879	131.892	134.843	0.15362	0.16791	49.7868	50.4761
0.05	YDL227C	RF1	13875	131.962	0.15714	49.8539	0.99827	130.217	133.707	0.14889	0.16539	49.4376	50.2702
0.05	YDL227C	RF1	13648	132.473	0.1586	51.9741	0.99915	131.214	133.733	0.15276	0.16445	51.6797	52.2684
0.05	YDL227C	RF1	13708.6	132.543	0.17652	51.5719	0.99936	131.484	133.603	0.17061	0.18243	51.3342	51.8096
0.05	YDL227C	RF1	14501.6	133.897	0.16448	46.6933	0.99823	132.219	135.575	0.15561	0.17334	46.3002	47.0864
0.05	YDL227C	RF1	13412.6	131.517	0.16595	53.0155	0.99862	129.885	133.149	0.15783	0.17408	52.6414	53.3895
0.05	YDL227C	RF1	13886.2	132.889	0.17088	50.5042	0.99874	131.406	134.372	0.16294	0.17882	50.1658	50.8426
0.05	YDL227C	RF1	9068.12	104.721	0.0985	68.3967	0.99683	101.949	107.493	0.09221	0.1048	67.4266	69.3668
0.05	YDL227C	RF1	14098.9	133.042	0.17218	49.0259	0.99804	131.223	134.862	0.16209	0.18227	48.6094	49.4425
0.05	YDL227C	RF1	13410.3	132.403	0.15527	53.715	0.99868	130.766	134.041	0.14809	0.16245	53.3339	54.0961
0.05	YDL227C	RF1	11481.3	122.809	0.12717	61.5078	0.99801	120.801	124.818	0.12025	0.13409	60.9512	62.0644
0.05	YDL227C	RF1	14059	132.046	0.1677	48.5277	0.9978	130.145	133.947	0.15746	0.17795	48.0835	48.972
0.05	YDL227C	RF1	12721.1	127.82	0.13279	55.4714	0.99715	125.559	130.08	0.12439	0.14119	54.8594	56.0835
0.05	YDL227C	RF1	13176	131.351	0.15777	54.6875	0.99935	130.22	132.481	0.15269	0.16285	54.4263	54.9487
0.05	YDL227C	RF1	13832.1	133.433	0.16867	51.3357	0.99918	132.214	134.651	0.16239	0.17495	51.0588	51.6126
0.05	YDL227C	RF1	13243.8	130.686	0.14919	53.6572	0.99801	128.68	132.691	0.14086	0.15753	53.1762	54.1381
0.05	YDL227C	RF1	13499.8	132.11	0.16131	52.8126	0.99843	130.369	133.85	0.15307	0.16954	52.41	53.215
0.05	YDL227C	RF1	14204.7	133.48	0.17014	48.5808	0.99748	131.418	135.543	0.15889	0.1814	48.1069	49.0547
0.05	YDL227C	RF1	14420.2	134.753	0.15725	47.9846	0.99786	132.83	136.677	0.14807	0.16642	47.531	48.4382
0.05	YDL227C	RF1	14850.4	139.38	0.1612	48.4517	0.99767	137.291	141.47	0.15122	0.17118	47.9812	48.9221
0.05	YDL227C	RF1	13979.8	135.455	0.15636	51.7923	0.99772	133.324	137.586	0.1469	0.16582	51.3019	52.2827
0.05	YDL227C	RF1	14684.3	137.385	0.16282	48.1129	0.99772	135.37	139.399	0.15283	0.17281	47.6541	48.5717
0.05	YDL227C	RF1	14314.6	136.571	0.17114	50.1841	0.99903	135.25	137.891	0.1642	0.17807	49.8906	50.4777
0.05	YDL227C	RF1	14480.4	135.841	0.17177	48.4008	0.99867	134.34	137.343	0.16357	0.17997	48.0629	48.7386
0.05	YDL227C	RF1	14436.6	134.798	0.16311	47.8991	0.99843	133.173	136.423	0.15485	0.17137	47.5217	48.2765
0.05	YDL227C	RF1	11359.9	118.875	0.12362	59.4329	0.99773	116.656	121.094	0.11671	0.13053	58.8247	60.0412
0.05	YDL227C	RF1	13731.4	132.761	0.15629	51.5686	0.99915	131.495	134.026	0.15055	0.16204	51.2711	51.8662
0.05	YDL227C	RF1	13762.4	132.498	0.1623	51.1297	0.99889	131.084	133.911	0.1554	0.16919	50.8008	51.4586
0.05	YDL227C	RF1	14186.3	132.439	0.16552	47.8819	0.99824	130.749	134.129	0.15655	0.17448	47.4849	48.279
0.05	YDL227C	RF1	14329	133.881	0.16415	47.9699	0.9984	132.248	135.515	0.15571	0.17258	47.589	48.3507
0.05	YDL227C	RF1	13324.7	131.049	0.15834	53.322	0.99909	129.739	132.36	0.15231	0.16436	53.0154	53.6286
0.05	YDL227C	RF1	13831.8	130.834	0.16352	49.2777	0.99757	128.832	132.835	0.15316	0.17388	48.8029	49.7525
0.05	YDL227C	RF1	13444.7	131.199	0.16042	52.5233	0.99844	129.486	132.912	0.15228	0.16857	52.1228	52.9238
0.05	YDL227C	RF1	12872.8	130.632	0.14309	56.4553	0.99891	129.209	132.055	0.13725	0.14893	56.0927	56.8179
0.05	YDL227C	RF1	13716.8	133.512	0.16992	52.2612	0.99936	132.424	134.601	0.16432	0.17553	52.0163	52.5062
0.05	YDL227C	RF1	14152.5	132.338	0.16491	48.0564	0.99811	130.584	134.093	0.15568	0.17414	47.6435	48.4694
0.05	YDL227C	RF1	13461.2	132.234	0.16937	53.2012	0.99935	131.134	133.335	0.16375	0.17499	52.9527	53.4496
0.05	YDL227C	RF1	14118.2	132.724	0.16864	48.6258	0.99841	131.104	134.345	0.15989	0.17739	48.2501	49.0016
0.05	YDL227C	RF1	13600	132.698	0.15844	52.5102	0.9988	131.168	134.227	0.15141	0.16546	52.1548	52.8657
0.05	YDL227C	RF1	14556.9	133.829	0.16907	46.2255	0.99827	132.192	135.466	0.15995	0.1782	45.8457	46.6054
0.05	YDL227C	RF1	14601.1	134.003	0.1644	46.0359	0.99783	132.163	135.843	0.15461	0.17419	45.604	46.4679
0.05	YDL227C	RF1	14056.6	134.137	0.15981	50.2052	0.99756	132.023	136.251	0.14974	0.16987	49.7133	50.697
0.05	YDL227C	RF1	14517.9	135.181	0.16389	47.6009	0.99676	132.991	137.37	0.15197	0.17582	47.0678	48.134
0.05	YDL227C	RF1	14827.9	140.488	0.15345	49.4513	0.99819	138.721	142.256	0.14536	0.16154	49.0284	49.8742
0.05	YDL227C	RF1	14661.3	138.547	0.15745	49.176	0.99734	136.297	140.798	0.14717	0.16772	48.6632	49.6888
0.05	YDL227C	RF1	14510.8	137.368	0.16125	49.3635	0.99839	135.641	139.094	0.15299	0.1695	48.971	49.7561
0.05	YDL227C	RF1	14405.2	135.668	0.16857	48.8188	0.99833	133.83	137.506	0.15954	0.17759	48.4252	49.2125
0.05	YDL227C	RF1	14258.3	135.207	0.16093	49.5427	0.99869	133.673	136.741	0.15353	0.16833	49.1884	49.8969
0.05	YDL227C	RF1	14099.3	134.31	0.16927	50.0227	0.99893	132.942	135.678	0.16209	0.17646	49.712	50.3335
0.05	YDL227C	RF1	14623.7	134.502	0.16748	46.2722	0.99807	132.759	136.244	0.15798	0.17699	45.8683	46.6762
0.05	YDL227C	RF1	13686	132.275	0.15516	51.5317	0.99815	130.55	134	0.14683	0.16349	51.0993	51.9642
0.05	YDL227C	RF1	13909.9	133.865	0.16897	51.0892	0.99909	132.59	135.14	0.16238	0.17556	50.8001	51.3784
0.05	YDL227C	RF1	13469.3	131.166	0.16859	52.3096	0.99802	129.246	133.085	0.15867	0.17852	51.8689	52.7504
0.05	YDL227C	RF1	13100.6	130.308	0.16553	54.4635	0.99961	129.447	131.169	0.16129	0.16976	54.2665	54.6604
0.05	YDL227C	RF1	13915.8	132.664	0.16836	50.1037	0.99853	131.062	134.266	0.15993	0.1768	49.7345	50.4729
0.05	YDL227C	RF1	14039.2	132.829	0.16402	49.3043	0.99851	131.231	134.426	0.15588	0.17216	48.9311	49.6775
0.05	YDL227C	RF1	13122	130.578	0.17434	54.5079	0.99956	129.675	131.481	0.16951	0.17918	54.3062	54.7096
0.05	YDL227C	RF1	13078.1	131.029	0.15187	55.1874	0.99872	129.519	132.539	0.14499	0.15875	54.8105	55.5644
0.05	YDL227C	RF1	13508.2	132.508	0.16447	53.0569	0.99936	131.419	133.597	0.15917	0.16976	52.8082	53.3055
0.05	YDL227C	RF1	13252.6	129.839	0.1527	52.9285	0.99885	128.383	131.294	0.14632	0.15909	52.5785	53.2785
0.05	YDL227C	RF1	13892.1	132.024	0.16635	49.7746	0.99841	130.375	133.672	0.15776	0.17494	49.3904	50.1588
0.05	YDL227C	RF1	14117.7	133.028	0.16482	48.8724	0.99848	131.423	134.633	0.15654	0.17311	48.498	49.2467
0.05	YDL227C	RF1	13717.4	131.68	0.16724	50.8268	0.99881	130.233	133.127	0.15974	0.17475	50.4915	51.1622
0.05	YDL227C	RF1	13883.9	132.615	0.16331	50.3048	0.99865	131.065	134.165	0.15558	0.17104	49.9436	50.666
0.05	YDL227C	RF1	14152.3	133.588	0.16455	49.0581	0.99845	131.826	135.35	0.15615	0.17294	48.6716	49.4447
0.05	YDL227C	RF1	13939.1	133.187	0.16156	50.3394	0.99841	131.494	134.879	0.15331	0.16981	49.945	50.7339
0.05	YDL227C	RF1	14446.7	135.254	0.15878	48.1853	0.9969	133.079	137.43	0.14764	0.16992	47.6498	48.7209
0.05	YDL227C	RF1	14967.6	139.114	0.16316	47.4051	0.9975	136.999	141.229	0.15267	0.17366	46.9282	47.882
0.05	YDL227C	RF1	14829.7	138.383	0.16156	47.8331	0.99767	136.342	140.424	0.15161	0.17151	47.3694	48.2968
0.05	YDL227C	RF1	14539.9	136.891	0.15969	48.7822	0.99809	135.028	138.753	0.15081	0.16856	48.3544	49.21
0.05	YDL227C	RF1	14491.8	136.711	0.159	48.9939	0.99838	134.993	138.429	0.15089	0.1671	48.5983	49.3895
0.05	YDL227C	RF1	14195.6	133.026	0.16146	48.2848	0.99845	131.279	134.774	0.15326	0.16965	47.8958	48.6738
0.05	YDL227C	RF1	13982.2	133.615	0.17476	50.3534	0.99924	132.479	134.75	0.16847	0.18105	50.0979	50.6089
0.05	YDL227C	RF1	14013.8	131.792	0.16571	48.6655	0.99844	130.059	133.525	0.15718	0.17423	48.2811	49.0499
0.05	YDL227C	RF1	6590.46	76.4271	0.1019	68.7607	0.99562	74.1027	78.7516	0.09421	0.10959	67.6663	69.8551
0.05	YDL227C	RF1	13977.5	132.133	0.17024	49.2151	0.99879	130.594	133.672	0.16241	0.17807	48.8796	49.5507
0.05	YDL227C	RF1	13614	132.52	0.16821	52.2673	0.99919	131.309	133.73	0.16204	0.17438	51.9917	52.5429
0.05	YDL227C	RF1	13559.5	132.919	0.16647	52.986	0.99935	131.808	134.031	0.16097	0.17197	52.7341	53.2379
0.05	YDL227C	RF1	13970.5	133.403	0.1616	50.2742	0.99855	131.793	135.013	0.15376	0.16945	49.8994	50.649
0.05	YDL227C	RF1	14183.9	133.415	0.16414	48.6838	0.99853	131.848	134.981	0.15611	0.17217	48.3186	49.049
0.05	YDL227C	RF1	14315.6	133.621	0.17038	47.8625	0.99817	131.891	135.351	0.16082	0.17993	47.4644	48.2605
0.05	YDL227C	RF1	14079.8	134.142	0.16542	50.0367	0.99895	132.783	135.5	0.15855	0.17229	49.7248	50.3486
0.05	YDL227C	RF1	13904.6	132.89	0.15986	50.3655	0.99843	131.204	134.576	0.15177	0.16795	49.9702	50.7609
0.05	YDL227C	RF1	13691.5	131.98	0.16135	51.2593	0.99882	130.518	133.441	0.15428	0.16843	50.9173	51.6013
0.05	YDL227C	RF1	13873.7	133.297	0.16906	50.9179	0.99901	131.97	134.625	0.16214	0.17597	50.6154	51.2205
0.05	YDL227C	RF1	14311.9	132.64	0.16867	47.0975	0.99835	130.91	134.369	0.1597	0.17764	46.7149	47.4801
0.05	YDL227C	RF1	14297	132.291	0.17482	46.9263	0.99822	130.639	133.944	0.16506	0.18459	46.5449	47.3076
0.05	YDL227C	RF1	14486.5	131.992	0.1735	45.2448	0.9974	129.914	134.069	0.16179	0.1852	44.7836	45.706
0.05	YDL227C	RF1	14045.7	132.729	0.16118	49.1756	0.99874	131.266	134.193	0.15392	0.16844	48.8308	49.5203
0.05	YDL227C	RF1	13747.4	132.034	0.15214	50.8773	0.99742	129.846	134.223	0.1425	0.16178	50.3516	51.4029
0.05	YDL227C	RF1	14675.7	134.144	0.16645	45.5947	0.99701	131.995	136.293	0.15472	0.17819	45.0923	46.097
0.05	YDL227C	RF1	14759.6	139.992	0.14743	49.5636	0.99789	137.924	142.059	0.13913	0.15573	49.0855	50.0418
0.05	YDL227C	RF1	14369.6	135.669	0.15659	49.0812	0.99619	132.81	138.529	0.14425	0.16893	48.4512	49.7111
0.05	YDL227C	RF1	14736.1	136.699	0.16333	47.198	0.99803	134.87	138.528	0.15405	0.17261	46.778	47.6179
0.05	YDL227C	RF1	14623.9	134.712	0.17041	46.4417	0.99818	132.891	136.533	0.16085	0.17998	46.0458	46.8377
0.05	YDL227C	RF1	9017.46	103.903	0.09746	68.2015	0.99599	100.828	106.978	0.09059	0.10433	67.1294	69.2737
0.05	YDL227C	RF1	13970.1	131.94	0.15672	49.1146	0.9978	129.85	134.029	0.14746	0.16597	48.6414	49.5878
0.05	YDL227C	RF1	13688.7	133.591	0.14803	52.5298	0.99902	132.187	134.995	0.14233	0.15374	52.1965	52.8631
0.05	YDL227C	RF1	8033.23	95.2087	0.08638	70.607	0.99348	91.0986	99.3188	0.07882	0.09395	68.9515	72.2624
0.05	YDL227C	RF1	13694.5	132.814	0.16719	51.8886	0.9991	131.527	134.101	0.16067	0.1737	51.5948	52.1825
0.05	YDL227C	RF1	13556.4	131.749	0.16708	52.1033	0.99929	130.617	132.881	0.16133	0.17283	51.8432	52.3633
0.05	YDL227C	RF1	13182.2	132.415	0.15384	55.4465	0.99933	131.228	133.602	0.1488	0.15888	55.1734	55.7197
0.05	YDL227C	RF1	13510.4	132.088	0.1663	52.7158	0.99955	131.175	133.001	0.16175	0.17086	52.507	52.9246
0.05	YDL227C	RF1	13873.8	132.949	0.15755	50.6433	0.99898	131.591	134.307	0.15123	0.16388	50.3236	50.963
0.05	YDL227C	RF1	11691.4	121.901	0.12169	59.0849	0.99493	118.598	125.204	0.11168	0.13171	58.1804	59.9895
0.05	YDL227C	RF1	13029	130.96	0.16054	55.5109	0.99935	129.812	132.108	0.15525	0.16584	55.2488	55.7731
0.05	YDL227C	RF1	14114.7	131.929	0.1667	48.0107	0.99802	130.011	133.847	0.15706	0.17634	47.5843	48.437
0.05	YDL227C	RF1	13835.2	133.285	0.16907	51.1979	0.99905	131.884	134.687	0.16232	0.17581	50.8979	51.4978
0.05	YDL227C	RF1	13859.6	132.078	0.16203	50.0634	0.99833	130.22	133.937	0.15345	0.17061	49.6515	50.4754
0.05	YDL227C	RF1	13925.6	132.473	0.16778	49.8779	0.9986	130.805	134.141	0.15962	0.17594	49.5139	50.2419
0.05	YDL227C	RF1	13462.6	132.384	0.1562	53.3049	0.9991	131.058	133.711	0.15029	0.1621	52.9959	53.6139
0.05	YDL227C	RF1	13689.5	131.594	0.15769	50.9697	0.99874	130.084	133.104	0.15057	0.16481	50.6116	51.3278
0.05	YDL227C	RF1	14087	131.556	0.16864	47.9183	0.99822	129.745	133.367	0.15931	0.17797	47.5162	48.3203
0.05	YDL227C	RF1	14532.4	133.737	0.16739	46.3328	0.99777	131.871	135.602	0.15717	0.1776	45.8979	46.7676
0.05	YDL227C	RF1	14742.3	134.005	0.161	44.9826	0.99715	131.925	136.085	0.15019	0.17182	44.4871	45.478
0.05	YDL227C	RF1	15355.6	139.665	0.15755	45.0486	0.99731	137.554	141.776	0.14742	0.16769	44.5615	45.5356
0.05	YDL227C	RF1	14999	138.224	0.16406	46.4842	0.99715	136.028	140.419	0.15285	0.17528	45.9851	46.9833
0.05	YDL227C	RF1	14617.5	136.797	0.16065	48.1419	0.99856	135.206	138.387	0.15292	0.16838	47.776	48.5078
0.05	YDL227C	RF1	14092.4	134.493	0.16152	50.2159	0.99779	132.305	136.68	0.15169	0.17134	49.7396	50.6922
0.05	YDL227C	RF1	14165.8	134.172	0.15957	49.4183	0.99849	132.531	135.812	0.15169	0.16746	49.0349	49.8017
0.05	YDL227C	RF1	14549.3	135.565	0.16406	47.6745	0.99823	133.835	137.295	0.15521	0.17292	47.2756	48.0735
0.05	YDL227C	RF1	13810.8	132.825	0.16829	51.0217	0.99878	131.35	134.301	0.16065	0.17593	50.6839	51.3595
0.05	YDL227C	RF1	9490.42	108.103	0.10546	67.2026	0.99627	105.162	111.045	0.0979	0.11301	66.2277	68.1775
0.05	YDL227C	RF1	11519.7	123.386	0.11862	61.6316	0.99671	120.459	126.314	0.11067	0.12657	60.8552	62.4079
0.05	YDL227C	RF1	11006.8	119.88	0.11471	63.1784	0.99538	116.651	123.108	0.10543	0.12399	62.2266	64.1302
0.05	YDL227C	RF1	13699	131.312	0.1718	50.6749	0.99909	130.071	132.554	0.16503	0.17857	50.3892	50.9607
0.05	YDL227C	RF1	14109.8	133.697	0.15811	49.4622	0.99818	131.896	135.499	0.14955	0.16668	49.0383	49.8862
0.05	YDL227C	RF1	14026	133.645	0.15943	50.0483	0.99851	132.021	135.268	0.15168	0.16717	49.6686	50.4281
0.05	YDL227C	RF1	14195.2	132.284	0.17124	47.6899	0.99789	130.312	134.256	0.16082	0.18165	47.2567	48.1232
0.05	YDL227C	RF1	14179.8	134.037	0.16696	49.2077	0.99854	132.464	135.61	0.15877	0.17515	48.8461	49.5693
0.05	YDL227C	RF1	13607	132.809	0.15835	52.5433	0.99925	131.622	133.997	0.15291	0.16379	52.2676	52.8191
0.05	YDL227C	RF1	12700.6	128.846	0.15337	56.4267	0.99931	127.662	130.029	0.14827	0.15847	56.1488	56.7045
0.05	YDL227C	RF1	14326.9	132.261	0.17483	46.6754	0.99803	130.406	134.116	0.1645	0.18517	46.2691	47.0817
0.05	YDL227C	RF1	13729.9	132.478	0.1607	51.3595	0.99893	131.086	133.87	0.15404	0.16736	51.0346	51.6844
0.05	YDL227C	RF1	14029.8	133.591	0.17144	49.9785	0.99937	132.563	134.62	0.16589	0.177	49.7447	50.2123
0.05	YDL227C	RF1	13443.6	131.772	0.16004	52.9772	0.99887	130.311	133.232	0.15322	0.16687	52.638	53.3164
0.05	YDL227C	RF1	14612.4	133.523	0.16739	45.5598	0.99787	131.604	135.442	0.15739	0.17739	45.1328	45.9868
0.05	YDL227C	RF1	14253.1	133.012	0.16998	47.8418	0.99774	131.094	134.93	0.15937	0.18058	47.3979	48.2856
0.05	YDL227C	RF1	14846.5	134.631	0.17105	44.7214	0.99611	132.366	136.895	0.15727	0.18482	44.1729	45.27
0.05	YDL227C	RF1	15217.7	140.634	0.16585	46.789	0.99689	138.436	142.832	0.15399	0.17772	46.276	47.302
0.05	YDL227C	RF1	14781.5	138.142	0.16352	47.9954	0.99748	136.019	140.265	0.15297	0.17407	47.5151	48.4757
0.05	YDL227C	RF1	14044.1	136.667	0.15535	52.2369	0.99909	135.307	138.027	0.14946	0.16123	51.9269	52.5469
0.05	YDL227C	RF1	14831.4	136.843	0.1665	46.6146	0.99789	134.973	138.713	0.15662	0.17638	46.1882	47.0411
0.05	YDL227C	RF1	14365.9	135.06	0.1628	48.6313	0.99857	133.351	136.769	0.15484	0.17076	48.2587	49.0039
0.05	YDL227C	RF1	13544.7	133.135	0.16047	53.2618	0.99787	131.138	135.131	0.1512	0.16974	52.8028	53.7208
0.05	YDL227C	RF1	13887.2	132.312	0.1672	50.0406	0.99839	130.638	133.985	0.15846	0.17594	49.6529	50.4284
0.05	YDL227C	RF1	14094.5	130.965	0.17666	47.3783	0.99818	129.163	132.767	0.16647	0.18686	46.9834	47.7733
0.05	YDL227C	RF1	14390.9	134.084	0.1625	47.6696	0.99762	132.091	136.077	0.15235	0.17265	47.2031	48.1362
0.05	YDL227C	RF1	13790.5	132.935	0.16665	51.2598	0.99889	131.51	134.359	0.15942	0.17387	50.9331	51.5864
0.05	YDL227C	RF1	13322.5	132.692	0.1468	54.5957	0.99791	130.725	134.659	0.13839	0.15521	54.102	55.0895
0.05	YDL227C	RF1	13603.2	133.255	0.15393	52.9141	0.99865	131.617	134.894	0.14683	0.16103	52.5315	53.2968
0.05	YDL227C	RF1	13966.8	134.506	0.15856	51.1602	0.99853	132.851	136.162	0.15092	0.16621	50.7771	51.5433
0.05	YDL227C	RF1	14114.8	134.347	0.17258	49.9368	0.999	132.934	135.76	0.16543	0.17973	49.6363	50.2373
0.05	YDL227C	RF1	14113.8	134.325	0.16705	49.9262	0.99878	132.76	135.89	0.15956	0.17454	49.5889	50.2635
0.05	YDL227C	RF1	13689.4	133.223	0.16761	52.2439	0.99955	132.319	134.128	0.16305	0.17217	52.0388	52.449
0.05	YDL227C	RF1	13811.9	133.482	0.16343	51.5251	0.99934	132.387	134.577	0.1581	0.16876	51.2735	51.7767
0.05	YDL227C	RF1	14077.9	133.444	0.1565	49.5002	0.99843	131.775	135.113	0.14871	0.16429	49.105	49.8954
0.05	YDL227C	RF1	13336.7	131.185	0.16243	53.3351	0.99867	129.605	132.764	0.15486	0.17	52.9698	53.7004
0.05	YDL227C	RF1	13495.5	132.086	0.1624	52.8263	0.99885	130.602	133.57	0.15529	0.16951	52.484	53.1686
0.05	YDL227C	RF1	14018.8	132.429	0.16118	49.1388	0.99799	130.423	134.435	0.15187	0.17049	48.6915	49.586
0.05	YDL227C	RF1	14521.1	133.245	0.17229	46.0181	0.99757	131.188	135.303	0.16107	0.18351	45.5663	46.4699
0.05	YDL227C	RF1	14302.6	134.595	0.15901	48.7336	0.99765	132.562	136.629	0.14923	0.1688	48.2574	49.2097
0.05	YDL227C	RF1	14527.5	134.446	0.15811	46.9416	0.99797	132.614	136.278	0.14914	0.16709	46.5075	47.3758
0.05	YDL227C	RF1	15621.5	141.012	0.16515	44.2141	0.99615	138.667	143.356	0.15227	0.17803	43.6619	44.7662
0.05	YDL227C	RF1	14780.1	138.303	0.16274	48.1299	0.99749	136.178	140.427	0.15227	0.17321	47.6492	48.6106
0.05	YDL227C	RF1	14640.3	136.056	0.16602	47.3929	0.99771	134.09	138.023	0.15574	0.1763	46.9427	47.843
0.05	YDL227C	RF1	13712.7	133.637	0.15803	52.3866	0.9986	131.984	135.29	0.15052	0.16555	52.0042	52.7689
0.05	YDL227C	RF1	14748.9	136.938	0.15674	47.2913	0.99741	134.815	139.061	0.14673	0.16674	46.7964	47.7862
0.05	YDL227C	RF1	14576.5	135.973	0.16067	47.7963	0.99752	134.036	137.911	0.15056	0.17079	47.3238	48.2689
0.05	YDL227C	RF1	14137.4	133.119	0.1625	48.7965	0.99731	130.966	135.271	0.15162	0.17338	48.2918	49.3013
0.05	YDL227C	RF1	14060.6	133.956	0.15846	50.033	0.99844	132.274	135.638	0.15054	0.16639	49.6394	50.4266
0.05	YDL227C	RF1	13936.1	134.091	0.1567	51.0673	0.99836	132.326	135.856	0.14867	0.16473	50.6554	51.4792
0.05	YDL227C	RF1	8692.73	105.084	0.09013	72.2686	0.99597	101.493	108.676	0.08384	0.09643	71.0037	73.5335
0.05	YDL227C	RF1	13189.9	132.773	0.14896	55.6562	0.99794	130.822	134.723	0.14049	0.15742	55.1733	56.1392
0.05	YDL227C	RF1	13942.9	133.036	0.17652	50.1936	0.99911	131.799	134.272	0.16951	0.18354	49.915	50.4722
0.05	YDL227C	RF1	14368	135.133	0.16295	48.6727	0.99805	133.407	136.858	0.15377	0.17212	48.253	49.0925
0.05	YDL227C	RF1	14430.1	134.517	0.16495	47.7244	0.9982	132.782	136.252	0.15592	0.17398	47.3222	48.1266
0.05	YDL227C	RF1	13909.3	132.135	0.1656	49.7325	0.99809	130.32	133.951	0.15621	0.17498	49.3089	50.1562
0.05	YDL227C	RF1	14162.4	134.161	0.16025	49.4349	0.99834	132.446	135.876	0.15195	0.16855	49.0347	49.8351
0.05	YDL227C	RF1	14235.8	132.635	0.1658	47.6672	0.99808	130.737	134.534	0.15633	0.17526	47.2456	48.0888
0.05	YDL227C	RF1	14590.9	134.42	0.16777	46.451	0.99803	132.657	136.184	0.15813	0.1774	46.0425	46.8595
0.05	YDL227C	RF1	13529	133.484	0.14359	53.644	0.99843	131.65	135.319	0.13658	0.15059	53.2064	54.0816
0.05	YDL227C	RF1	14561.7	134.621	0.16454	46.8296	0.99799	132.823	136.42	0.15511	0.17398	46.4109	47.2483
0.05	YDL227C	RF1	14248.2	134.386	0.16036	48.9729	0.99823	132.626	136.146	0.15179	0.16893	48.5621	49.3838
0.05	YDL227C	RF1	13977	133.153	0.1658	50.0291	0.998	131.275	135.032	0.15619	0.17541	49.595	50.4632
0.05	YDL227C	RF1	14025.2	133.793	0.13975	50.1654	0.99606	131.243	136.342	0.12937	0.15014	49.501	50.8298
0.05	YDL227C	RF1	14730.2	135.856	0.16042	46.5713	0.99639	133.57	138.142	0.14831	0.17252	46.0106	47.1321
0.05	YDL227C	RF1	15375.1	141.869	0.15965	46.621	0.99688	139.641	144.097	0.14845	0.17085	46.0965	47.1455
0.05	YDL227C	RF1	15157.6	139.081	0.16435	46.0129	0.99748	137.02	141.143	0.15378	0.17491	45.5464	46.4795
0.05	YDL227C	RF1	14001.9	132.43	0.1627	49.2676	0.9984	130.753	134.108	0.15425	0.17116	48.8734	49.6619
0.05	YDL227C	RF1	15031.6	137.924	0.17067	46.0132	0.99708	135.745	140.103	0.15864	0.1827	45.5242	46.5023
0.05	YDL227C	RF1	12570.1	131.498	0.11035	59.396	0.9964	128.554	134.442	0.1029	0.11781	58.5732	60.2189
0.05	YDL227C	RF1	12997	133.323	0.1209	57.507	0.99565	130.188	136.458	0.11151	0.13028	56.6694	58.3446
0.05	YDL227C	RF1	13612.9	133.396	0.15286	52.9487	0.99766	131.198	135.593	0.14345	0.16227	52.4349	53.4625
0.05	YDL227C	RF1	13917.6	131.883	0.16836	49.4683	0.99852	130.282	133.483	0.1598	0.17692	49.0962	49.8404
0.05	YDL227C	RF1	14489.1	135.706	0.16335	48.2296	0.99759	133.791	137.622	0.1531	0.1736	47.7653	48.6939
0.05	YDL227C	RF1	13929	134.4	0.14935	51.3584	0.99661	132	136.8	0.13862	0.16007	50.7565	51.9604
0.05	YDL227C	RF1	14073	133.48	0.16926	49.5669	0.99811	131.651	135.309	0.15953	0.179	49.1478	49.9861
0.05	YDL227C	RF1	13860.2	135.178	0.16257	52.4659	0.99913	133.958	136.398	0.15641	0.16873	52.1739	52.7578
0.05	YDL227C	RF1	13966.5	135.11	0.16703	51.6272	0.99907	133.877	136.343	0.16045	0.1736	51.3338	51.9207
0.05	YDL227C	RF1	13937.5	135.79	0.1563	52.358	0.99812	133.974	137.606	0.14774	0.16487	51.9179	52.798
0.05	YDL227C	RF1	14022.8	133.906	0.15796	50.2769	0.99832	132.146	135.666	0.14974	0.16618	49.865	50.6889
0.05	YDL227C	RF1	14075.7	135.725	0.14783	51.2888	0.99849	133.982	137.467	0.14076	0.1549	50.878	51.6996
0.05	YDL227C	RF1	14234.3	134.849	0.15569	49.4398	0.9978	132.856	136.842	0.14655	0.16483	48.9716	49.908
0.05	YDL227C	RF1	14233	135.721	0.15123	50.127	0.99775	133.657	137.785	0.14237	0.16008	49.6413	50.6126
0.05	YDL227C	RF1	13894.8	134.181	0.16467	51.446	0.99801	132.23	136.131	0.15507	0.17426	51.0013	51.8907
0.05	YDL227C	RF1	13500.7	132.406	0.1525	53.033	0.99736	130.1	134.711	0.14261	0.16239	52.4896	53.5765
0.05	YDL227C	RF1	14233.6	135.262	0.15102	49.7662	0.99788	133.27	137.253	0.14242	0.15961	49.2947	50.2376
0.05	YDL227C	RF1	14072.3	133.678	0.16406	49.7281	0.99761	131.616	135.74	0.15369	0.17443	49.2507	50.2055
0.05	YDL227C	RF1	14258.6	134.2	0.16391	48.7493	0.99775	132.208	136.192	0.15379	0.17403	48.2874	49.2111
0.05	YDL227C	RF1	14847	135.519	0.15752	45.4388	0.99646	133.148	137.89	0.14584	0.1692	44.8762	46.0014
0.05	YDL227C	RF1	15753.7	141.315	0.15644	43.5129	0.99496	138.466	144.163	0.14288	0.17	42.8546	44.1713
0.05	YDL227C	RF1	15477.1	140.389	0.14964	44.7473	0.99444	137.316	143.462	0.13618	0.1631	44.0245	45.4701
0.05	YDL227C	RF1	14866.5	137.516	0.15206	46.8877	0.99599	134.872	140.16	0.14021	0.16392	46.2637	47.5118
0.05	YDL227C	RF1	14877.4	135.804	0.1593	45.4448	0.99644	133.422	138.186	0.14736	0.17123	44.8837	46.006
0.05	YDL227C	RF1	15227.3	138.738	0.16391	45.2401	0.99655	136.511	140.965	0.15176	0.17607	44.7076	45.7725
0.05	YDL227C	RF1	15088.1	137.812	0.15379	45.5112	0.99609	135.426	140.199	0.14206	0.16552	44.9208	46.1017
0.05	YDL227C	RF1	14864.9	136.288	0.16237	45.9267	0.99662	134.09	138.486	0.15044	0.1743	45.3908	46.4626
0.05	YDL227C	RF1	14888.1	136.02	0.16314	45.5408	0.99645	133.788	138.251	0.15085	0.17543	44.996	46.0855
0.05	YDL227C	RF1	14415.5	134.771	0.15346	48.0329	0.99605	132.311	137.231	0.1415	0.16542	47.4159	48.6499
0.05	YDL227C	RF1	13988.6	135.982	0.13507	52.1223	0.99735	133.774	138.189	0.12689	0.14324	51.5537	52.6908
0.05	YDL227C	RF1	13676	134.053	0.12009	52.9666	0.99485	130.883	137.223	0.11042	0.12977	52.0992	53.834
0.05	YDL227C	RF1	14146.6	135.22	0.14794	50.377	0.99685	132.926	137.515	0.13779	0.15809	49.7999	50.954
0.05	YDL227C	RF1	13269.6	132.278	0.15376	54.682	0.99714	129.893	134.662	0.14353	0.16399	54.1262	55.2377
0.05	YDL227C	RF1	14301.6	135.385	0.15381	49.3597	0.99678	132.957	137.813	0.14292	0.16469	48.7874	49.9321
0.05	YDL227C	RF1	14858.8	136.073	0.16372	45.7995	0.99712	134.054	138.092	0.15257	0.17486	45.308	46.2909
0.05	YDL227C	RF1	14368.7	135.02	0.15494	48.5775	0.9971	132.9	137.14	0.14455	0.16532	48.05	49.1051
0.05	YDL227C	RF1	14560.5	135.183	0.16231	47.2876	0.99766	133.331	137.035	0.15234	0.17227	46.8345	47.7408
0.05	YDL227C	RF1	14624.6	135.606	0.16203	47.1507	0.99731	133.614	137.598	0.15136	0.17271	46.6642	47.6373
0.05	YDL227C	RF1	14573.1	136.489	0.15117	48.2245	0.99677	134.247	138.732	0.14066	0.16168	47.6664	48.7826
0.05	YDL227C	RF1	14145.3	134.761	0.1607	50.032	0.9986	133.161	136.361	0.15303	0.16837	49.6621	50.402
0.05	YDL227C	RF1	14464.4	134.404	0.17046	47.3801	0.99783	132.515	136.294	0.16	0.18092	46.9471	47.813
0.05	YDL227C	RF1	13972.6	136.696	0.128	52.7744	0.99702	134.287	139.105	0.11993	0.13607	52.1451	53.4037
0.05	YDL227C	RF1	14575.9	136.342	0.15933	48.0896	0.99714	134.24	138.443	0.14858	0.17008	47.5771	48.602
0.05	YDL227C	RF1	14850.1	134.864	0.16565	44.8852	0.995	132.277	137.451	0.15081	0.1805	44.251	45.5194
0.15	YDL227C	RF1	14780.5	132.576	0.1658	43.5083	0.99624	130.289	134.863	0.15296	0.17864	42.9599	44.0567
0.15	YDL227C	RF1	0	0	0	0	0	0	0	0	0	0	0
0.15	YDL227C	RF1	14311.3	129.187	0.17179	44.2178	0.99665	127.047	131.328	0.15876	0.18481	43.7017	44.7338
0.15	YDL227C	RF1	0	0	0	0	0	0	0	0	0	0	0
0.15	YDL227C	RF1	15209.6	129.18	0.13855	37.2192	0.98622	125.608	132.752	0.1222	0.1549	36.1696	38.2687
0.15	YDL227C	RF1	13456	126.683	0.15869	48.7796	0.99665	124.383	128.983	0.14697	0.17041	48.2072	49.3519
0.15	YDL227C	RF1	14775.5	124.219	0.14549	36.0158	0.98538	120.588	127.849	0.12752	0.16345	34.9569	37.0747
0.15	YDL227C	RF1	13178.5	126.369	0.15448	50.7121	0.99782	124.591	128.148	0.14547	0.16349	50.2429	51.1813
0.15	YDL227C	RF1	12946.1	122.803	0.17033	49.577	0.99835	121.223	124.383	0.16109	0.17956	49.1844	49.9696
0.15	YDL227C	RF1	12634.7	126.364	0.14422	55.0113	0.99837	124.699	128.03	0.13699	0.15144	54.57	55.4526
0.15	YDL227C	RF1	13635.4	125.842	0.17042	46.6443	0.99693	123.771	127.913	0.15803	0.18281	46.1358	47.1528
0.15	YDL227C	RF1	13248.9	125.71	0.17053	49.6067	0.99766	123.919	127.501	0.15961	0.18145	49.1486	50.0649
0.15	YDL227C	RF1	12714.2	125.195	0.13918	53.4408	0.99693	122.96	127.431	0.12982	0.14853	52.828	54.0535
0.15	YDL227C	RF1	13093.3	125.865	0.14615	50.9697	0.99724	123.838	127.893	0.13678	0.15553	50.4206	51.5187
0.15	YDL227C	RF1	11894.3	122.74	0.11431	58.0823	0.9959	119.906	125.573	0.10603	0.1226	57.2412	58.9234
0.15	YDL227C	RF1	13465.7	126.416	0.15627	48.4773	0.9965	124.24	128.591	0.1447	0.16785	47.9012	49.0534
0.15	YDL227C	RF1	13443.3	125.863	0.15976	48.1882	0.99679	123.8	127.926	0.14829	0.17124	47.6438	48.7325
0.15	YDL227C	RF1	13298.3	126.461	0.14482	49.8374	0.99603	124.057	128.865	0.13377	0.15586	49.1837	50.4911
0.15	YDL227C	RF1	13953.2	126.162	0.1646	44.398	0.99656	123.888	128.436	0.15223	0.17697	43.8546	44.9415
0.15	YDL227C	RF1	12659.5	124.794	0.14235	53.5535	0.99556	122.12	127.469	0.13067	0.15404	52.8258	54.2812
0.15	YDL227C	RF1	14018.5	128.046	0.1672	45.517	0.99681	126.064	130.028	0.15511	0.17929	45.0086	46.0254
0.15	YDL227C	RF1	12968.5	120.135	0.18461	47.0502	0.99914	118.984	121.287	0.17691	0.19231	46.7793	47.3211
0.15	YDL227C	RF1	13973.6	123.546	0.17102	41.8913	0.99544	121.128	125.964	0.15631	0.18574	41.2988	42.4839
0.15	YDL227C	RF1	0	0	0	0	0	0	0	0	0	0	0
0.15	YDL227C	RF1	15046.6	138.623	0.16081	46.453	0.99684	136.297	140.949	0.14935	0.17227	45.9205	46.9856
0.15	YDL227C	RF1	14014.2	136.571	0.15836	52.3838	0.99714	134.303	138.839	0.14749	0.16924	51.8403	52.9273
0.15	YDL227C	RF1	0	0	0	0	0	0	0	0	0	0	0
0.15	YDL227C	RF1	0	0	0	0	0	0	0	0	0	0	0
0.15	YDL227C	RF1	13849.9	132.696	0.16209	50.6253	0.99847	131.023	134.369	0.1539	0.17029	50.2351	51.0155
0.15	YDL227C	RF1	13997.6	131.026	0.16726	48.1674	0.99797	129.217	132.835	0.15743	0.17709	47.7402	48.5946
0.15	YDL227C	RF1	13075.9	128.366	0.17365	53.1356	0.99909	127.095	129.637	0.16668	0.18063	52.8427	53.4285
0.15	YDL227C	RF1	14331.6	133.223	0.15317	47.4188	0.99788	131.469	134.976	0.14451	0.16183	46.9726	47.8649
0.15	YDL227C	RF1	0	0	0	0	0	0	0	0	0	0	0
0.15	YDL227C	RF1	0	0	0	0	0	0	0	0	0	0	0
0.15	YDL227C	RF1	14257.7	130.341	0.16945	45.6093	0.9966	128.121	132.56	0.15659	0.18231	45.0795	46.1391
0.15	YDL227C	RF1	12229.1	128.088	0.1214	59.5201	0.99703	125.562	130.614	0.11361	0.12919	58.8269	60.2133
0.15	YDL227C	RF1	12037	126.004	0.12548	59.4669	0.99564	122.953	129.056	0.11532	0.13565	58.6282	60.3056
0.15	YDL227C	RF1	14817.1	134.657	0.14903	44.9563	0.99503	132.047	137.268	0.13652	0.16154	44.2843	45.6283
0.15	YDL227C	RF1	14209.6	131.948	0.1641	47.3063	0.99762	130.122	133.773	0.15385	0.17434	46.8509	47.7618
0.15	YDL227C	RF1	12093.8	125.33	0.11846	58.4962	0.99403	121.836	128.825	0.10783	0.12908	57.4992	59.4933
0.15	YDL227C	RF1	13813.8	130.7	0.16486	49.308	0.99743	128.76	132.641	0.15406	0.17565	48.8234	49.7925
0.15	YDL227C	RF1	13868.3	131.674	0.16679	49.6754	0.99794	129.921	133.427	0.15698	0.17661	49.2434	50.1073
0.15	YDL227C	RF1	13893.7	132.696	0.15753	50.2943	0.99794	130.893	134.498	0.14849	0.16657	49.8442	50.7443
0.15	YDL227C	RF1	13987	132.574	0.15912	49.4945	0.99781	130.751	134.398	0.14971	0.16852	49.0392	49.9498
0.15	YDL227C	RF1	13704.5	133.071	0.15836	52.0117	0.99821	131.353	134.789	0.14988	0.16684	51.5884	52.4351
0.15	YDL227C	RF1	14132.2	133.32	0.16316	48.9954	0.99758	131.41	135.23	0.15289	0.17344	48.5252	49.4656
0.15	YDL227C	RF1	0	0	0	0	0	0	0	0	0	0	0
0.15	YDL227C	RF1	0	0	0	0	0	0	0	0	0	0	0
0.15	YDL227C	RF1	14833.5	139.079	0.16337	48.3425	0.99717	136.944	141.214	0.15224	0.1745	47.8379	48.8471
0.15	YDL227C	RF1	14058.5	136.954	0.14755	52.3458	0.99729	134.577	139.331	0.13812	0.15697	51.7917	52.8998
0.15	YDL227C	RF1	14380.3	137.311	0.15989	50.2695	0.99745	135.24	139.381	0.14961	0.17017	49.7728	50.7662
0.15	YDL227C	RF1	14154	136.561	0.16337	51.3526	0.9983	134.864	138.259	0.15471	0.17204	50.9489	51.7564
0.15	YDL227C	RF1	14206.3	134.155	0.16604	49.103	0.99876	132.687	135.623	0.15846	0.17362	48.7649	49.4411
0.15	YDL227C	RF1	13208.7	129.931	0.16336	53.3397	0.99948	128.944	130.918	0.15853	0.16818	53.1097	53.5696
0.15	YDL227C	RF1	14216.4	131.868	0.14882	37.577	0.98409	127.916	135.82	0.129	0.16864	36.475	38.6789
0.15	YDL227C	RF1	13164.8	130.299	0.17293	53.9645	0.99933	129.257	131.341	0.16697	0.17889	53.7146	54.2144
0.15	YDL227C	RF1	14130.8	132.466	0.16419	48.323	0.99729	130.482	134.45	0.15324	0.17514	47.8317	48.8144
0.15	YDL227C	RF1	13826.5	132.248	0.16623	50.4482	0.99787	130.434	134.061	0.15628	0.17617	50.004	50.8924
0.15	YDL227C	RF1	15392	133.453	0.14293	39.6392	0.98872	129.915	136.991	0.12659	0.15926	38.667	40.6113
0.15	YDL227C	RF1	13938.5	132.609	0.16474	49.8886	0.99827	130.981	134.238	0.1559	0.17358	49.4886	50.2887
0.15	YDL227C	RF1	13682.2	131.396	0.16761	50.8698	0.99879	130.032	132.76	0.16002	0.1752	50.5353	51.2043
0.15	YDL227C	RF1	13517.7	130.218	0.17284	51.1915	0.99869	128.809	131.628	0.16455	0.18114	50.8475	51.5355
0.15	YDL227C	RF1	12371.5	128.334	0.12692	58.5944	0.99747	126.032	130.636	0.11919	0.13464	57.9731	59.2157
0.15	YDL227C	RF1	13611.5	131.507	0.15993	51.4949	0.99814	129.786	133.228	0.15114	0.16872	51.0663	51.9235
0.15	YDL227C	RF1	13602.9	129.138	0.17183	49.6626	0.99875	127.698	130.577	0.16372	0.17994	49.324	50.0013
0.15	YDL227C	RF1	14373.3	132.401	0.16913	46.4393	0.99692	130.358	134.445	0.15697	0.18129	45.9364	46.9421
0.15	YDL227C	RF1	13641.6	131.407	0.1613	51.1866	0.9983	129.641	133.172	0.15271	0.1699	50.7715	51.6018
0.15	YDL227C	RF1	13328.3	130.955	0.15913	53.2212	0.99861	129.303	132.607	0.15145	0.1668	52.8349	53.6075
0.15	YDL227C	RF1	14323.8	134.226	0.16693	48.2845	0.99763	132.351	136.101	0.15643	0.17744	47.8294	48.7397
0.15	YDL227C	RF1	13461.1	129.509	0.15882	51.0588	0.99815	127.696	131.322	0.15009	0.16756	50.6231	51.4946
0.15	YDL227C	RF1	13966.4	134.353	0.15988	51.045	0.998	132.402	136.304	0.1507	0.16905	50.5932	51.4968
0.15	YDL227C	RF1	14742.3	133.437	0.17409	44.5155	0.99674	131.259	135.614	0.16101	0.18718	44.011	45.0199
0.15	YDL227C	RF1	13847.8	136.994	0.14129	53.9136	0.99783	134.947	139.042	0.13331	0.14927	53.4053	54.4219
0.15	YDL227C	RF1	13541.6	134.714	0.16655	54.4787	0.99955	133.807	135.621	0.16185	0.17125	54.2658	54.6916
0.15	YDL227C	RF1	13664	135.016	0.14138	53.7936	0.99759	132.756	137.276	0.13305	0.1497	53.2546	54.3326
0.15	YDL227C	RF1	13709.8	133.511	0.16526	52.3123	0.99928	132.346	134.676	0.15955	0.17098	52.0474	52.5773
0.15	YDL227C	RF1	14115.6	134.102	0.16473	49.7387	0.99861	132.539	135.666	0.15684	0.17263	49.3784	50.0991
0.15	YDL227C	RF1	13078.2	131.898	0.13012	55.8406	0.99861	130.097	133.699	0.12438	0.13585	55.3943	56.287
0.15	YDL227C	RF1	13071.1	128.957	0.12443	53.63	0.9962	126.335	131.579	0.11564	0.13321	52.8983	54.3617
0.15	YDL227C	RF1	14099.5	132.571	0.16712	48.644	0.99807	130.892	134.25	0.15762	0.17663	48.2318	49.0561
0.15	YDL227C	RF1	13710	132.28	0.14683	51.3523	0.99792	130.288	134.271	0.13864	0.15503	50.8693	51.8353
0.15	YDL227C	RF1	13916.5	132.458	0.16163	49.9345	0.99865	130.916	133.999	0.15402	0.16923	49.5725	50.2964
0.15	YDL227C	RF1	13921.8	133.617	0.14762	50.8048	0.99886	132.148	135.086	0.14154	0.1537	50.4517	51.158
0.15	YDL227C	RF1	13474.3	131.751	0.14718	52.7262	0.99784	129.836	133.667	0.13878	0.15558	52.2367	53.2157
0.15	YDL227C	RF1	13731.2	133.156	0.15494	51.877	0.99888	131.798	134.514	0.14846	0.16141	51.5392	52.2148
0.15	YDL227C	RF1	13021.6	129.862	0.16557	54.7271	0.99922	128.705	131.02	0.15942	0.17172	54.4451	55.0091
0.15	YDL227C	RF1	13667.6	131.294	0.16699	50.8991	0.99796	129.511	133.076	0.15712	0.17685	50.4611	51.3372
0.15	YDL227C	RF1	13947	132.323	0.16757	49.5971	0.9981	130.636	134.009	0.15809	0.17705	49.1842	50.0099
0.15	YDL227C	RF1	13290.7	130.819	0.15167	53.4016	0.99874	129.234	132.404	0.14488	0.15845	53.0237	53.7795
0.15	YDL227C	RF1	13357.8	130.149	0.16655	52.3649	0.9991	128.872	131.427	0.16004	0.17307	52.0678	52.662
0.15	YDL227C	RF1	14201.2	132.039	0.16925	47.4454	0.9978	130.172	133.907	0.15886	0.17964	47.0086	47.8823
0.15	YDL227C	RF1	12969.5	128.598	0.15045	54.1448	0.99735	126.298	130.898	0.14065	0.16025	53.5885	54.7011
0.15	YDL227C	RF1	13991.7	133.027	0.16427	49.8187	0.99837	131.337	134.717	0.15572	0.17282	49.4258	50.2116
0.15	YDL227C	RF1	12665.2	130.582	0.12054	58.002	0.99525	127.197	133.968	0.11104	0.13003	57.1269	58.8771
0.15	YDL227C	RF1	13556.4	133.517	0.14721	53.4642	0.99781	131.547	135.487	0.13874	0.15567	52.9696	53.9588
0.15	YDL227C	RF1	0	0	0	0	0	0	0	0	0	0	0
0.15	YDL227C	RF1	15120.2	137.565	0.16121	34.5864	0.98102	133.409	141.721	0.13827	0.18416	33.477	35.6958
0.15	YDL227C	RF1	14438.4	138.08	0.1593	50.4324	0.99736	135.967	140.193	0.14892	0.16968	49.9282	50.9366
0.15	YDL227C	RF1	14386.2	136.087	0.1616	49.2846	0.9979	134.124	138.05	0.15207	0.17112	48.8344	49.7348
0.15	YDL227C	RF1	14420.8	135.072	0.16595	48.2343	0.99773	133.107	137.038	0.15572	0.17619	47.7828	48.6858
0.15	YDL227C	RF1	13623.6	132.903	0.15071	52.4894	0.99836	131.108	134.697	0.14315	0.15828	52.0641	52.9146
0.15	YDL227C	RF1	14022.7	133.35	0.16108	49.8406	0.99792	131.561	135.138	0.15176	0.17041	49.3994	50.2818
0.15	YDL227C	RF1	13319.1	130.882	0.15567	53.2347	0.99937	129.782	131.983	0.15074	0.1606	52.9749	53.4946
0.15	YDL227C	RF1	13839.9	130.955	0.17291	49.3143	0.99808	129.177	132.733	0.16287	0.18295	48.902	49.7265
0.15	YDL227C	RF1	15600.8	134.703	0.1506	39.1651	0.98852	131.155	138.251	0.13288	0.16832	38.2166	40.1137
0.15	YDL227C	RF1	13315	131.514	0.16649	53.7549	0.99862	129.999	133.029	0.15841	0.17457	53.3888	54.121
0.15	YDL227C	RF1	13524.1	131.654	0.16007	52.274	0.99822	129.81	133.498	0.15133	0.1688	51.8432	52.7048
0.15	YDL227C	RF1	13468	131.147	0.16524	52.3045	0.99811	129.262	133.031	0.1558	0.17468	51.8682	52.7408
0.15	YDL227C	RF1	10962.3	120.737	0.12155	64.2022	0.99729	118.149	123.326	0.11338	0.12972	63.4685	64.9358
0.15	YDL227C	RF1	13646.8	130.491	0.17044	50.4187	0.99868	128.983	131.999	0.16224	0.17863	50.0678	50.7697
0.15	YDL227C	RF1	13441.5	132.629	0.16072	53.6524	0.99885	131.244	134.015	0.1538	0.16764	53.3152	53.9896
0.15	YDL227C	RF1	13433.4	130.046	0.17128	51.7024	0.99931	128.945	131.148	0.16533	0.17722	51.4476	51.9571
0.15	YDL227C	RF1	12229.4	127.886	0.14524	59.3719	0.99906	126.545	129.228	0.13955	0.15093	59.0318	59.712
0.15	YDL227C	RF1	13966.3	131.462	0.1718	48.7599	0.99806	129.68	133.243	0.16178	0.18181	48.3465	49.1734
0.15	YDL227C	RF1	10302.4	113.838	0.10772	64.4906	0.99584	109.94	117.735	0.09936	0.11608	63.4153	65.5659
0.15	YDL227C	RF1	14166.7	132.605	0.17103	48.1648	0.99794	130.774	134.437	0.16081	0.18125	47.7413	48.5883
0.15	YDL227C	RF1	13409.9	131.625	0.15754	53.1188	0.99879	130.099	133.151	0.1506	0.16448	52.762	53.4756
0.15	YDL227C	RF1	13783.8	134.713	0.15175	52.678	0.99846	132.952	136.473	0.14434	0.15917	52.2668	53.0891
0.15	YDL227C	RF1	13547.1	130.953	0.17423	51.5487	0.99935	129.952	131.953	0.16833	0.18013	51.3072	51.7903
0.15	YDL227C	RF1	13659.4	131.674	0.16931	51.2624	0.99913	130.496	132.852	0.16269	0.17593	50.9758	51.549
0.15	YDL227C	RF1	14390.3	138.67	0.15739	51.2242	0.99821	136.896	140.444	0.14899	0.16578	50.802	51.6464
0.15	YDL227C	RF1	14359.7	136.315	0.15995	49.656	0.99794	134.355	138.275	0.15067	0.16922	49.2061	50.1058
0.15	YDL227C	RF1	14236.9	135.715	0.16553	50.0957	0.99839	133.997	137.433	0.15693	0.17412	49.706	50.4853
0.15	YDL227C	RF1	12929.8	130.239	0.1398	55.7195	0.99706	127.421	133.056	0.13041	0.14919	55.0791	56.36
0.15	YDL227C	RF1	14172	133.315	0.1617	48.6929	0.99844	131.554	135.075	0.1535	0.1699	48.3031	49.0827
0.15	YDL227C	RF1	13657.7	132.571	0.15286	51.9762	0.99909	131.257	133.886	0.14714	0.15859	51.6646	52.2878
0.15	YDL227C	RF1	13947.2	131.821	0.16463	49.1948	0.99845	130.214	133.429	0.15632	0.17295	48.8169	49.5727
0.15	YDL227C	RF1	13758	131.386	0.1642	50.2845	0.99825	129.643	133.129	0.15534	0.17306	49.8752	50.6938
0.15	YDL227C	RF1	13776	131.402	0.16212	50.1598	0.99825	129.659	133.145	0.15344	0.1708	49.7482	50.5713
0.15	YDL227C	RF1	12716.2	128.879	0.15579	56.3307	0.99962	127.997	129.76	0.15189	0.15969	56.125	56.5363
0.15	YDL227C	RF1	13496.2	131.837	0.15611	52.6278	0.99887	130.477	133.197	0.14953	0.16268	52.2888	52.9668
0.15	YDL227C	RF1	13074.4	130.133	0.15464	54.5293	0.99911	128.81	131.456	0.14883	0.16046	54.2176	54.841
0.15	YDL227C	RF1	14110.3	132.429	0.17025	48.4487	0.99818	130.701	134.157	0.16072	0.17978	48.0484	48.849
0.15	YDL227C	RF1	13073.6	129.689	0.15076	54.1909	0.9983	127.847	131.531	0.14296	0.15857	53.7495	54.6322
0.15	YDL227C	RF1	13556.9	130.744	0.17367	51.3089	0.99914	129.51	131.977	0.16686	0.18048	51.0262	51.5916
0.15	YDL227C	RF1	13230.3	129.773	0.17273	53.0504	0.99948	128.803	130.744	0.1675	0.17795	52.8286	53.2722
0.15	YDL227C	RF1	13313.8	130.504	0.16016	52.9802	0.99864	128.911	132.096	0.15264	0.16769	52.6067	53.3537
0.15	YDL227C	RF1	13853.5	131.44	0.16681	49.6006	0.99797	129.577	133.304	0.15698	0.17665	49.1645	50.0366
0.15	YDL227C	RF1	13705.8	130.964	0.16995	50.3455	0.99936	129.919	132.009	0.16431	0.17559	50.1028	50.5882
0.15	YDL227C	RF1	12818.7	125.903	0.16227	53.1853	0.9989	124.379	127.428	0.15526	0.16929	52.8401	53.5306
0.15	YDL227C	RF1	13980	132.099	0.17188	49.1689	0.9986	130.579	133.619	0.16344	0.18033	48.8184	49.5194
0.15	YDL227C	RF1	13890.5	130.508	0.17123	48.5646	0.99859	128.994	132.021	0.16269	0.17976	48.2099	48.9193
0.15	YDL227C	RF1	13990	131.566	0.16195	48.6631	0.99728	129.254	133.879	0.15099	0.17291	48.1434	49.1827
0.15	YDL227C	RF1	14277.8	132.905	0.16982	47.5692	0.99838	131.379	134.431	0.16085	0.1788	47.197	47.9414
0.15	YDL227C	RF1	14522.8	138.456	0.16355	50.1074	0.99753	136.408	140.503	0.15306	0.17405	49.6245	50.5902
0.15	YDL227C	RF1	13723	132.82	0.17237	51.6791	0.99904	131.362	134.279	0.16515	0.17958	51.3695	51.9887
0.15	YDL227C	RF1	14329	135.701	0.16762	49.4057	0.99838	133.999	137.402	0.15884	0.17641	49.0203	49.7911
0.15	YDL227C	RF1	14316.5	135.692	0.15605	49.4894	0.99823	133.89	137.494	0.14781	0.16428	49.0693	49.9096
0.15	YDL227C	RF1	13867.3	133.452	0.16885	51.0871	0.99889	132.034	134.87	0.1615	0.17619	50.7645	51.4097
0.15	YDL227C	RF1	13646.9	131.502	0.16509	51.2215	0.99854	129.891	133.114	0.15695	0.17323	50.8464	51.5966
0.15	YDL227C	RF1	13811.4	131.806	0.16527	50.2131	0.99923	130.663	132.95	0.15941	0.17113	49.946	50.4802
0.15	YDL227C	RF1	13581.8	131.256	0.16858	51.5238	0.99922	130.094	132.418	0.16252	0.17465	51.2556	51.7919
0.15	YDL227C	RF1	13041	128.905	0.14858	53.8303	0.99815	126.994	130.816	0.1406	0.15656	53.3656	54.295
0.15	YDL227C	RF1	14217.2	131.356	0.16921	46.7638	0.99787	129.555	133.158	0.15904	0.17938	46.3389	47.1887
0.15	YDL227C	RF1	12908.3	129.543	0.15347	55.3534	0.99918	128.259	130.826	0.14792	0.15902	55.0508	55.656
0.15	YDL227C	RF1	13622.1	131.171	0.17307	51.1487	0.99847	129.526	132.815	0.16404	0.1821	50.7719	51.5254
0.15	YDL227C	RF1	11512.1	123.074	0.11784	61.4558	0.99773	120.742	125.405	0.11132	0.12437	60.8207	62.091
0.15	YDL227C	RF1	13839.5	131.687	0.1671	49.9049	0.99842	130.039	133.335	0.15844	0.17575	49.5207	50.289
0.15	YDL227C	RF1	12989.8	129.671	0.15833	54.8242	0.99891	128.213	131.129	0.15166	0.165	54.4838	55.1645
0.15	YDL227C	RF1	8693.21	102.874	0.09335	70.486	0.99694	99.8823	105.866	0.08736	0.09934	69.4115	71.5604
0.15	YDL227C	RF1	13876.3	130.605	0.16881	48.7527	0.99835	128.973	132.238	0.15985	0.17776	48.3684	49.1369
0.15	YDL227C	RF1	13318.7	131.033	0.15017	53.354	0.99874	129.443	132.622	0.14348	0.15685	52.974	53.734
0.15	YDL227C	RF1	12691.7	127.11	0.16945	55.1513	0.99948	126.107	128.113	0.16421	0.17469	54.9198	55.3829
0.15	YDL227C	RF1	13709.6	130.783	0.17001	50.1718	0.99852	129.186	132.38	0.16135	0.17867	49.8002	50.5434
0.15	YDL227C	RF1	13486.5	129.778	0.1674	51.0787	0.99805	127.942	131.613	0.15777	0.17704	50.6479	51.5095
0.15	YDL227C	RF1	13026.4	128.127	0.16476	53.3316	0.99918	126.898	129.357	0.15859	0.17094	53.0422	53.621
0.15	YDL227C	RF1	13889	130.483	0.17116	48.5559	0.99859	128.964	132.003	0.16259	0.17972	48.1996	48.9122
0.15	YDL227C	RF1	14446.5	135.055	0.16246	48.0299	0.99754	133.134	136.976	0.1522	0.17272	47.5606	48.4992
0.15	YDL227C	RF1	14334.5	137.237	0.15195	50.5465	0.99734	134.914	139.56	0.14207	0.16183	50.0084	51.0845
0.15	YDL227C	RF1	14080	137.379	0.13938	52.5051	0.99673	134.714	140.045	0.12981	0.14894	51.8711	53.1392
0.15	YDL227C	RF1	14229.7	134.466	0.16012	49.174	0.99784	132.51	136.421	0.15065	0.16958	48.718	49.63
0.15	YDL227C	RF1	13531.3	133.121	0.15133	53.3508	0.99865	131.257	134.984	0.14416	0.15849	52.943	53.7585
0.15	YDL227C	RF1	14252	134.126	0.16245	48.74	0.99808	132.305	135.948	0.15333	0.17157	48.3158	49.1641
0.15	YDL227C	RF1	13715.3	131.061	0.17231	50.351	0.99882	129.531	132.591	0.16446	0.18015	50.0191	50.683
0.15	YDL227C	RF1	12814.4	128.879	0.14037	55.5669	0.99815	126.948	130.809	0.13313	0.14762	55.0891	56.0447
0.15	YDL227C	RF1	13510.4	130.855	0.16414	51.7519	0.99881	129.384	132.326	0.1568	0.17148	51.4083	52.0956
0.15	YDL227C	RF1	13552.7	130.81	0.16373	51.3931	0.99831	129.074	132.546	0.15506	0.1724	50.986	51.8002
0.15	YDL227C	RF1	13873.9	130.749	0.17433	48.8881	0.99828	129.083	132.415	0.16471	0.18395	48.5017	49.2744
0.15	YDL227C	RF1	13990	131.445	0.16846	48.5658	0.99838	129.829	133.06	0.15966	0.17726	48.1872	48.9443
0.15	YDL227C	RF1	13399.2	130.254	0.16929	52.1289	0.99929	129.13	131.377	0.16339	0.17519	51.8691	52.3887
0.15	YDL227C	RF1	13761.4	132.079	0.16204	50.8079	0.99869	130.546	133.613	0.15452	0.16956	50.4489	51.1668
0.15	YDL227C	RF1	13365.2	131.357	0.16294	53.2513	0.99926	130.173	132.54	0.15724	0.16864	52.9782	53.5245
0.15	YDL227C	RF1	12879.9	128.795	0.15388	54.9956	0.9991	127.461	130.129	0.14803	0.15973	54.6787	55.3125
0.15	YDL227C	RF1	13202.8	129.954	0.16665	53.4038	0.99928	128.803	131.105	0.16084	0.17246	53.138	53.6696
0.15	YDL227C	RF1	13903.5	130.78	0.17152	48.6867	0.99855	129.254	132.306	0.16292	0.18011	48.3302	49.0432
0.15	YDL227C	RF1	13186.1	129.813	0.15708	53.4205	0.99858	128.164	131.461	0.14954	0.16462	53.0302	53.8108
0.15	YDL227C	RF1	13617.1	129.441	0.1677	49.7995	0.99884	127.946	130.936	0.16021	0.17519	49.466	50.133
0.15	YDL227C	RF1	13325.9	131.052	0.15981	53.3146	0.99901	129.681	132.422	0.15341	0.16621	52.9952	53.6341
0.15	YDL227C	RF1	14290	131.82	0.17205	46.5929	0.99778	129.987	133.654	0.16142	0.18269	46.1648	47.021
0.15	YDL227C	RF1	14155.5	131.521	0.16568	47.3682	0.99796	129.73	133.311	0.15603	0.17533	46.9439	47.7925
0.15	YDL227C	RF1	13747.4	130.681	0.17004	49.8007	0.99878	129.238	132.125	0.16216	0.17792	49.4638	50.1375
0.15	YDL227C	RF1	14420	134.873	0.15887	48.082	0.99766	132.859	136.888	0.1491	0.16863	47.6088	48.5551
0.15	YDL227C	RF1	14774.3	139.272	0.16067	48.9151	0.99722	137.128	141.416	0.1499	0.17145	48.4064	49.4239
0.15	YDL227C	RF1	14548.7	137.589	0.15527	49.2569	0.99705	135.387	139.792	0.14474	0.1658	48.721	49.7928
0.15	YDL227C	RF1	14450.1	136.052	0.15608	48.7863	0.9975	133.922	138.182	0.14626	0.16591	48.2894	49.2832
0.15	YDL227C	RF1	13922	133.297	0.16781	50.5557	0.99891	131.766	134.829	0.16045	0.17516	50.226	50.8853
0.15	YDL227C	RF1	14186.9	133.602	0.16736	48.8099	0.9985	131.875	135.328	0.15886	0.17586	48.4341	49.1857
0.15	YDL227C	RF1	13557.3	128.915	0.17435	49.8341	0.99867	127.332	130.497	0.16585	0.18284	49.4852	50.1829
0.15	YDL227C	RF1	14076.8	131.921	0.16794	48.2919	0.99815	130.191	133.65	0.15856	0.17732	47.8871	48.6967
0.15	YDL227C	RF1	13202.9	129.775	0.14812	53.2608	0.99793	127.746	131.804	0.13968	0.15656	52.7679	53.7537
0.15	YDL227C	RF1	13382.4	130.119	0.17544	52.1519	0.99955	129.159	131.078	0.17049	0.18039	51.9468	52.3571
0.15	YDL227C	RF1	13092	128.582	0.16592	53.1804	0.99882	127.123	130.04	0.15852	0.17332	52.8388	53.522
0.15	YDL227C	RF1	12846.9	129.22	0.14662	55.5791	0.9985	127.464	130.976	0.13959	0.15365	55.1568	56.0015
0.15	YDL227C	RF1	13468.6	131.392	0.16284	52.4915	0.99856	129.759	133.024	0.15491	0.17076	52.1125	52.8705
0.15	YDL227C	RF1	13736.1	132.401	0.16844	51.253	0.99854	130.791	134.012	0.16008	0.17679	50.8838	51.6223
0.15	YDL227C	RF1	12865.2	129.063	0.15811	55.3172	0.99891	127.59	130.536	0.15139	0.16484	54.9731	55.6613
0.15	YDL227C	RF1	12737	129.678	0.14222	56.7776	0.99895	128.167	131.19	0.13655	0.14788	56.4142	57.141
0.15	YDL227C	RF1	13300.8	131.045	0.15689	53.5003	0.9989	129.581	132.509	0.15028	0.16351	53.157	53.8436
0.15	YDL227C	RF1	12980.6	128.62	0.1539	54.0762	0.9986	126.967	130.272	0.14658	0.16122	53.6801	54.4723
0.15	YDL227C	RF1	13607.1	131.459	0.16593	51.4905	0.99848	129.812	133.107	0.15757	0.1743	51.1084	51.8727
0.15	YDL227C	RF1	13989.5	131.741	0.17156	48.8092	0.9981	129.976	133.505	0.16171	0.18141	48.4002	49.2182
0.15	YDL227C	RF1	13551.7	131.785	0.17273	52.1679	0.99934	130.706	132.865	0.16694	0.17852	51.9232	52.4125
0.15	YDL227C	RF1	13604.1	131.194	0.16317	51.3043	0.99851	129.565	132.823	0.15509	0.17125	50.9226	51.686
0.15	YDL227C	RF1	13888.5	131.477	0.16234	49.3635	0.99878	129.916	133.038	0.15499	0.16968	49.0144	49.7126
0.15	YDL227C	RF1	13992.1	132.477	0.1615	49.3786	0.99794	130.432	134.521	0.15204	0.17095	48.9239	49.8332
0.15	YDL227C	RF1	14380	133.345	0.16477	47.157	0.99849	131.774	134.916	0.15646	0.17307	46.7884	47.5255
0.15	YDL227C	RF1	14523.5	137.974	0.16181	49.7361	0.99729	135.711	140.238	0.15102	0.17259	49.2244	50.2478
0.15	YDL227C	RF1	14612.4	137.643	0.1561	48.8349	0.99793	135.683	139.603	0.14718	0.16503	48.3829	49.287
0.15	YDL227C	RF1	13727.1	135.858	0.13357	53.954	0.99793	133.723	137.993	0.12648	0.14066	53.4355	54.4724
0.15	YDL227C	RF1	14117.2	133.656	0.16087	49.3741	0.99811	131.678	135.634	0.15187	0.16987	48.9385	49.8098
0.15	YDL227C	RF1	14252	134.317	0.16875	48.8908	0.99827	132.588	136.045	0.15956	0.17795	48.4955	49.2861
0.15	YDL227C	RF1	13525.8	133.469	0.14502	53.657	0.9991	132.096	134.843	0.13969	0.15034	53.3306	53.9834
0.15	YDL227C	RF1	13935.7	132.306	0.16026	49.6689	0.99837	130.622	133.99	0.15203	0.1685	49.271	50.0667
0.15	YDL227C	RF1	9121.96	106.839	0.09328	69.6071	0.99595	102.496	111.182	0.08644	0.10011	68.267	70.9473
0.15	YDL227C	RF1	13543.8	129.306	0.17063	50.2569	0.99857	127.622	130.991	0.162	0.17926	49.8846	50.6292
0.15	YDL227C	RF1	13226.1	128.893	0.17379	52.3867	0.99934	127.816	129.97	0.16784	0.17973	52.1382	52.6352
0.15	YDL227C	RF1	13255.3	130.999	0.14913	53.8113	0.99877	129.414	132.584	0.14257	0.15569	53.4325	54.19
0.15	YDL227C	RF1	13824.5	131.961	0.16549	50.2369	0.99826	130.22	133.702	0.15656	0.17442	49.8312	50.6427
0.15	YDL227C	RF1	13027.8	127.553	0.12714	52.8542	0.99584	124.414	130.693	0.11772	0.13656	52.0713	53.637
0.15	YDL227C	RF1	13944	132.251	0.16418	49.5627	0.99841	130.599	133.903	0.15575	0.17262	49.1759	49.9496
0.15	YDL227C	RF1	13968.6	131.296	0.17089	48.6078	0.99769	129.353	133.239	0.16003	0.18175	48.1549	49.0607
0.15	YDL227C	RF1	13445	130.031	0.16417	51.6009	0.9989	128.636	131.427	0.15714	0.17119	51.2724	51.9294
0.15	YDL227C	RF1	12801.1	130.493	0.148	56.9005	0.99879	128.802	132.184	0.14092	0.15509	56.502	57.299
0.15	YDL227C	RF1	13728	132.238	0.16647	51.1859	0.99843	130.558	133.919	0.15791	0.17504	50.7982	51.5737
0.15	YDL227C	RF1	14144.2	132.87	0.16941	48.5469	0.99834	131.226	134.513	0.16047	0.17836	48.1668	48.927
0.15	YDL227C	RF1	13993.2	132.131	0.17153	49.0948	0.99858	130.607	133.655	0.16309	0.17997	48.7431	49.4465
0.15	YDL227C	RF1	14126.5	132.215	0.16925	48.1534	0.99824	130.535	133.895	0.16002	0.17849	47.7621	48.5447
0.15	YDL227C	RF1	13946.1	133.523	0.15665	50.5502	0.99857	131.909	135.137	0.14922	0.16407	50.1706	50.9297
0.15	YDL227C	RF1	13691.4	131.174	0.15657	50.622	0.99774	128.973	133.374	0.14704	0.1661	50.1258	51.1181
0.15	YDL227C	RF1	14401.9	132.494	0.16833	46.2992	0.99686	130.123	134.865	0.1559	0.18075	45.7713	46.8271
0.15	YDL227C	RF1	14800.2	138.278	0.16703	47.9664	0.99752	136.304	140.252	0.15624	0.17783	47.5008	48.4319
0.15	YDL227C	RF1	14185.4	137.334	0.15642	51.7069	0.997	134.858	139.81	0.14552	0.16731	51.1433	52.2706
0.15	YDL227C	RF1	14629.6	135.345	0.17313	46.9071	0.99763	133.388	137.302	0.162	0.18425	46.4638	47.3504
0.15	YDL227C	RF1	14416.3	134.645	0.16641	47.929	0.99831	132.963	136.326	0.15756	0.17525	47.5413	48.3166
0.15	YDL227C	RF1	11242.8	122.102	0.11447	62.9168	0.99829	119.947	124.257	0.10902	0.11992	62.3341	63.4995
0.15	YDL227C	RF1	13827.8	132.665	0.155	50.7664	0.99792	130.537	134.792	0.14607	0.16393	50.2907	51.2421
0.15	YDL227C	RF1	13647	131.317	0.16689	51.0748	0.99863	129.749	132.885	0.15879	0.17498	50.7106	51.4391
0.15	YDL227C	RF1	8413.29	99.8222	0.10092	70.7113	0.99647	96.9198	102.725	0.09398	0.10786	69.677	71.7457
0.15	YDL227C	RF1	13508.4	132.019	0.1679	52.6775	0.99835	130.39	133.647	0.15904	0.17676	52.2841	53.071
0.15	YDL227C	RF1	13350.9	129.706	0.16949	52.0676	0.99916	128.48	130.933	0.16301	0.17598	51.7829	52.3523
0.15	YDL227C	RF1	13116.1	131.261	0.15498	55.0749	0.99873	129.619	132.903	0.14783	0.16214	54.6936	55.4562
0.15	YDL227C	RF1	12726.8	125.447	0.17188	53.5484	0.9992	124.298	126.597	0.16557	0.1782	53.2772	53.8195
0.15	YDL227C	RF1	13718.4	131.673	0.16637	50.8132	0.99881	130.225	133.121	0.15893	0.17382	50.4768	51.1497
0.15	YDL227C	RF1	13578.6	131.57	0.15748	51.7937	0.99832	129.806	133.333	0.14932	0.16564	51.3771	52.2102
0.15	YDL227C	RF1	11227.8	118.351	0.11987	60.1254	0.99554	114.869	121.834	0.11065	0.12908	59.2233	61.0276
0.15	YDL227C	RF1	13798.4	131.244	0.16719	49.8627	0.99867	129.739	132.748	0.15925	0.17513	49.5109	50.2145
0.15	YDL227C	RF1	13714	131.15	0.16209	50.4315	0.99841	129.48	132.82	0.15379	0.1704	50.037	50.826
0.15	YDL227C	RF1	13833.8	132.238	0.15724	50.3846	0.99831	130.498	133.979	0.14908	0.1654	49.9716	50.7976
0.15	YDL227C	RF1	13857.8	132.716	0.16296	50.5811	0.99885	131.287	134.145	0.15589	0.17002	50.2484	50.9137
0.15	YDL227C	RF1	13558.6	132.429	0.16863	52.6153	0.99956	131.532	133.326	0.16406	0.17321	52.4117	52.8189
0.15	YDL227C	RF1	13784.4	132.894	0.15637	51.273	0.99847	131.207	134.581	0.14868	0.16406	50.8759	51.6701
0.15	YDL227C	RF1	14126.6	133.354	0.15528	49.0637	0.9986	131.786	134.923	0.148	0.16256	48.6899	49.4375
0.15	YDL227C	RF1	14527.6	133.876	0.16639	46.4823	0.99776	131.854	135.898	0.15614	0.17664	46.0349	46.9297
0.15	YDL227C	RF1	14972.9	135.44	0.16742	44.4468	0.996	132.988	137.892	0.15384	0.18101	43.8767	45.017
0.15	YDL227C	RF1	15098	139.228	0.16597	46.557	0.99687	137.051	141.406	0.15406	0.17789	46.0434	47.0706
0.15	YDL227C	RF1	14815.7	138.656	0.16261	48.1453	0.99783	136.802	140.51	0.15297	0.17226	47.7045	48.5861
0.15	YDL227C	RF1	14422.9	135.537	0.1653	48.5853	0.99763	133.331	137.744	0.15475	0.17584	48.1079	49.0627
0.15	YDL227C	RF1	13034.1	131.604	0.11988	55.9496	0.99574	128.041	135.166	0.11086	0.12891	55.0868	56.8124
0.15	YDL227C	RF1	14262	134.295	0.16559	48.7989	0.99827	132.571	136.018	0.1567	0.17449	48.4013	49.1966
0.15	YDL227C	RF1	14036.7	133.377	0.16498	49.7571	0.99856	131.786	134.968	0.15689	0.17308	49.3887	50.1255
0.15	YDL227C	RF1	13267.4	130.509	0.15349	53.3392	0.99798	128.349	132.668	0.14479	0.16219	52.857	53.8215
0.15	YDL227C	RF1	10799.5	120.093	0.11401	65.0694	0.9966	116.858	123.328	0.10657	0.12146	64.238	65.9008
0.15	YDL227C	RF1	12541.3	129.966	0.13172	58.4997	0.99827	128.096	131.835	0.12511	0.13833	58.0095	58.9898
0.15	YDL227C	RF1	11308.5	120.506	0.13302	61.1559	0.99886	118.885	122.126	0.12743	0.13861	60.7379	61.5739
0.15	YDL227C	RF1	13467.1	131.808	0.1627	52.8263	0.99872	130.36	133.256	0.15522	0.17018	52.4718	53.1809
0.15	YDL227C	RF1	13852.7	132.772	0.15975	50.6638	0.99909	131.492	134.052	0.15364	0.16586	50.3637	50.9638
0.15	YDL227C	RF1	14020	132.402	0.16448	49.1084	0.99753	130.353	134.45	0.15393	0.17504	48.6284	49.5883
0.15	YDL227C	RF1	14154.6	134.001	0.15906	49.3668	0.99791	132.087	135.915	0.14989	0.16824	48.9173	49.8164
0.15	YDL227C	RF1	13839.3	131.541	0.16373	49.7895	0.99797	129.68	133.402	0.15426	0.1732	49.3513	50.2276
0.15	YDL227C	RF1	13096.1	131.417	0.14559	55.3445	0.99888	129.982	132.852	0.13952	0.15166	54.9811	55.7079
0.15	YDL227C	RF1	11571.4	124.698	0.12804	62.2019	0.99789	122.403	126.993	0.12074	0.13535	61.6125	62.7913
0.15	YDL227C	RF1	14169.9	132.093	0.16865	47.7259	0.99839	130.49	133.696	0.15983	0.17747	47.351	48.1008
0.15	YDL227C	RF1	13407.8	130.474	0.15557	52.2358	0.9979	128.303	132.645	0.14646	0.16469	51.749	52.7226
0.15	YDL227C	RF1	13885.9	133.09	0.16819	50.6643	0.99927	131.966	134.215	0.16235	0.17403	50.4067	50.9218
0.15	YDL227C	RF1	12915.5	130.652	0.14722	56.1447	0.99903	129.198	132.107	0.14145	0.15299	55.801	56.4883
0.15	YDL227C	RF1	14350.4	133.855	0.1666	47.7896	0.99792	132.003	135.707	0.15675	0.17644	47.36	48.2191
0.15	YDL227C	RF1	14277	133.296	0.16239	47.8904	0.99689	130.842	135.75	0.15069	0.17408	47.3441	48.4367
0.15	YDL227C	RF1	15037.3	135.72	0.17043	44.2011	0.99636	133.531	137.909	0.15724	0.18361	43.6731	44.729
0.15	YDL227C	RF1	14953.6	140.43	0.16039	48.5133	0.9969	138.01	142.851	0.14902	0.17177	47.9706	49.056
0.15	YDL227C	RF1	14637	137.732	0.15754	48.7261	0.99806	135.686	139.778	0.14872	0.16636	48.282	49.1702
0.15	YDL227C	RF1	13887.7	134.093	0.16284	51.4312	0.99912	132.783	135.404	0.15651	0.16917	51.1308	51.7317
0.15	YDL227C	RF1	14710.8	135.485	0.17357	46.4197	0.99767	133.418	137.553	0.16242	0.18472	45.9757	46.8637
0.15	YDL227C	RF1	14399.8	136.453	0.15466	49.4679	0.99868	134.888	138.019	0.14765	0.16167	49.1035	49.8322
0.15	YDL227C	RF1	12971.5	128.282	0.16622	53.8821	0.99921	126.965	129.598	0.16008	0.17235	53.5945	54.1697
0.15	YDL227C	RF1	13774	132.045	0.16989	50.6863	0.99832	130.317	133.773	0.16069	0.17909	50.289	51.0836
0.15	YDL227C	RF1	14025.1	133.178	0.16752	49.6875	0.99778	131.339	135.017	0.15727	0.17777	49.2403	50.1347
0.15	YDL227C	RF1	14099.4	132.332	0.17011	48.4527	0.99801	130.518	134.145	0.16011	0.1801	48.0321	48.8733
0.15	YDL227C	RF1	13788.7	131.98	0.17617	50.5239	0.99907	130.718	133.242	0.16901	0.18332	50.2376	50.8103
0.15	YDL227C	RF1	13122.1	130.714	0.15175	54.6105	0.99825	128.816	132.611	0.14372	0.15978	54.1623	55.0588
0.15	YDL227C	RF1	12758.9	126.949	0.16441	54.4952	0.99883	125.473	128.426	0.15704	0.17179	54.1475	54.8428
0.15	YDL227C	RF1	13555.9	131.294	0.16624	51.7503	0.99902	129.954	132.634	0.15944	0.17305	51.4399	52.0608
0.15	YDL227C	RF1	13932.9	130.928	0.17922	48.5824	0.99847	129.365	132.491	0.16974	0.18871	48.2242	48.9407
0.15	YDL227C	RF1	13545.3	132.361	0.15487	52.662	0.99841	130.726	133.996	0.1471	0.16265	52.2547	53.0693
0.15	YDL227C	RF1	13374.3	131.773	0.15843	53.504	0.99849	130.174	133.372	0.15057	0.16629	53.1097	53.8984
0.15	YDL227C	RF1	13284.2	126.328	0.17344	49.8424	0.99934	125.219	127.437	0.16741	0.17947	49.5919	50.0928
0.15	YDL227C	RF1	13941.3	132.449	0.1631	49.7399	0.99784	130.507	134.39	0.15334	0.17287	49.2851	50.1947
0.15	YDL227C	RF1	13062	130.259	0.15102	54.7209	0.99854	128.357	132.161	0.14368	0.15836	54.2981	55.1436
0.15	YDL227C	RF1	13578	132.661	0.15645	52.6473	0.99854	130.821	134.502	0.14884	0.16407	52.2437	53.0508
0.15	YDL227C	RF1	14086.4	132.467	0.16742	48.6595	0.99828	130.776	134.158	0.15839	0.17645	48.2656	49.0534
0.15	YDL227C	RF1	14597.7	135.537	0.161	47.2944	0.99825	133.831	137.244	0.15249	0.16952	46.8971	47.6918
0.15	YDL227C	RF1	14372.7	134.527	0.16285	48.1581	0.99741	132.427	136.626	0.15223	0.17347	47.6698	48.6465
0.15	YDL227C	RF1	14648.6	136.238	0.15428	47.4731	0.99716	134.162	138.313	0.14413	0.16442	46.9583	47.9879
0.15	YDL227C	RF1	15237.6	139.124	0.17038	45.4725	0.9977	137.181	141.067	0.15971	0.18104	45.0387	45.9062
0.15	YDL227C	RF1	14675.6	138.868	0.16132	49.3178	0.99781	136.96	140.776	0.15169	0.17095	48.8652	49.7703
0.15	YDL227C	RF1	14595.2	137.982	0.15783	49.2211	0.99762	136.006	139.958	0.14813	0.16753	48.7449	49.6973
0.15	YDL227C	RF1	12912.8	131.613	0.12387	56.8809	0.99593	128.503	134.722	0.11472	0.13303	56.0889	57.6729
0.15	YDL227C	RF1	14387.7	137.035	0.15886	50.0051	0.99773	134.98	139.091	0.14934	0.16839	49.5343	50.4759
0.15	YDL227C	RF1	14481.5	134.558	0.17065	47.3756	0.9978	132.658	136.457	0.16013	0.18118	46.941	47.8102
0.15	YDL227C	RF1	14043.7	133.413	0.15338	49.7325	0.99805	131.535	135.292	0.14493	0.16183	49.2844	50.1806
0.15	YDL227C	RF1	13776.1	133.585	0.14866	51.8708	0.99779	131.654	135.516	0.14009	0.15723	51.3838	52.3578
0.15	YDL227C	RF1	13658.5	132.221	0.17461	51.6986	0.99946	131.239	133.202	0.16924	0.17999	51.4771	51.9201
0.15	YDL227C	RF1	9516.53	111.319	0.09172	69.497	0.99438	107.133	115.505	0.08412	0.09932	68.0837	70.9102
0.15	YDL227C	RF1	10678.9	118.411	0.10571	64.8054	0.99609	114.928	121.893	0.09858	0.11284	63.8565	65.7542
0.15	YDL227C	RF1	13795.8	131.579	0.16133	50.1501	0.99799	129.695	133.464	0.15203	0.17063	49.7048	50.5954
0.15	YDL227C	RF1	14004.4	132.636	0.16457	49.4129	0.99753	130.559	134.713	0.15392	0.17521	48.9281	49.8978
0.15	YDL227C	RF1	14210.1	133.844	0.16592	48.8295	0.99813	132.171	135.517	0.15668	0.17516	48.4218	49.2371
0.15	YDL227C	RF1	14055.6	133.757	0.15563	49.9141	0.9977	131.851	135.662	0.14631	0.16496	49.4389	50.3894
0.15	YDL227C	RF1	13448.8	129.37	0.16631	51.0429	0.99907	128.098	130.643	0.15968	0.17295	50.7424	51.3433
0.15	YDL227C	RF1	13535.1	129.648	0.16766	50.5996	0.99887	128.256	131.04	0.16027	0.17504	50.2717	50.9276
0.15	YDL227C	RF1	14387.6	132.648	0.17025	46.5336	0.99785	130.826	134.471	0.15992	0.18058	46.1087	46.9584
0.15	YDL227C	RF1	13800.6	133.176	0.16582	51.3717	0.9979	131.202	135.15	0.15591	0.17573	50.9192	51.8241
0.15	YDL227C	RF1	14415.5	133.578	0.1682	47.0796	0.99794	131.764	135.392	0.15828	0.17812	46.6584	47.5007
0.15	YDL227C	RF1	14144	133.359	0.16408	48.9386	0.99807	131.541	135.177	0.1548	0.17336	48.5149	49.3623
0.15	YDL227C	RF1	13728.1	132.153	0.16193	51.1182	0.99761	129.87	134.436	0.15161	0.17225	50.6163	51.6202
0.15	YDL227C	RF1	14142.1	136.289	0.15485	51.2323	0.99779	134.216	138.362	0.14576	0.16394	50.7532	51.7114
0.15	YDL227C	RF1	14934.2	135.217	0.17032	44.5508	0.99563	132.664	137.77	0.15575	0.1849	43.9612	45.1404
0.15	YDL227C	RF1	15057.3	140.025	0.16204	47.4647	0.99825	138.246	141.805	0.15337	0.1707	47.065	47.8644
0.15	YDL227C	RF1	15027.7	138.752	0.16661	46.6911	0.99665	136.501	141.003	0.15419	0.17903	46.1595	47.2227
0.15	YDL227C	RF1	14610.3	137.63	0.15679	48.8406	0.99673	135.176	140.084	0.14552	0.16806	48.2746	49.4066
0.15	YDL227C	RF1	14456.6	134.209	0.17263	47.2816	0.99799	132.391	136.027	0.16231	0.18295	46.8664	47.6967
0.15	YDL227C	RF1	12577.9	131.731	0.11756	59.5106	0.9962	128.274	135.188	0.10949	0.12563	58.6873	60.334
0.15	YDL227C	RF1	13033.5	133.23	0.12183	57.1654	0.99538	129.867	136.593	0.11235	0.1313	56.3137	58.0172
0.15	YDL227C	RF1	13602	132.695	0.15222	52.4925	0.99843	130.92	134.471	0.14459	0.15984	52.0729	52.9121
0.15	YDL227C	RF1	13575.3	129.466	0.16895	50.143	0.99895	128.013	130.919	0.16162	0.17627	49.8201	50.4658
0.15	YDL227C	RF1	14043	133.619	0.15959	49.9004	0.99852	131.977	135.26	0.15172	0.16745	49.5161	50.2846
0.15	YDL227C	RF1	13323.5	133.152	0.14042	54.9345	0.9984	131.422	134.882	0.13361	0.14723	54.4941	55.3748
0.15	YDL227C	RF1	13929.3	134.177	0.15684	51.1849	0.99712	131.989	136.366	0.14618	0.16749	50.6456	51.7241
0.15	YDL227C	RF1	13282.1	131.401	0.15784	53.9185	0.99889	129.893	132.909	0.151	0.16467	53.5678	54.2691
0.15	YDL227C	RF1	13322.5	132.73	0.14569	54.6246	0.99817	130.754	134.705	0.13801	0.15338	54.1571	55.0921
0.15	YDL227C	RF1	13219.1	134.66	0.14005	56.8312	0.99814	132.721	136.6	0.13262	0.14748	56.3485	57.3139
0.15	YDL227C	RF1	13890.2	132.861	0.16829	50.452	0.99762	130.926	134.797	0.1575	0.17907	49.9826	50.9215
0.15	YDL227C	RF1	13765.1	134.332	0.14947	52.5268	0.99826	132.582	136.082	0.14171	0.15723	52.0907	52.9628
0.15	YDL227C	RF1	13873.7	131.673	0.16808	49.6333	0.99794	129.794	133.552	0.15807	0.17809	49.1957	50.0709
0.15	YDL227C	RF1	13971.8	132.486	0.1655	49.5402	0.99821	130.716	134.257	0.15635	0.17465	49.1276	49.9528
0.15	YDL227C	RF1	13767.4	132.172	0.16474	50.8355	0.99918	131.033	133.311	0.15861	0.17087	50.5558	51.1151
0.15	YDL227C	RF1	13512.9	133.232	0.14926	53.5736	0.99858	131.381	135.083	0.14232	0.1562	53.1648	53.9825
0.15	YDL227C	RF1	14260.1	134.018	0.16651	48.5939	0.9981	132.216	135.821	0.15707	0.17595	48.1778	49.0101
0.15	YDL227C	RF1	13947.6	132.282	0.17016	49.5606	0.99856	130.801	133.763	0.16161	0.1787	49.2002	49.9209
0.15	YDL227C	RF1	14268.6	136.318	0.15535	50.3255	0.99603	133.552	139.084	0.14298	0.16772	49.6841	50.9669
0.15	YDL227C	RF1	15000.2	136.957	0.16133	45.4709	0.99672	134.8	139.114	0.14975	0.17292	44.9452	45.9965
0.15	YDL227C	RF1	15706.9	139.724	0.16798	42.5818	0.99609	137.148	142.3	0.15462	0.18134	42.0228	43.1408
0.15	YDL227C	RF1	15396.6	140.629	0.15992	45.5118	0.99697	138.363	142.894	0.14889	0.17095	44.9969	46.0268
0.15	YDL227C	RF1	14833.3	138.071	0.15987	47.5643	0.99653	135.595	140.546	0.14792	0.17182	46.9967	48.1319
0.15	YDL227C	RF1	15263.4	138.136	0.1668	44.501	0.99628	135.727	140.545	0.15381	0.17979	43.9512	45.0509
0.15	YDL227C	RF1	14720.8	137.171	0.15891	47.6799	0.99723	135.102	139.241	0.14838	0.16945	47.1769	48.1828
0.15	YDL227C	RF1	14939	137.119	0.15875	46.0461	0.9958	134.479	139.759	0.14582	0.17168	45.4304	46.6619
0.15	YDL227C	RF1	14617.9	135.986	0.15812	47.5011	0.99738	133.994	137.979	0.14796	0.16829	47.0112	47.9909
0.15	YDL227C	RF1	13807	127.172	0.16366	46.4273	0.99634	124.697	129.646	0.15082	0.1765	45.8469	47.0078
0.15	YDL227C	RF1	14140.5	133.064	0.14936	48.7274	0.99523	130.171	135.957	0.13669	0.16203	48.0226	49.4323
0.15	YDL227C	RF1	13867.9	135.096	0.1288	52.3385	0.9968	132.221	137.971	0.1204	0.13719	51.6629	53.0142
0.15	YDL227C	RF1	13901.2	134.709	0.14041	51.8008	0.99661	132.094	137.325	0.13064	0.15017	51.1654	52.4362
0.15	YDL227C	RF1	13719	134.18	0.1351	52.7507	0.99554	131.096	137.264	0.12436	0.14584	51.9905	53.5108
0.15	YDL227C	RF1	13115.6	134.261	0.12007	57.3043	0.99723	131.652	136.869	0.11296	0.12717	56.6446	57.9639
0.15	YDL227C	RF1	14032.1	131.52	0.17009	48.3065	0.99767	129.402	133.638	0.15909	0.18109	47.8389	48.7741
0.15	YDL227C	RF1	14528.5	134.307	0.16837	46.8244	0.99748	132.41	136.205	0.15738	0.17937	46.3636	47.2852
0.15	YDL227C	RF1	14262.7	134.354	0.14785	48.8374	0.99634	131.95	136.758	0.13696	0.15875	48.225	49.4499
0.15	YDL227C	RF1	14377.5	134.196	0.16479	47.8592	0.99714	132.15	136.242	0.15349	0.17609	47.3591	48.3594
0.15	YDL227C	RF1	14358.6	132.66	0.17191	46.7616	0.99765	130.734	134.586	0.16085	0.18297	46.3149	47.2084
0.15	YDL227C	RF1	14338.3	135.564	0.15594	49.2291	0.99759	133.608	137.519	0.14638	0.16551	48.747	49.7113
0.15	YDL227C	RF1	14088	132.155	0.17334	48.3971	0.99843	130.543	133.767	0.16415	0.18253	48.0256	48.7685
0.15	YDL227C	RF1	14007.4	130.841	0.17109	47.9422	0.99794	128.877	132.806	0.16066	0.18152	47.5063	48.3781
0.15	YDL227C	RF1	13957	134.173	0.15215	50.9746	0.99867	132.68	135.666	0.14522	0.15907	50.6017	51.3475
0.15	YDL227C	RF1	14208.2	133.353	0.16176	48.4516	0.99726	131.181	135.525	0.15085	0.17266	47.9413	48.9618
0.15	YDL227C	RF1	15049.8	136.429	0.16524	44.6833	0.99644	134.227	138.63	0.15278	0.1777	44.1488	45.2179
0.25	YDL227C	RF1	13218.9	127.657	0.17511	51.449	0.99924	126.519	128.796	0.16859	0.18162	51.1828	51.7153
0.25	YDL227C	RF1	0	0	0	0	0	0	0	0	0	0	0
0.25	YDL227C	RF1	12521.7	125.623	0.17558	55.3229	0.99923	124.514	126.731	0.16889	0.18226	55.0518	55.594
0.25	YDL227C	RF1	0	0	0	0	0	0	0	0	0	0	0
0.25	YDL227C	RF1	14789.5	129.432	0.13123	40.699	0.98567	125.417	133.447	0.11473	0.14774	39.5291	41.8689
0.25	YDL227C	RF1	11746.8	123.331	0.16766	59.7535	0.9987	121.712	124.95	0.15931	0.17601	59.3832	60.1238
0.25	YDL227C	RF1	14485.7	126.536	0.14021	40.4967	0.98989	123.294	129.778	0.12496	0.15545	39.5564	41.4371
0.25	YDL227C	RF1	11415	123.362	0.17183	62.4668	0.99964	122.552	124.171	0.16713	0.17653	62.2728	62.6608
0.25	YDL227C	RF1	11800.7	125.432	0.1511	60.9194	0.99876	123.899	126.966	0.14404	0.15816	60.5333	61.3054
0.25	YDL227C	RF1	11247.9	125.264	0.14154	65.2059	0.99935	124.037	126.492	0.13666	0.14641	64.8939	65.5179
0.25	YDL227C	RF1	12074.2	122.828	0.17099	56.6977	0.99955	121.975	123.682	0.16597	0.17601	56.4843	56.9111
0.25	YDL227C	RF1	11925.5	124.411	0.16822	59.1433	0.99951	123.488	125.334	0.16302	0.17341	58.918	59.3687
0.25	YDL227C	RF1	10668.1	119.574	0.13105	65.7813	0.99692	116.971	122.178	0.12171	0.14039	65.0665	66.4962
0.25	YDL227C	RF1	11338.3	123.119	0.14844	62.9073	0.99907	121.771	124.466	0.14239	0.15448	62.5625	63.2521
0.25	YDL227C	RF1	11789.7	123.052	0.147	59.1879	0.99834	121.337	124.767	0.13927	0.15472	58.7379	59.638
0.25	YDL227C	RF1	12107.8	123.892	0.16332	57.2713	0.99877	122.47	125.315	0.15565	0.17099	56.913	57.6296
0.25	YDL227C	RF1	12104.3	126.413	0.14857	59.2474	0.99879	124.912	127.914	0.14187	0.15528	58.8659	59.6289
0.25	YDL227C	RF1	12153.7	123.502	0.1663	56.5909	0.99881	122.113	124.891	0.15854	0.17406	56.2408	56.941
0.25	YDL227C	RF1	12959.6	126.784	0.16739	52.7816	0.99831	125.18	128.389	0.15835	0.17642	52.3777	53.1855
0.25	YDL227C	RF1	11810.8	122.639	0.15322	58.6935	0.99933	121.551	123.727	0.14793	0.15852	58.4115	58.9756
0.25	YDL227C	RF1	13068.4	127.444	0.16801	52.4575	0.99833	125.848	129.041	0.15899	0.17704	52.0575	52.8573
0.25	YDL227C	RF1	12622.3	126.023	0.16517	54.8402	0.9989	124.592	127.454	0.15793	0.1724	54.5026	55.1779
0.25	YDL227C	RF1	13928.9	129.074	0.16953	47.0838	0.99781	127.251	130.896	0.15907	0.17998	46.6474	47.5202
0.25	YDL227C	RF1	0	0	0	0	0	0	0	0	0	0	0
0.25	YDL227C	RF1	13083.9	132.464	0.16566	56.2264	0.99956	131.567	133.361	0.16102	0.17031	56.0146	56.4382
0.25	YDL227C	RF1	11898.5	129.041	0.14335	62.7918	0.99826	127.072	131.01	0.13542	0.15128	62.3031	63.2804
0.25	YDL227C	RF1	0	0	0	0	0	0	0	0	0	0	0
0.25	YDL227C	RF1	0	0	0	0	0	0	0	0	0	0	0
0.25	YDL227C	RF1	11633.8	132.304	0.15984	67.0673	0.99971	131.488	133.119	0.1561	0.16358	66.8824	67.2521
0.25	YDL227C	RF1	12091.3	131.726	0.15153	63.2084	0.99892	130.137	133.315	0.14463	0.15843	62.8323	63.5846
0.25	YDL227C	RF1	11590.7	131.058	0.16562	66.56	0.99965	130.177	131.938	0.16125	0.16998	66.3612	66.7588
0.25	YDL227C	RF1	12388.5	129.492	0.16477	59.3296	0.9995	128.502	130.483	0.1596	0.16994	59.0953	59.5639
0.25	YDL227C	RF1	0	0	0	0	0	0	0	0	0	0	0
0.25	YDL227C	RF1	0	0	0	0	0	0	0	0	0	0	0
0.25	YDL227C	RF1	12725.6	129.476	0.1628	56.714	0.99959	128.542	130.41	0.15837	0.16723	56.502	56.926
0.25	YDL227C	RF1	10781.8	124.262	0.13748	68.2324	0.9992	122.852	125.672	0.13232	0.14264	67.8721	68.5926
0.25	YDL227C	RF1	10920.6	126.29	0.13131	68.5264	0.99834	123.955	128.625	0.12363	0.139	67.9295	69.1233
0.25	YDL227C	RF1	15111.2	139.52	0.14444	46.6838	0.99683	137.264	141.777	0.13472	0.15415	46.1196	47.248
0.25	YDL227C	RF1	12531.7	127.653	0.16541	56.8294	0.9993	126.524	128.781	0.15937	0.17145	56.5541	57.1047
0.25	YDL227C	RF1	11683.6	130.033	0.14862	65.1488	0.99941	128.862	131.205	0.14372	0.15351	64.8678	65.4297
0.25	YDL227C	RF1	12140.5	126.624	0.16416	59.1215	0.99939	125.543	127.705	0.15843	0.1699	58.8593	59.3838
0.25	YDL227C	RF1	12162.1	132.792	0.15274	63.4118	0.99974	132.034	133.549	0.14943	0.15604	63.2347	63.589
0.25	YDL227C	RF1	12128.3	130.406	0.1511	61.9951	0.99924	129.099	131.712	0.14535	0.15685	61.6805	62.3096
0.25	YDL227C	RF1	12335.3	128.423	0.16592	58.9476	0.99954	127.496	129.35	0.16098	0.17086	58.7266	59.1687
0.25	YDL227C	RF1	12371.5	129.604	0.16151	59.5435	0.99923	128.329	130.88	0.15509	0.16793	59.2397	59.8473
0.25	YDL227C	RF1	13160.7	131.389	0.17812	54.8338	0.99893	130.023	132.756	0.17004	0.18621	54.5149	55.1527
0.25	YDL227C	RF1	0	0	0	0	0	0	0	0	0	0	0
0.25	YDL227C	RF1	0	0	0	0	0	0	0	0	0	0	0
0.25	YDL227C	RF1	12736.6	130.994	0.17308	57.7696	0.99956	130.084	131.904	0.16796	0.17819	57.5592	57.98
0.25	YDL227C	RF1	12192.7	134.936	0.14774	64.6407	0.99942	133.774	136.098	0.14309	0.1524	64.3708	64.9105
0.25	YDL227C	RF1	12359.6	135.2	0.15687	63.5824	0.99973	134.417	135.982	0.15336	0.16038	63.4049	63.7599
0.25	YDL227C	RF1	11731.8	133.755	0.15496	67.2881	0.99983	133.118	134.391	0.15223	0.15768	67.1438	67.4325
0.25	YDL227C	RF1	11130.1	131.596	0.15277	70.4219	0.99983	130.907	132.284	0.14997	0.15556	70.2648	70.579
0.25	YDL227C	RF1	10964.7	130.957	0.15006	71.2722	0.99975	130.02	131.893	0.14638	0.15374	71.0577	71.4866
0.25	YDL227C	RF1	15265.8	135.036	0.14838	41.9371	0.98985	131.466	138.607	0.13113	0.16563	41.0018	42.8724
0.25	YDL227C	RF1	11999.3	133.564	0.16544	65.1602	0.99968	132.721	134.406	0.1613	0.16958	64.9725	65.3479
0.25	YDL227C	RF1	12173.8	130.342	0.15683	61.6011	0.99931	129.116	131.569	0.15105	0.16261	61.31	61.8921
0.25	YDL227C	RF1	12040.5	129.044	0.16727	61.6944	0.99961	128.146	129.941	0.1625	0.17205	61.4856	61.9032
0.25	YDL227C	RF1	15209.1	135.559	0.14528	42.791	0.99105	132.161	138.957	0.12957	0.161	41.9012	43.6808
0.25	YDL227C	RF1	12213.1	130.677	0.1618	61.5388	0.99965	129.828	131.525	0.15759	0.16602	61.3406	61.737
0.25	YDL227C	RF1	11606.7	129.927	0.14061	65.6674	0.9985	127.861	131.994	0.13282	0.1484	65.1608	66.174
0.25	YDL227C	RF1	8950.22	109.914	0.1193	73.5703	0.999	108.003	111.826	0.11377	0.12483	73.0131	74.1275
0.25	YDL227C	RF1	7629.71	94.6087	0.1324	74.3549	0.99893	93.1422	96.0752	0.12656	0.13824	73.881	74.8287
0.25	YDL227C	RF1	12162.9	132.867	0.15293	63.4574	0.99972	132.074	133.659	0.14947	0.1564	63.2724	63.6424
0.25	YDL227C	RF1	12196	129.29	0.16052	60.669	0.99963	128.417	130.164	0.15618	0.16486	60.4613	60.8768
0.25	YDL227C	RF1	12650.9	129.201	0.17526	57.0835	0.9994	128.163	130.24	0.16921	0.18131	56.84	57.327
0.25	YDL227C	RF1	11316.7	124.917	0.1492	64.4057	0.99866	123.264	126.571	0.14191	0.1565	63.9923	64.8192
0.25	YDL227C	RF1	11298.9	123.829	0.14133	63.753	0.99713	121.218	126.44	0.13072	0.15195	63.0767	64.4293
0.25	YDL227C	RF1	12579.6	133.087	0.14775	60.4773	0.99876	131.445	134.729	0.14088	0.15461	60.0829	60.8718
0.25	YDL227C	RF1	12117.8	129.222	0.1571	61.2247	0.99921	127.942	130.502	0.15099	0.16321	60.9179	61.5314
0.25	YDL227C	RF1	12804.8	133.653	0.15451	59.1927	0.99886	132.094	135.211	0.14746	0.16156	58.8246	59.5607
0.25	YDL227C	RF1	13981.7	134.812	0.18153	51.2874	0.99867	133.326	136.299	0.17239	0.19068	50.944	51.6307
0.25	YDL227C	RF1	12287.2	135.349	0.14166	64.2175	0.99925	133.965	136.733	0.13652	0.14681	63.8905	64.5445
0.25	YDL227C	RF1	11907.1	133.78	0.14508	65.9943	0.99966	132.863	134.697	0.14154	0.14862	65.7791	66.2095
0.25	YDL227C	RF1	10511.8	125.174	0.14833	71.0224	0.99957	124.07	126.278	0.14392	0.15275	70.7557	71.2891
0.25	YDL227C	RF1	11875.5	133.497	0.15758	66.0425	0.99982	132.85	134.144	0.15468	0.16048	65.8957	66.1894
0.25	YDL227C	RF1	11651.1	132.138	0.15593	66.826	0.99981	131.465	132.812	0.15296	0.15889	66.6714	66.9806
0.25	YDL227C	RF1	11662.4	132.512	0.15903	66.9902	0.99979	131.801	133.223	0.15579	0.16226	66.829	67.1514
0.25	YDL227C	RF1	11837.8	129.511	0.1602	63.5954	0.9986	127.705	131.316	0.15144	0.16897	63.172	64.0188
0.25	YDL227C	RF1	12233.7	133.837	0.15844	63.5924	0.99966	132.986	134.689	0.15451	0.16236	63.3981	63.7866
0.25	YDL227C	RF1	11924.8	132.033	0.15956	64.6826	0.99954	131.001	133.065	0.15473	0.1644	64.4458	64.9194
0.25	YDL227C	RF1	11754.7	127.975	0.16186	63.1485	0.99957	127.012	128.939	0.15703	0.1667	62.9204	63.3765
0.25	YDL227C	RF1	12101.9	133.587	0.15135	64.4078	0.99983	132.952	134.222	0.14866	0.15404	64.2602	64.5553
0.25	YDL227C	RF1	11203.1	128.423	0.15478	67.7639	0.99966	127.539	129.308	0.15086	0.1587	67.5553	67.9726
0.25	YDL227C	RF1	11772.2	130.689	0.1573	64.9219	0.99977	129.984	131.395	0.15404	0.16055	64.7575	65.0863
0.25	YDL227C	RF1	11793.4	131.167	0.15521	65.0883	0.99971	130.359	131.974	0.15159	0.15882	64.8999	65.2766
0.25	YDL227C	RF1	11877	127.999	0.15745	62.2099	0.99968	127.171	128.828	0.15347	0.16144	62.0106	62.4093
0.25	YDL227C	RF1	12006.6	128.373	0.15447	61.4706	0.99953	127.398	129.347	0.14993	0.15902	61.234	61.7071
0.25	YDL227C	RF1	12199.6	133.243	0.15746	63.4403	0.99976	132.521	133.964	0.15415	0.16076	63.2745	63.606
0.25	YDL227C	RF1	12226.9	133.521	0.15737	63.4263	0.99971	132.714	134.327	0.15369	0.16106	63.2414	63.6113
0.25	YDL227C	RF1	12569.8	131.197	0.15503	59.1903	0.99923	129.962	132.431	0.14931	0.16075	58.8937	59.4869
0.25	YDL227C	RF1	11571.5	130.432	0.13927	66.2826	0.99907	128.804	132.059	0.13331	0.14523	65.8847	66.6806
0.25	YDL227C	RF1	12266.7	130.823	0.15799	61.2336	0.99958	129.885	131.761	0.15352	0.16246	61.0122	61.4551
0.25	YDL227C	RF1	11092	127.783	0.10948	68.1917	0.99267	122.435	133.13	0.09706	0.1219	66.7299	69.6535
0.25	YDL227C	RF1	12279.5	135.031	0.14166	64.0612	0.9986	133.077	136.985	0.13437	0.14895	63.5981	64.5242
0.25	YDL227C	RF1	0	0	0	0	0	0	0	0	0	0	0
0.25	YDL227C	RF1	16105.8	142.569	0.14257	42.0142	0.98857	138.369	146.77	0.12542	0.15972	41	43.0283
0.25	YDL227C	RF1	12206	129.49	0.1589	60.7376	0.99954	128.532	130.449	0.15423	0.16357	60.509	60.9661
0.25	YDL227C	RF1	12316.6	134.406	0.15265	63.3625	0.99966	133.539	135.273	0.14892	0.15639	63.1621	63.5628
0.25	YDL227C	RF1	11826.1	132.962	0.15388	66.0565	0.99962	131.951	133.974	0.14951	0.15824	65.8236	66.2893
0.25	YDL227C	RF1	11120.4	129.719	0.15944	69.2729	0.99979	128.944	130.494	0.15592	0.16296	69.0955	69.4504
0.25	YDL227C	RF1	11466.6	130.049	0.14634	66.8279	0.99936	128.722	131.376	0.14104	0.15164	66.5101	67.1458
0.25	YDL227C	RF1	11096.8	128.841	0.15695	68.8717	0.99979	128.091	129.59	0.1536	0.1603	68.6974	69.046
0.25	YDL227C	RF1	12106.4	132.718	0.16282	63.781	0.99978	132.031	133.405	0.15947	0.16616	63.6249	63.937
0.25	YDL227C	RF1	15232.2	133.456	0.15222	40.8509	0.98947	129.771	137.142	0.13425	0.17019	39.9179	41.784
0.25	YDL227C	RF1	12055.2	133.013	0.16345	64.3678	0.99969	132.175	133.851	0.15937	0.16753	64.1786	64.5569
0.25	YDL227C	RF1	11863.2	131.328	0.16149	64.6673	0.99954	130.33	132.325	0.15669	0.16629	64.4384	64.8962
0.25	YDL227C	RF1	11652.2	131.91	0.1475	66.6658	0.99986	131.332	132.489	0.14519	0.14981	66.5296	66.802
0.25	YDL227C	RF1	10958.3	127.934	0.14732	69.3439	0.99944	126.601	129.267	0.14202	0.15262	69.0244	69.6633
0.25	YDL227C	RF1	12041.2	132.244	0.15813	63.9471	0.99975	131.517	132.971	0.15476	0.1615	63.7794	64.1148
0.25	YDL227C	RF1	11310	130.289	0.15429	68.1929	0.99975	129.493	131.084	0.15086	0.15773	68.008	68.3777
0.25	YDL227C	RF1	11764.9	129.369	0.15784	64.0593	0.9992	127.987	130.752	0.15132	0.16437	63.7332	64.3854
0.25	YDL227C	RF1	11074.2	126.457	0.13914	67.427	0.99893	124.789	128.126	0.13294	0.14534	67.0084	67.8456
0.25	YDL227C	RF1	11995.1	128.241	0.15761	61.4639	0.9996	127.335	129.146	0.15324	0.16199	61.2459	61.6819
0.25	YDL227C	RF1	8605.92	106.871	0.11133	74.4726	0.99755	104.058	109.684	0.10429	0.11838	73.6094	75.3358
0.25	YDL227C	RF1	12172.2	128.37	0.16647	60.1789	0.99951	127.405	129.335	0.16132	0.17163	59.9509	60.407
0.25	YDL227C	RF1	12243.2	131.958	0.15604	62.2188	0.99881	130.273	133.642	0.14829	0.16378	61.8242	62.6133
0.25	YDL227C	RF1	12250.7	130.506	0.15977	61.1294	0.99965	129.655	131.357	0.15563	0.16392	60.9289	61.3299
0.25	YDL227C	RF1	12395.7	132.908	0.15515	61.7345	0.99915	131.525	134.291	0.14888	0.16141	61.4112	62.0578
0.25	YDL227C	RF1	12506.9	131.23	0.1667	59.6948	0.99956	130.285	132.176	0.16174	0.17166	59.4758	59.9138
0.25	YDL227C	RF1	12544.5	136.567	0.14697	63.1435	0.99961	135.61	137.524	0.14317	0.15077	62.9219	63.3651
0.25	YDL227C	RF1	12370	135.133	0.15086	63.4604	0.99966	134.256	136.01	0.14719	0.15453	63.2579	63.6628
0.25	YDL227C	RF1	11522.5	129.858	0.15608	66.2679	0.99946	128.739	130.977	0.15103	0.16114	66.0062	66.5297
0.25	YDL227C	RF1	9417.69	115.109	0.12343	73.184	0.99877	113.187	117.031	0.1178	0.12906	72.6522	73.7158
0.25	YDL227C	RF1	11630.8	132.132	0.15422	66.9756	0.99984	131.507	132.757	0.15152	0.15692	66.8315	67.1197
0.25	YDL227C	RF1	11715.8	132.29	0.15582	66.4383	0.99987	131.733	132.847	0.15336	0.15828	66.3104	66.5662
0.25	YDL227C	RF1	11978.4	129.887	0.16424	62.7783	0.99912	128.49	131.284	0.15714	0.17135	62.4541	63.1024
0.25	YDL227C	RF1	11761.8	129.506	0.15889	64.1798	0.99914	128.106	130.907	0.15222	0.16556	63.8509	64.5086
0.25	YDL227C	RF1	11793.8	130.579	0.16444	64.6805	0.99955	129.6	131.557	0.15956	0.16933	64.4564	64.9045
0.25	YDL227C	RF1	10448.9	126.701	0.13315	72.5308	0.99939	125.286	128.117	0.12873	0.13757	72.1832	72.8783
0.25	YDL227C	RF1	11295.8	130.727	0.14897	68.5923	0.99974	129.895	131.56	0.14563	0.15232	68.3972	68.7875
0.25	YDL227C	RF1	9207.69	111.134	0.12881	72.1472	0.99896	109.526	112.742	0.12339	0.13422	71.6894	72.6051
0.25	YDL227C	RF1	11816.2	131.832	0.15785	65.369	0.99979	131.153	132.51	0.15474	0.16095	65.2128	65.5252
0.25	YDL227C	RF1	10720.7	126.312	0.14141	70.1251	0.99923	124.893	127.732	0.13619	0.14664	69.7767	70.4736
0.25	YDL227C	RF1	11333.9	128.848	0.16348	67.0367	0.99973	128.079	129.616	0.15971	0.16726	66.8595	67.2139
0.25	YDL227C	RF1	11835.6	128.538	0.15643	62.921	0.99924	127.245	129.831	0.15033	0.16252	62.6113	63.2307
0.25	YDL227C	RF1	12174.7	132.136	0.16428	62.8623	0.99974	131.387	132.884	0.16054	0.16802	62.6917	63.0329
0.25	YDL227C	RF1	11999.7	132.192	0.1598	64.2249	0.99979	131.517	132.866	0.15662	0.16298	64.0701	64.3798
0.25	YDL227C	RF1	11987.6	133.144	0.14819	64.9646	0.99984	132.532	133.755	0.14571	0.15068	64.8211	65.1081
0.25	YDL227C	RF1	11546.7	130.676	0.14094	66.6384	0.99962	129.693	131.659	0.13729	0.1446	66.4001	66.8767
0.25	YDL227C	RF1	12305.1	130.725	0.15824	60.8696	0.99911	129.332	132.117	0.15157	0.1649	60.5403	61.1989
0.25	YDL227C	RF1	12331.3	133.094	0.15529	62.3482	0.99905	131.616	134.572	0.14862	0.16196	62.0044	62.692
0.25	YDL227C	RF1	12500.4	130.868	0.16521	59.4803	0.99924	129.629	132.107	0.15879	0.17163	59.191	59.7697
0.25	YDL227C	RF1	12940.1	132.365	0.16918	57.2391	0.9991	131.065	133.665	0.16222	0.17614	56.9372	57.5409
0.25	YDL227C	RF1	11320.2	128.976	0.14796	67.2297	0.99867	127.087	130.865	0.14024	0.15569	66.7765	67.683
0.25	YDL227C	RF1	11351	133.057	0.13999	69.6904	0.9997	132.13	133.985	0.13678	0.14319	69.4728	69.9081
0.25	YDL227C	RF1	11862.8	133.023	0.16209	65.8211	0.99978	132.321	133.725	0.15876	0.16541	65.663	65.9791
0.25	YDL227C	RF1	11670.2	132.712	0.14606	67.0631	0.99979	131.987	133.437	0.14325	0.14888	66.893	67.2331
0.25	YDL227C	RF1	11168.9	129.264	0.15937	68.5959	0.99983	128.616	129.912	0.15639	0.16235	68.4463	68.7454
0.25	YDL227C	RF1	11905.8	132.084	0.16093	64.8617	0.99967	131.187	132.982	0.15666	0.16519	64.6568	65.0667
0.25	YDL227C	RF1	11599.7	131.714	0.15322	66.9324	0.99978	130.987	132.442	0.1501	0.15633	66.7639	67.101
0.25	YDL227C	RF1	11254.7	129.709	0.14956	68.2311	0.99974	128.919	130.499	0.14633	0.1528	68.0444	68.4177
0.25	YDL227C	RF1	10803.1	128.163	0.14125	70.7078	0.99961	127.072	129.253	0.13734	0.14516	70.445	70.9706
0.25	YDL227C	RF1	12023	132.08	0.16637	63.9723	0.99978	131.405	132.755	0.16295	0.16979	63.8199	64.1247
0.25	YDL227C	RF1	10832.7	128.695	0.14871	70.8267	0.99977	127.895	129.495	0.14557	0.15185	70.6386	71.0147
0.25	YDL227C	RF1	11439.3	131.461	0.14827	67.9828	0.99985	130.836	132.086	0.14577	0.15076	67.8364	68.1292
0.25	YDL227C	RF1	9026.56	110.898	0.13835	73.6047	0.99919	109.481	112.315	0.13302	0.14367	73.2173	73.9921
0.25	YDL227C	RF1	11729.7	129.682	0.15945	64.5497	0.99917	128.245	131.118	0.15259	0.1663	64.2139	64.8855
0.25	YDL227C	RF1	11162.7	129.689	0.14546	68.9267	0.99977	128.896	130.481	0.1424	0.14851	68.738	69.1154
0.25	YDL227C	RF1	6417.63	89.2218	0.1192	83.0722	0.9995	88.0123	90.4313	0.11583	0.12256	82.6933	83.4511
0.25	YDL227C	RF1	11725.9	131.473	0.15872	65.8113	0.99978	130.757	132.19	0.15542	0.16203	65.6466	65.9759
0.25	YDL227C	RF1	11205.2	127.673	0.15034	67.2352	0.99928	126.341	129.005	0.14468	0.15601	66.9144	67.5559
0.25	YDL227C	RF1	11502.7	129.207	0.15826	65.9745	0.99962	128.3	130.114	0.15403	0.16249	65.7622	66.1868
0.25	YDL227C	RF1	11964.3	130.383	0.16059	63.2373	0.99937	129.237	131.529	0.15502	0.16615	62.9702	63.5043
0.25	YDL227C	RF1	11683.9	130.147	0.14224	65.2249	0.99895	128.497	131.797	0.13588	0.1486	64.8221	65.6276
0.25	YDL227C	RF1	11621.5	127.148	0.15246	63.5979	0.99807	125.075	129.22	0.14306	0.16186	63.0919	64.1039
0.25	YDL227C	RF1	12619.8	131.938	0.15766	59.3501	0.99907	130.529	133.347	0.15098	0.16435	59.0163	59.6838
0.25	YDL227C	RF1	13052.5	131.592	0.17516	55.8104	0.99959	130.748	132.436	0.17033	0.18	55.614	56.0069
0.25	YDL227C	RF1	11804.6	133.662	0.14436	66.6824	0.99947	132.411	134.913	0.13961	0.14911	66.389	66.9758
0.25	YDL227C	RF1	11180.9	128.433	0.14599	67.9432	0.9993	127.112	129.753	0.14075	0.15124	67.6244	68.2621
0.25	YDL227C	RF1	11041.6	129.591	0.12798	69.7954	0.99964	128.546	130.636	0.12486	0.1311	69.5346	70.0563
0.25	YDL227C	RF1	10717	127.704	0.13194	71.0794	0.99945	126.41	128.998	0.12788	0.136	70.7587	71.4
0.25	YDL227C	RF1	11308.3	130.431	0.15225	68.3003	0.99982	129.76	131.103	0.14942	0.15507	68.1437	68.4569
0.25	YDL227C	RF1	11587.9	131.467	0.15237	66.8572	0.99986	130.889	132.045	0.14992	0.15483	66.7225	66.9919
0.25	YDL227C	RF1	7709.45	100.902	0.11771	78.5949	0.99871	98.779	103.025	0.11201	0.12341	77.9579	79.2319
0.25	YDL227C	RF1	11397.4	131.117	0.15463	68.0747	0.99984	130.488	131.747	0.15192	0.15735	67.9295	68.22
0.25	YDL227C	RF1	10793.9	126.689	0.14236	69.7992	0.99986	126.066	127.312	0.14003	0.14468	69.6468	69.9517
0.25	YDL227C	RF1	11342.5	130.065	0.16	67.794	0.99975	129.277	130.854	0.15634	0.16366	67.6129	67.9751
0.25	YDL227C	RF1	11783.3	131.292	0.16482	65.2513	0.99972	130.505	132.08	0.16091	0.16873	65.0726	65.43
0.25	YDL227C	RF1	11239.1	130.437	0.14871	68.8351	0.99985	129.807	131.067	0.14619	0.15123	68.6871	68.9831
0.25	YDL227C	RF1	11177.8	129.525	0.15264	68.7018	0.99972	128.702	130.349	0.14916	0.15612	68.5091	68.8946
0.25	YDL227C	RF1	11058.8	129.584	0.15215	69.6596	0.99984	128.944	130.225	0.14949	0.1548	69.5103	69.8089
0.25	YDL227C	RF1	10957	126.844	0.15303	68.6181	0.99966	125.938	127.749	0.1491	0.15697	68.4017	68.8344
0.25	YDL227C	RF1	11180.4	128.343	0.14596	67.8864	0.99927	126.942	129.745	0.14039	0.15153	67.5477	68.2251
0.25	YDL227C	RF1	11824.4	130.324	0.16158	64.2689	0.99937	129.167	131.482	0.15595	0.16722	64.0009	64.5369
0.25	YDL227C	RF1	11118	128.749	0.15925	68.6459	0.9998	128.066	129.432	0.15611	0.1624	68.4877	68.8041
0.25	YDL227C	RF1	12226.4	132.606	0.16037	62.7987	0.99976	131.904	133.309	0.15701	0.16372	62.6374	62.9601
0.25	YDL227C	RF1	11519.9	129.924	0.14173	66.3327	0.99915	128.425	131.423	0.13605	0.14741	65.9675	66.6979
0.25	YDL227C	RF1	12284	129.198	0.16532	59.9203	0.99952	128.205	130.19	0.16011	0.17053	59.6862	60.1543
0.25	YDL227C	RF1	12627.5	130.537	0.1661	58.2645	0.99879	128.994	132.08	0.15799	0.17422	57.9011	58.6278
0.25	YDL227C	RF1	12299	131.019	0.16381	61.1282	0.99974	130.302	131.737	0.16017	0.16744	60.9617	61.2946
0.25	YDL227C	RF1	12716	131.227	0.16824	58.0988	0.99962	130.381	132.073	0.16372	0.17277	57.9015	58.296
0.25	YDL227C	RF1	11751.2	131.559	0.15152	65.6771	0.99898	129.892	133.225	0.14443	0.15861	65.2863	66.0679
0.25	YDL227C	RF1	12166.1	134.528	0.15146	64.5643	0.99969	133.686	135.37	0.14792	0.15499	64.3703	64.7583
0.25	YDL227C	RF1	11131.4	125.894	0.15321	66.5814	0.99947	124.836	126.953	0.14845	0.15797	66.3243	66.8386
0.25	YDL227C	RF1	11206.1	130.676	0.15145	69.245	0.99976	129.886	131.465	0.14822	0.15469	69.0617	69.4282
0.25	YDL227C	RF1	11267.9	127.43	0.16046	66.5756	0.99975	126.694	128.167	0.15691	0.16401	66.4022	66.749
0.25	YDL227C	RF1	11241	130.655	0.15634	68.9639	0.99979	129.911	131.399	0.15305	0.15964	68.7935	69.1342
0.25	YDL227C	RF1	11928.3	132.652	0.15563	65.078	0.99975	131.892	133.411	0.15225	0.15901	64.903	65.253
0.25	YDL227C	RF1	11174.1	128.662	0.15175	68.1511	0.9996	127.674	129.65	0.14756	0.15595	67.917	68.3852
0.25	YDL227C	RF1	10630	128.74	0.14342	72.4301	0.99976	127.865	129.616	0.14031	0.14653	72.2242	72.636
0.25	YDL227C	RF1	10853.2	129.896	0.14788	71.4471	0.99988	129.303	130.489	0.14563	0.15014	71.3093	71.5849
0.25	YDL227C	RF1	10190.2	122.997	0.15188	72.1508	0.99949	121.768	124.227	0.14675	0.157	71.8538	72.4477
0.25	YDL227C	RF1	10890.9	126.731	0.1519	69.0626	0.99976	125.969	127.493	0.14865	0.15515	68.8803	69.2449
0.25	YDL227C	RF1	11329.7	126.81	0.15082	65.6554	0.99948	125.755	127.865	0.1462	0.15544	65.3982	65.9126
0.25	YDL227C	RF1	11171.9	129.284	0.15273	68.5856	0.99981	128.603	129.964	0.14984	0.15562	68.4258	68.7454
0.25	YDL227C	RF1	10553.6	126.899	0.13597	71.8344	0.99957	125.746	128.052	0.13217	0.13977	71.5521	72.1166
0.25	YDL227C	RF1	11061.7	128.844	0.14669	69.1464	0.99948	127.64	130.049	0.14196	0.15142	68.8589	69.4339
0.25	YDL227C	RF1	11339.9	128.669	0.15945	66.8681	0.99968	127.816	129.523	0.15543	0.16347	66.6688	67.0674
0.25	YDL227C	RF1	11694.1	130.509	0.1501	65.3958	0.99973	129.735	131.283	0.14682	0.15337	65.2119	65.5798
0.25	YDL227C	RF1	11601.2	128.039	0.16128	64.3934	0.99947	126.949	129.13	0.1559	0.16666	64.1363	64.6504
0.25	YDL227C	RF1	11310.9	125.33	0.1523	64.7508	0.99902	123.926	126.733	0.14592	0.15868	64.4047	65.0968
0.25	YDL227C	RF1	11845.4	128.903	0.15725	63.1052	0.99942	127.734	130.071	0.15171	0.16279	62.827	63.3833
0.25	YDL227C	RF1	12369.7	129.058	0.1698	59.1533	0.99933	127.893	130.222	0.16338	0.17622	58.8804	59.4262
0.25	YDL227C	RF1	11892.2	129.432	0.16417	63.1196	0.9997	128.644	130.22	0.16016	0.16818	62.9363	63.303
0.25	YDL227C	RF1	12947.9	132.312	0.16839	57.1408	0.99887	130.864	133.761	0.16069	0.17609	56.8034	57.4782
0.25	YDL227C	RF1	12118.9	134.632	0.14962	64.984	0.99946	133.51	135.753	0.14503	0.15421	64.7248	65.2431
0.25	YDL227C	RF1	11855.7	133.626	0.1518	66.2767	0.99977	132.879	134.374	0.14868	0.15493	66.1047	66.4487
0.25	YDL227C	RF1	10921	126.949	0.14225	68.9735	0.99947	125.781	128.117	0.13785	0.14666	68.6867	69.2602
0.25	YDL227C	RF1	11120.2	129.273	0.15179	68.9781	0.9997	128.389	130.156	0.1481	0.15549	68.7706	69.1856
0.25	YDL227C	RF1	11191.2	128.711	0.15062	68.0519	0.99945	127.464	129.959	0.14539	0.15585	67.7553	68.3485
0.25	YDL227C	RF1	10782.7	129.647	0.13989	71.8301	0.99975	128.712	130.583	0.13666	0.14311	71.609	72.0512
0.25	YDL227C	RF1	11108.4	129.979	0.14863	69.5366	0.99976	129.14	130.818	0.1453	0.15195	69.3397	69.7336
0.25	YDL227C	RF1	8950.81	113.641	0.13567	76.2363	0.99983	112.943	114.339	0.13334	0.138	76.0549	76.4177
0.25	YDL227C	RF1	11138.6	128.267	0.15979	68.1606	0.99966	127.329	129.204	0.1554	0.16417	67.9424	68.3788
0.25	YDL227C	RF1	11007.6	130.322	0.14819	70.5352	0.99982	129.601	131.044	0.1454	0.15098	70.3671	70.7033
0.25	YDL227C	RF1	11028.1	129.746	0.14681	70.0022	0.99986	129.107	130.385	0.14435	0.14927	69.8516	70.1528
0.25	YDL227C	RF1	11184.6	130.09	0.14657	69.024	0.99971	129.22	130.959	0.14319	0.14995	68.8182	69.2297
0.25	YDL227C	RF1	11413.6	127.217	0.16073	65.2821	0.99951	126.181	128.254	0.15565	0.16581	65.0367	65.5276
0.25	YDL227C	RF1	11228.3	128.385	0.16096	67.5413	0.99964	127.46	129.31	0.15655	0.16537	67.3264	67.7563
0.25	YDL227C	RF1	11804.1	130.031	0.15374	64.2203	0.99967	129.179	130.883	0.14993	0.15756	64.0181	64.4225
0.25	YDL227C	RF1	11966.5	131.154	0.15619	63.7591	0.99955	130.153	132.154	0.15161	0.16077	63.525	63.9933
0.25	YDL227C	RF1	11179.6	130.404	0.13697	69.2687	0.99967	129.415	131.393	0.1336	0.14034	69.0291	69.5083
0.25	YDL227C	RF1	11590.8	130.011	0.15388	65.847	0.99965	129.116	130.906	0.14992	0.15783	65.6361	66.0578
0.25	YDL227C	RF1	11954.8	131.301	0.15438	63.9505	0.99974	130.547	132.055	0.15101	0.15776	63.7735	64.1275
0.25	YDL227C	RF1	11923.2	131.304	0.15691	64.194	0.99963	130.422	132.187	0.15286	0.16097	63.9884	64.3995
0.25	YDL227C	RF1	11989.5	131.912	0.15148	64.1092	0.99967	131.013	132.81	0.14761	0.15535	63.8977	64.3207
0.25	YDL227C	RF1	12042.5	129.707	0.15735	62.1556	0.99923	128.38	131.035	0.15104	0.16365	61.8403	62.4709
0.25	YDL227C	RF1	11666.3	128.213	0.14854	64.0078	0.99762	125.846	130.581	0.13841	0.15867	63.429	64.5866
0.25	YDL227C	RF1	12445.8	130.613	0.16753	59.7125	0.99912	129.281	131.945	0.16045	0.17462	59.4032	60.0217
0.25	YDL227C	RF1	12585.9	135.861	0.15787	62.3617	0.99973	135.089	136.633	0.15436	0.16138	62.1871	62.5363
0.25	YDL227C	RF1	11530.2	131.044	0.147	67.012	0.99958	130.033	132.055	0.14296	0.15103	66.7723	67.2517
0.25	YDL227C	RF1	11889.8	132.316	0.15277	65.1406	0.99965	131.42	133.212	0.1489	0.15664	64.9319	65.3494
0.25	YDL227C	RF1	11442.8	130.303	0.14733	67.1832	0.99956	129.189	131.417	0.14285	0.1518	66.9182	67.4482
0.25	YDL227C	RF1	8406.41	112.805	0.11848	80.4789	0.99953	111.408	114.202	0.11524	0.12173	80.116	80.8418
0.25	YDL227C	RF1	11183.2	128.273	0.15401	67.8171	0.99977	127.538	129.008	0.15078	0.15724	67.6431	67.991
0.25	YDL227C	RF1	11267.2	130.173	0.16125	68.4445	0.9998	129.454	130.892	0.1579	0.16461	68.2805	68.6084
0.25	YDL227C	RF1	6602.11	86.9497	0.12742	79.07	0.99915	85.5417	88.3578	0.12235	0.1325	78.6002	79.5398
0.25	YDL227C	RF1	10922.2	129.408	0.1441	70.5984	0.99974	128.54	130.277	0.1409	0.14731	70.3925	70.8043
0.25	YDL227C	RF1	10844.8	128.272	0.15877	70.4549	0.99981	127.566	128.979	0.15562	0.16193	70.2921	70.6177
0.25	YDL227C	RF1	10313.8	127.669	0.14227	74.2141	0.99983	126.929	128.409	0.13976	0.14479	74.0414	74.3867
0.25	YDL227C	RF1	10387.8	128.388	0.13756	74.0903	0.99981	127.604	129.171	0.13507	0.14005	73.9059	74.2747
0.25	YDL227C	RF1	11411.4	129.308	0.15806	66.7496	0.99976	128.58	130.035	0.1547	0.16142	66.5799	66.9193
0.25	YDL227C	RF1	11000.3	128.337	0.14625	69.2855	0.99988	127.779	128.895	0.14407	0.14843	69.1518	69.4193
0.25	YDL227C	RF1	10507.7	123.64	0.14674	70.0133	0.99956	122.615	124.664	0.14261	0.15088	69.7599	70.2667
0.25	YDL227C	RF1	12004.1	131.462	0.16361	63.6874	0.99964	130.586	132.338	0.15927	0.16795	63.4871	63.8878
0.25	YDL227C	RF1	11818.3	131.418	0.14821	65.0706	0.99969	130.563	132.273	0.14469	0.15174	64.8674	65.2737
0.25	YDL227C	RF1	11030.9	126.918	0.13802	68.0857	0.99912	125.38	128.456	0.13246	0.14358	67.7014	68.47
0.25	YDL227C	RF1	11547.5	129.878	0.15973	66.0891	0.99971	129.032	130.723	0.15574	0.16372	65.893	66.2851
0.25	YDL227C	RF1	11178	129.036	0.15007	68.3727	0.99979	128.319	129.753	0.1471	0.15303	68.2027	68.5427
0.25	YDL227C	RF1	11735.5	130.987	0.14405	65.4067	0.99962	130.015	131.958	0.14025	0.14786	65.1725	65.6409
0.25	YDL227C	RF1	12402.1	133.506	0.15862	62.1045	0.99967	132.684	134.329	0.15478	0.16247	61.9154	62.2936
0.25	YDL227C	RF1	12277.9	128.536	0.16157	59.4786	0.99943	127.494	129.579	0.15628	0.16687	59.2282	59.7291
0.25	YDL227C	RF1	12944.1	130.656	0.16599	55.9291	0.99904	129.327	131.984	0.15898	0.173	55.6107	56.2474
0.25	YDL227C	RF1	12442.7	135.267	0.15553	63.0132	0.99972	134.472	136.061	0.15201	0.15905	62.832	63.1944
0.25	YDL227C	RF1	11939	134.637	0.13675	66.3232	0.99985	133.999	135.274	0.13457	0.13893	66.171	66.4754
0.25	YDL227C	RF1	11812.9	131.217	0.15783	64.9746	0.99933	130.012	132.422	0.15227	0.16339	64.6954	65.2538
0.25	YDL227C	RF1	11410.9	129.565	0.15438	66.9293	0.99962	128.634	130.497	0.15027	0.15849	66.7104	67.1481
0.25	YDL227C	RF1	11419.4	130.755	0.15604	67.6656	0.99983	130.119	131.391	0.15323	0.15885	67.5186	67.8126
0.25	YDL227C	RF1	11319.8	130.332	0.14828	68.1463	0.99976	129.541	131.122	0.1451	0.15145	67.9597	68.333
0.25	YDL227C	RF1	10839.9	128.784	0.14866	70.829	0.99978	127.984	129.584	0.14553	0.15179	70.641	71.0169
0.25	YDL227C	RF1	5564.63	73.4691	0.12498	79.2591	0.99897	72.1186	74.8195	0.11947	0.1305	78.723	79.7952
0.25	YDL227C	RF1	10372.6	125.858	0.1436	72.5844	0.99961	124.77	126.946	0.13965	0.14755	72.3233	72.8456
0.25	YDL227C	RF1	7192.83	95.1355	0.12196	79.3941	0.99929	93.7627	96.5083	0.11785	0.12607	78.9695	79.8187
0.25	YDL227C	RF1	10692.9	129.498	0.13797	72.4279	0.99979	128.648	130.348	0.13518	0.14076	72.2262	72.6295
0.25	YDL227C	RF1	11958.6	131.701	0.16162	64.1983	0.99968	130.876	132.526	0.15764	0.1656	64.0092	64.3873
0.25	YDL227C	RF1	11126.6	130.053	0.1491	69.4453	0.99982	129.377	130.728	0.1464	0.15179	69.287	69.6036
0.25	YDL227C	RF1	10203.6	121.634	0.1234	71.1119	0.99925	120.137	123.131	0.11907	0.12773	70.7119	71.5119
0.25	YDL227C	RF1	11434.7	129.717	0.14922	66.8481	0.99978	128.98	130.453	0.14616	0.15227	66.6727	67.0236
0.25	YDL227C	RF1	11066.7	128.871	0.14687	69.1256	0.99965	127.897	129.845	0.14304	0.1507	68.8933	69.3578
0.25	YDL227C	RF1	10166.7	121.893	0.13601	71.5929	0.99904	120.278	123.508	0.13044	0.14158	71.1804	72.0053
0.25	YDL227C	RF1	12147.7	132.161	0.15265	63.083	0.99961	131.23	133.091	0.14857	0.15673	62.8642	63.3019
0.25	YDL227C	RF1	11095.5	125.271	0.14845	66.428	0.99871	123.51	127.033	0.14092	0.15598	65.9918	66.8642
0.25	YDL227C	RF1	11432.6	131.495	0.13356	68.0559	0.99975	130.656	132.335	0.13081	0.13632	67.8506	68.2612
0.25	YDL227C	RF1	11179.2	128.794	0.15803	68.2009	0.99984	128.145	129.443	0.15507	0.161	68.0498	68.352
0.25	YDL227C	RF1	12073.4	132.425	0.16198	63.8282	0.99967	131.595	133.254	0.15797	0.16599	63.639	64.0173
0.25	YDL227C	RF1	12306.6	133.731	0.1593	62.9746	0.99954	132.747	134.715	0.1547	0.1639	62.7499	63.1993
0.25	YDL227C	RF1	12243.9	129.768	0.16981	60.6474	0.99949	128.757	130.779	0.16429	0.17533	60.4139	60.8808
0.25	YDL227C	RF1	11744.8	127.953	0.15914	63.2097	0.99871	126.251	129.654	0.15085	0.16743	62.8041	63.6154
0.25	YDL227C	RF1	12309.4	134.591	0.16238	63.5419	0.99969	133.773	135.408	0.15847	0.16629	63.3586	63.7252
0.25	YDL227C	RF1	11506.8	131.64	0.14846	67.5886	0.99984	130.975	132.304	0.14579	0.15113	67.4327	67.7444
0.25	YDL227C	RF1	11936.6	132.508	0.16273	64.9183	0.9997	131.692	133.325	0.1588	0.16667	64.7335	65.1032
0.25	YDL227C	RF1	11634.4	130.3	0.15553	65.7103	0.99953	129.274	131.326	0.15092	0.16015	65.4701	65.9505
0.25	YDL227C	RF1	11067.8	129.888	0.14757	69.789	0.99972	128.997	130.779	0.1441	0.15105	69.5794	69.9986
0.25	YDL227C	RF1	11591.8	131.762	0.15164	67.0249	0.99981	131.075	132.45	0.14875	0.15452	66.865	67.1848
0.25	YDL227C	RF1	11448.4	130.595	0.15321	67.3368	0.99979	129.874	131.316	0.15011	0.15631	67.1685	67.505
0.25	YDL227C	RF1	11560.4	130.819	0.15992	66.6303	0.99972	130.023	131.615	0.15621	0.16364	66.4476	66.8129
0.25	YDL227C	RF1	11055	130.496	0.14855	70.2842	0.99978	129.705	131.287	0.14546	0.15163	70.1	70.4683
0.25	YDL227C	RF1	10104.7	124.218	0.14571	73.6532	0.99973	123.319	125.117	0.14239	0.14904	73.4382	73.8682
0.25	YDL227C	RF1	10683.4	127.667	0.14273	71.3178	0.99971	126.762	128.572	0.13944	0.14601	71.1008	71.5349
0.25	YDL227C	RF1	11369.6	130.297	0.15909	67.7407	0.99977	129.564	131.031	0.15572	0.16245	67.5721	67.9094
0.25	YDL227C	RF1	10050.9	123.221	0.12387	73.4313	0.99862	120.987	125.455	0.11774	0.12999	72.8561	74.0065
0.25	YDL227C	RF1	11287.3	128.556	0.14889	67.1987	0.99957	127.493	129.619	0.14448	0.1533	66.9434	67.4539
0.25	YDL227C	RF1	11508.6	129.725	0.15863	66.2842	0.99969	128.864	130.585	0.15462	0.16263	66.0841	66.4844
0.25	YDL227C	RF1	11719.3	130.338	0.16681	65.085	0.9997	129.521	131.155	0.16264	0.17099	64.8989	65.271
0.25	YDL227C	RF1	11702.7	130.77	0.15161	65.5091	0.99961	129.811	131.729	0.14749	0.15572	65.2827	65.7354
0.25	YDL227C	RF1	10048.7	121.749	0.12485	72.4629	0.9987	119.661	123.837	0.11885	0.13086	71.9151	73.0107
0.25	YDL227C	RF1	10588.6	128.303	0.12848	72.4714	0.99938	126.814	129.793	0.12418	0.13277	72.105	72.8379
0.25	YDL227C	RF1	11594.3	130.802	0.1517	66.3594	0.99957	129.815	131.788	0.1475	0.1559	66.1276	66.5912
0.25	YDL227C	RF1	11881	131.299	0.16166	64.5116	0.99943	130.14	132.458	0.15606	0.16726	64.2455	64.7776
0.25	YDL227C	RF1	11800.2	131.633	0.16396	65.3551	0.99973	130.868	132.399	0.16021	0.16771	65.1814	65.5287
0.25	YDL227C	RF1	12050.4	130.534	0.16468	62.6832	0.99943	129.395	131.672	0.15889	0.17047	62.4205	62.9458
0.25	YDL227C	RF1	12028.3	127.957	0.17078	60.9974	0.9997	127.196	128.718	0.16653	0.17503	60.8198	61.1749
0.25	YDL227C	RF1	12030.6	133.542	0.1632	64.9111	0.99975	132.802	134.282	0.15964	0.16676	64.745	65.0772
0.25	YDL227C	RF1	11981.1	132.945	0.15611	64.879	0.99971	132.128	133.761	0.15246	0.15976	64.6913	65.0667
0.25	YDL227C	RF1	9584.59	115.266	0.13848	71.8477	0.99895	113.666	116.866	0.13247	0.14449	71.4197	72.2758
0.25	YDL227C	RF1	11821.6	132.146	0.15703	65.5414	0.99973	131.364	132.929	0.15349	0.16057	65.3614	65.7214
0.25	YDL227C	RF1	11363	131.231	0.15155	68.4121	0.99981	130.533	131.929	0.14867	0.15444	68.2501	68.5741
0.25	YDL227C	RF1	11315.5	129.332	0.15743	67.508	0.99965	128.445	130.22	0.15339	0.16147	67.3013	67.7147
0.25	YDL227C	RF1	11188.8	129.855	0.14967	68.8357	0.99985	129.234	130.476	0.14715	0.15219	68.6896	68.9817
0.25	YDL227C	RF1	10630	125.543	0.1454	70.3273	0.99932	124.103	126.982	0.1398	0.151	69.9761	70.6785
0.25	YDL227C	RF1	9611.31	121.229	0.12514	75.7177	0.99904	119.212	123.247	0.11969	0.13059	75.2064	76.2291
0.25	YDL227C	RF1	10882.3	129.72	0.1491	71.1086	0.99981	128.988	130.451	0.14625	0.15195	70.9385	71.2787
0.25	YDL227C	RF1	10698.3	130.122	0.14116	72.7824	0.99987	129.491	130.754	0.13902	0.1433	72.6352	72.9296
0.25	YDL227C	RF1	11287.9	130.511	0.15055	68.5097	0.99978	129.753	131.268	0.14744	0.15366	68.3325	68.6869
0.25	YDL227C	RF1	11345.2	128.983	0.15969	67.0408	0.99978	128.283	129.684	0.1564	0.16298	66.8779	67.2037
0.25	YDL227C	RF1	11505.6	128.972	0.15848	65.7902	0.9996	128.048	129.897	0.15414	0.16282	65.5734	66.0071
0.25	YDL227C	RF1	11539.3	130.082	0.15873	66.2924	0.99979	129.4	130.765	0.15556	0.1619	66.1342	66.4506
0.25	YDL227C	RF1	11824.3	130.368	0.16463	64.3003	0.9997	129.586	131.149	0.1607	0.16856	64.1208	64.4797
0.25	YDL227C	RF1	11965.9	131.507	0.16205	64.0088	0.99958	130.504	132.51	0.15717	0.16693	63.7787	64.2389
0.25	YDL227C	RF1	11200.9	130.5	0.14092	69.1696	0.99974	129.642	131.359	0.13783	0.144	68.9641	69.3751
0.25	YDL227C	RF1	11372.9	131.287	0.1456	68.3741	0.99971	130.408	132.167	0.14222	0.14897	68.1666	68.5815
0.25	YDL227C	RF1	11253.7	130.919	0.14639	69.0409	0.99964	129.93	131.908	0.14257	0.1502	68.8083	69.2734
0.25	YDL227C	RF1	11283	131.913	0.14817	69.4656	0.99973	131.017	132.808	0.14469	0.15165	69.2582	69.673
0.25	YDL227C	RF1	11970.9	133.795	0.15223	65.5279	0.99971	132.974	134.615	0.14876	0.15569	65.339	65.7168
0.25	YDL227C	RF1	12260.2	131.741	0.16389	61.9367	0.99917	130.373	133.11	0.15702	0.17077	61.6222	62.2512
0.25	YDL227C	RF1	12705.2	136.196	0.15518	61.7133	0.99969	135.379	137.013	0.15156	0.15879	61.527	61.8997
0.25	YDL227C	RF1	12374.5	134.732	0.16227	63.1545	0.9997	133.934	135.53	0.15845	0.16609	62.9753	63.3337
0.25	YDL227C	RF1	11819.2	131.719	0.15496	65.2688	0.99945	130.57	132.867	0.14986	0.16006	65.0019	65.5357
0.25	YDL227C	RF1	12044.5	133.381	0.15263	64.6978	0.99977	132.652	134.109	0.1495	0.15575	64.529	64.8665
0.25	YDL227C	RF1	10242.5	118.764	0.14395	68.757	0.9994	117.571	119.956	0.13902	0.14889	68.4451	69.0689
0.25	YDL227C	RF1	9008.03	110.354	0.13554	73.3715	0.99909	108.754	111.955	0.12964	0.14145	72.9282	73.8147
0.25	YDL227C	RF1	10826.7	128.866	0.15091	70.9848	0.99982	128.149	129.582	0.14803	0.15378	70.8176	71.1519
0.25	YDL227C	RF1	11274.3	131.117	0.15153	69.0131	0.99976	130.333	131.9	0.14832	0.15475	68.8317	69.1945
0.25	YDL227C	RF1	11623.7	130.993	0.15568	66.2642	0.99915	129.597	132.388	0.14946	0.1619	65.9402	66.5881
0.25	YDL227C	RF1	10848.3	130.734	0.1423	72.0202	0.99985	130.055	131.413	0.13994	0.14466	71.8619	72.1785
0.25	YDL227C	RF1	10926.8	129.776	0.14619	70.8028	0.99983	129.081	130.471	0.14357	0.14881	70.6397	70.9659
0.25	YDL227C	RF1	11147.5	130.689	0.14987	69.7013	0.99988	130.127	131.25	0.14763	0.15211	69.5708	69.8319
0.25	YDL227C	RF1	11029.9	129.853	0.14668	70.0579	0.9998	129.122	130.584	0.14387	0.14949	69.8858	70.23
0.25	YDL227C	RF1	10789	128.707	0.14317	71.174	0.99967	127.725	129.689	0.1396	0.14673	70.9404	71.4077
0.25	YDL227C	RF1	11488.3	130.653	0.15464	67.0699	0.99981	129.977	131.33	0.15168	0.15761	66.9125	67.2274
0.25	YDL227C	RF1	11316	128.031	0.14705	66.6145	0.99934	126.747	129.315	0.14178	0.15232	66.3023	66.9266
0.25	YDL227C	RF1	11611.7	131.181	0.15526	66.4827	0.99981	130.518	131.844	0.15233	0.15819	66.329	66.6365
0.25	YDL227C	RF1	11570.1	129.439	0.15237	65.6135	0.99938	128.255	130.623	0.1472	0.15754	65.3319	65.895
0.25	YDL227C	RF1	11309.9	129.137	0.15829	67.4196	0.99965	128.205	130.07	0.154	0.16259	67.2025	67.6367
0.25	YDL227C	RF1	10685	128.823	0.13306	72.0568	0.99963	127.67	129.977	0.12933	0.13679	71.7744	72.3392
0.25	YDL227C	RF1	11256.5	130.658	0.14403	68.8472	0.99963	129.625	131.691	0.14015	0.14792	68.6018	69.0926
0.25	YDL227C	RF1	11019	130.427	0.13682	70.5149	0.99951	129.205	131.649	0.13276	0.14088	70.2214	70.8084
0.25	YDL227C	RF1	11664.2	133.372	0.14877	67.5441	0.99976	132.592	134.153	0.14566	0.15187	67.3637	67.7246
0.25	YDL227C	RF1	12670.4	135.352	0.15419	61.3884	0.99942	134.234	136.469	0.14926	0.15911	61.1307	61.646
0.25	YDL227C	RF1	12986.2	133.324	0.1707	57.597	0.99957	132.434	134.215	0.16589	0.1755	57.3932	57.8008
0.25	YDL227C	RF1	12732.5	132.89	0.14931	59.1871	0.99799	130.843	134.937	0.14013	0.15848	58.6948	59.6793
0.25	YDL227C	RF1	11902.1	126.153	0.15971	60.6525	0.99942	125.1	127.205	0.1544	0.16502	60.3954	60.9096
0.25	YDL227C	RF1	12239.6	129.637	0.1559	60.5851	0.999	128.225	131.048	0.14925	0.16255	60.2456	60.9246
0.25	YDL227C	RF1	11991.8	126.67	0.16209	60.3304	0.99967	125.871	127.47	0.15796	0.16622	60.1368	60.5241
0.25	YDL227C	RF1	12334.2	133.364	0.16104	62.5146	0.99965	132.508	134.22	0.15693	0.16514	62.3192	62.71
0.25	YDL227C	RF1	11858.9	131.297	0.15365	64.6789	0.99954	130.302	132.292	0.14926	0.15804	64.4455	64.9123
0.25	YDL227C	RF1	12233.1	133.188	0.15598	63.1513	0.99963	132.283	134.093	0.15189	0.16008	62.9421	63.3605
0.25	YDL227C	RF1	10797.6	128.079	0.13946	70.6954	0.99966	127.104	129.054	0.13605	0.14287	70.459	70.9317
0.25	YDL227C	RF1	11328.9	128.605	0.14209	66.9085	0.99918	127.186	130.023	0.13667	0.14752	66.5608	67.2563
0.25	YDL227C	RF1	11162.5	128.686	0.13782	68.2573	0.99891	126.903	130.468	0.1315	0.14414	67.8182	68.6965
0.25	YDL227C	RF1	10760.8	122.803	0.14163	67.3726	0.99917	121.442	124.164	0.13625	0.14701	67.0235	67.7217
0.25	YDL227C	RF1	10198.4	123.295	0.12908	72.2843	0.99851	120.908	125.683	0.12181	0.13634	71.6729	72.8957
0.25	YDL227C	RF1	11328.8	128.314	0.15012	66.7104	0.99933	127.045	129.584	0.14473	0.15551	66.4054	67.0153
0.25	YDL227C	RF1	12000.7	131.387	0.15991	63.6614	0.99967	130.535	132.239	0.15585	0.16397	63.4644	63.8584
0.25	YDL227C	RF1	10770.8	118.66	0.14479	64.2295	0.99729	116.313	121.007	0.13444	0.15513	63.603	64.856
0.25	YDL227C	RF1	11617.6	128.606	0.15391	64.6645	0.99904	127.13	130.082	0.14724	0.16057	64.3113	65.0177
0.25	YDL227C	RF1	11665.3	130.385	0.16124	65.5318	0.99959	129.426	131.345	0.15663	0.16584	65.3107	65.7529
0.25	YDL227C	RF1	10559.6	123.768	0.13163	69.6818	0.99815	121.31	126.226	0.1235	0.13976	69.0461	70.3176
0.25	YDL227C	RF1	11114.4	129.756	0.14243	69.3436	0.99967	128.819	130.693	0.13898	0.14587	69.1191	69.568
0.25	YDL227C	RF1	11500.8	128.081	0.15601	65.2065	0.99934	126.827	129.335	0.15021	0.16181	64.9075	65.5054
0.25	YDL227C	RF1	10771.1	126.926	0.1083	70.1352	0.99469	122.215	131.637	0.09795	0.11865	68.8505	71.4199
0.25	YDL227C	RF1	11058.1	121.22	0.13569	63.7752	0.99763	118.89	123.549	0.12671	0.14467	63.1474	64.4029
0.25	YDL227C	RF1	12877.1	137.263	0.14514	61.1858	0.99965	136.374	138.153	0.14166	0.14862	60.9778	61.3939
0.35	YDL227C	RF1	14582.3	133.45	0.16061	45.7247	0.99758	131.513	135.388	0.15062	0.17059	45.2625	46.1869
0.35	YDL227C	RF1	0	0	0	0	0	0	0	0	0	0	0
0.35	YDL227C	RF1	13816.3	129.727	0.17206	48.4957	0.99798	128.039	131.415	0.1618	0.18233	48.0774	48.9141
0.35	YDL227C	RF1	0	0	0	0	0	0	0	0	0	0	0
0.35	YDL227C	RF1	14979.3	129.965	0.13203	39.7032	0.98635	125.882	134.048	0.11591	0.14814	38.5618	40.8446
0.35	YDL227C	RF1	12701.5	125.263	0.18977	53.6014	0.99895	123.925	126.602	0.1811	0.19845	53.2975	53.9052
0.35	YDL227C	RF1	14825.4	126.766	0.13828	38.0112	0.98619	122.95	130.582	0.12144	0.15511	36.9207	39.1017
0.35	YDL227C	RF1	12247	125.265	0.18327	57.2309	0.9996	124.404	126.127	0.17812	0.18843	57.0399	57.4218
0.35	YDL227C	RF1	12608.9	126.759	0.18862	55.5284	0.99953	125.91	127.608	0.18292	0.19432	55.3291	55.7277
0.35	YDL227C	RF1	12163.2	128.807	0.14934	60.5697	0.99865	127.175	130.438	0.14216	0.15651	60.1669	60.9725
0.35	YDL227C	RF1	12387.1	124.612	0.19041	55.5945	0.99929	123.496	125.728	0.18321	0.1976	55.3454	55.8437
0.35	YDL227C	RF1	12397	126.836	0.16957	57.2595	0.99905	125.564	128.108	0.16243	0.17671	56.9516	57.5674
0.35	YDL227C	RF1	12128.9	126.68	0.15925	59.2547	0.99841	124.999	128.36	0.1508	0.1677	58.8419	59.6676
0.35	YDL227C	RF1	12055.7	123.537	0.17896	57.4124	0.9996	122.742	124.333	0.17394	0.18398	57.2196	57.6051
0.35	YDL227C	RF1	11776	121.372	0.17357	57.9759	0.99955	120.523	122.221	0.1684	0.17875	57.7647	58.1871
0.35	YDL227C	RF1	12161.6	122.399	0.18248	55.6394	0.99885	121.08	123.718	0.17379	0.19117	55.3146	55.9643
0.35	YDL227C	RF1	12172.4	124.171	0.18252	56.9704	0.99949	123.275	125.067	0.17671	0.18833	56.7555	57.1852
0.35	YDL227C	RF1	12258.6	123.699	0.17917	55.8995	0.99893	122.401	124.998	0.17096	0.18738	55.5814	56.2176
0.35	YDL227C	RF1	12916.9	125.656	0.177	52.2039	0.99831	124.086	127.226	0.16717	0.18683	51.8128	52.5951
0.35	YDL227C	RF1	12316.8	124.845	0.15911	56.3425	0.99836	123.21	126.48	0.15071	0.16751	55.926	56.7589
0.35	YDL227C	RF1	13323.6	128.027	0.16927	50.9304	0.99782	126.248	129.806	0.15895	0.17959	50.4846	51.3761
0.35	YDL227C	RF1	12672.5	124.454	0.17798	53.1752	0.99948	123.522	125.386	0.17249	0.18348	52.9559	53.3944
0.35	YDL227C	RF1	13995.2	128.907	0.17068	46.4299	0.99679	126.741	131.074	0.15797	0.18339	45.9104	46.9493
0.35	YDL227C	RF1	0	0	0	0	0	0	0	0	0	0	0
0.35	YDL227C	RF1	14503.4	136.123	0.17523	48.4522	0.99873	134.626	137.619	0.1668	0.18366	48.1189	48.7856
0.35	YDL227C	RF1	13660.2	133.561	0.16927	52.7219	0.99916	132.262	134.859	0.16267	0.17587	52.4303	53.0135
0.35	YDL227C	RF1	0	0	0	0	0	0	0	0	0	0	0
0.35	YDL227C	RF1	0	0	0	0	0	0	0	0	0	0	0
0.35	YDL227C	RF1	13169	132.134	0.18675	55.3351	0.99959	131.25	133.017	0.18154	0.19196	55.1471	55.5232
0.35	YDL227C	RF1	13332.2	132.08	0.18049	54.0592	0.99962	131.227	132.932	0.17569	0.18529	53.8728	54.2456
0.35	YDL227C	RF1	12227.9	128.562	0.17478	59.8871	0.9991	127.108	130.017	0.16704	0.18252	59.5743	60.1999
0.35	YDL227C	RF1	13306.3	131.973	0.18746	54.1737	0.99954	131.053	132.893	0.18195	0.19297	53.9755	54.3718
0.35	YDL227C	RF1	0	0	0	0	0	0	0	0	0	0	0
0.35	YDL227C	RF1	0	0	0	0	0	0	0	0	0	0	0
0.35	YDL227C	RF1	12992.5	130.473	0.17946	55.4201	0.99948	129.465	131.481	0.17383	0.18508	55.1994	55.6407
0.35	YDL227C	RF1	10169.6	122.411	0.11317	71.9213	0.99716	119.349	125.474	0.10586	0.12047	71.0846	72.758
0.35	YDL227C	RF1	10902	124.478	0.14503	67.4178	0.99812	122.386	126.57	0.1365	0.15355	66.8938	67.9418
0.35	YDL227C	RF1	16062.7	143.86	0.13567	43.3244	0.99482	141.067	146.653	0.1249	0.14645	42.616	44.0329
0.35	YDL227C	RF1	12620.4	127.53	0.17662	56.04	0.99947	126.588	128.473	0.17098	0.18226	55.8149	56.2651
0.35	YDL227C	RF1	11950.8	126.878	0.16472	60.8084	0.99957	125.964	127.792	0.15988	0.16956	60.5896	61.0271
0.35	YDL227C	RF1	12437.5	127.988	0.17319	57.8228	0.99942	126.96	129.015	0.16727	0.17911	57.5797	58.0658
0.35	YDL227C	RF1	12135.4	126.273	0.16871	58.8953	0.99928	125.121	127.425	0.16229	0.17514	58.618	59.1725
0.35	YDL227C	RF1	12651.3	129.659	0.17907	57.4267	0.99951	128.741	130.578	0.17354	0.1846	57.2148	57.6386
0.35	YDL227C	RF1	12640.2	127.253	0.16538	55.6683	0.99933	126.102	128.404	0.15964	0.17111	55.4016	55.9351
0.35	YDL227C	RF1	12709.1	128.525	0.17582	56.116	0.99869	126.998	130.053	0.16681	0.18483	55.7535	56.4785
0.35	YDL227C	RF1	13076.2	130.267	0.17234	54.6193	0.99923	129.037	131.496	0.16587	0.1788	54.343	54.8957
0.35	YDL227C	RF1	0	0	0	0	0	0	0	0	0	0	0
0.35	YDL227C	RF1	0	0	0	0	0	0	0	0	0	0	0
0.35	YDL227C	RF1	14415.6	136.45	0.17406	49.3515	0.99894	135.047	137.852	0.16637	0.18175	49.0402	49.6627
0.35	YDL227C	RF1	13982.6	135.436	0.18076	51.7585	0.99918	134.276	136.596	0.17375	0.18778	51.492	52.025
0.35	YDL227C	RF1	13615.3	136.72	0.15743	55.4139	0.99754	134.52	138.92	0.14724	0.16761	54.8964	55.9314
0.35	YDL227C	RF1	13653.5	133.858	0.17589	53	0.99942	132.803	134.913	0.17021	0.18157	52.7678	53.2322
0.35	YDL227C	RF1	13422.6	132.637	0.18656	53.8018	0.99949	131.663	133.612	0.18077	0.19234	53.5919	54.0118
0.35	YDL227C	RF1	12653.7	130.671	0.17458	58.1638	0.99955	129.685	131.657	0.16939	0.17977	57.9519	58.3758
0.35	YDL227C	RF1	15570.6	136.589	0.1344	40.9743	0.98721	132.577	140.601	0.11815	0.15064	39.8801	42.0684
0.35	YDL227C	RF1	12340.7	130.907	0.17045	60.7294	0.99978	130.195	131.619	0.16691	0.17399	60.5782	60.8806
0.35	YDL227C	RF1	12932	130.122	0.18437	55.6156	0.99944	129.07	131.174	0.17821	0.19052	55.3877	55.8435
0.35	YDL227C	RF1	12726.6	130.954	0.1701	57.8157	0.99933	129.73	132.178	0.16395	0.17625	57.5492	58.0822
0.35	YDL227C	RF1	15232.9	135.269	0.12988	42.3565	0.9896	131.349	139.188	0.11568	0.14408	41.3199	43.3931
0.35	YDL227C	RF1	12649.5	132.201	0.17232	59.3158	0.99877	130.671	133.731	0.16387	0.18077	58.9685	59.6632
0.35	YDL227C	RF1	11976.3	127.876	0.17044	61.3447	0.99972	127.132	128.621	0.1663	0.17459	61.171	61.5184
0.35	YDL227C	RF1	12281.5	132.458	0.15617	62.2791	0.99966	131.624	133.291	0.15235	0.15999	62.0847	62.4735
0.35	YDL227C	RF1	11562.3	124.834	0.14816	62.3782	0.99774	122.712	126.957	0.13876	0.15756	61.8406	62.9158
0.35	YDL227C	RF1	12499	129.666	0.17051	58.6061	0.99933	128.536	130.796	0.16426	0.17676	58.342	58.8701
0.35	YDL227C	RF1	12732	129.279	0.18114	56.5148	0.9992	128.097	130.461	0.17387	0.18842	56.2405	56.7891
0.35	YDL227C	RF1	12885.4	129.596	0.1749	55.5718	0.99937	128.549	130.642	0.16883	0.18098	55.3238	55.8198
0.35	YDL227C	RF1	12476.8	125.382	0.17921	55.4897	0.99962	124.607	126.158	0.17437	0.18406	55.3016	55.6778
0.35	YDL227C	RF1	12811.3	132.754	0.16035	58.4948	0.99879	131.23	134.277	0.15294	0.16777	58.1369	58.8527
0.35	YDL227C	RF1	12607.3	127.663	0.17773	56.2452	0.99937	126.64	128.686	0.17155	0.18391	56.0022	56.4881
0.35	YDL227C	RF1	12671	132.92	0.15439	59.6717	0.99758	130.601	135.24	0.14385	0.16492	59.1225	60.2209
0.35	YDL227C	RF1	13091.5	131.632	0.18411	55.5447	0.99933	130.55	132.715	0.17738	0.19084	55.2975	55.7919
0.35	YDL227C	RF1	13912.3	134.437	0.18322	51.5142	0.99932	133.314	135.56	0.17665	0.1898	51.2694	51.759
0.35	YDL227C	RF1	13627.5	134.647	0.1731	53.7904	0.99919	133.438	135.857	0.16639	0.17981	53.5095	54.0713
0.35	YDL227C	RF1	13257.4	133.567	0.17828	55.7432	0.9993	132.446	134.687	0.17177	0.18479	55.488	55.9984
0.35	YDL227C	RF1	12556.9	132.06	0.16185	59.9145	0.99859	130.174	133.945	0.15332	0.17038	59.5056	60.3233
0.35	YDL227C	RF1	13299.2	132.969	0.17092	54.9822	0.99959	132.062	133.876	0.16632	0.17551	54.7825	55.1819
0.35	YDL227C	RF1	13404.2	132.647	0.17505	53.9485	0.99963	131.805	133.489	0.17056	0.17954	53.7626	54.1343
0.35	YDL227C	RF1	12390.3	129.111	0.18427	59.0334	0.99966	128.262	129.959	0.17932	0.18922	58.8548	59.212
0.35	YDL227C	RF1	12608.1	131.114	0.17372	58.8387	0.99958	130.137	132.091	0.16865	0.17879	58.6302	59.0472
0.35	YDL227C	RF1	12689.9	129.42	0.17892	56.9479	0.99936	128.278	130.562	0.17256	0.18527	56.6996	57.1963
0.35	YDL227C	RF1	12269.9	131.9	0.16291	61.9754	0.9993	130.673	133.128	0.15682	0.169	61.693	62.2579
0.35	YDL227C	RF1	12373.4	129.284	0.1749	59.2925	0.99948	128.197	130.371	0.16912	0.18067	59.0589	59.526
0.35	YDL227C	RF1	12326.2	128.672	0.1894	59.2047	0.99935	127.51	129.834	0.18227	0.19654	58.9628	59.4467
0.35	YDL227C	RF1	12486.1	134.408	0.17245	62.1024	0.99966	133.581	135.234	0.168	0.17689	61.9205	62.2842
0.35	YDL227C	RF1	12149.7	130.776	0.15181	62.0954	0.99822	128.726	132.827	0.14273	0.16088	61.6046	62.5862
0.35	YDL227C	RF1	12135.9	127.854	0.17373	60.0799	0.99945	126.839	128.87	0.16786	0.1796	59.8436	60.3162
0.35	YDL227C	RF1	12464.8	126.696	0.17604	56.6155	0.99928	125.588	127.803	0.16941	0.18267	56.3503	56.8808
0.35	YDL227C	RF1	12771.4	129.381	0.18283	56.2886	0.99937	128.335	130.428	0.17629	0.18937	56.0464	56.5309
0.35	YDL227C	RF1	12358	125.571	0.17209	56.5856	0.99911	124.352	126.79	0.165	0.17918	56.2879	56.8833
0.35	YDL227C	RF1	12453.5	128.677	0.16107	58.2178	0.99961	127.829	129.525	0.15678	0.16537	58.0123	58.4232
0.35	YDL227C	RF1	12926.8	129.775	0.17606	55.3906	0.99937	128.74	130.811	0.16998	0.18213	55.1459	55.6354
0.35	YDL227C	RF1	12099.6	130.572	0.15086	62.3336	0.99852	128.714	132.43	0.14273	0.15899	61.8874	62.7799
0.35	YDL227C	RF1	12960.5	132.061	0.17632	56.8596	0.99949	131.114	133.008	0.17087	0.18178	56.6424	57.0767
0.35	YDL227C	RF1	12594.5	132.896	0.16067	60.2302	0.99812	130.881	134.912	0.15089	0.17045	59.7629	60.6975
0.35	YDL227C	RF1	12522.8	130.873	0.16752	59.3131	0.99938	129.76	131.986	0.16161	0.17343	59.0546	59.5717
0.35	YDL227C	RF1	0	0	0	0	0	0	0	0	0	0	0
0.35	YDL227C	RF1	15695.2	141.735	0.12954	44.2388	0.99138	138.074	145.397	0.11639	0.14269	43.2815	45.196
0.35	YDL227C	RF1	13821	137.399	0.15771	54.4081	0.99862	135.793	139.004	0.15025	0.16517	54.03	54.7863
0.35	YDL227C	RF1	13659.7	134.892	0.17649	53.7351	0.99914	133.683	136.1	0.16957	0.1834	53.457	54.0132
0.35	YDL227C	RF1	13181.3	133.948	0.17745	56.5936	0.99969	133.201	134.695	0.17316	0.18173	56.4249	56.7623
0.35	YDL227C	RF1	12316.8	128.223	0.17777	58.9418	0.9997	127.433	129.012	0.17341	0.18213	58.7715	59.1121
0.35	YDL227C	RF1	13019.3	132.08	0.18357	56.4283	0.99951	131.085	133.075	0.17789	0.18924	56.2175	56.6391
0.35	YDL227C	RF1	12267.9	131.212	0.16742	61.5029	0.99922	129.974	132.45	0.16093	0.17392	61.2195	61.7863
0.35	YDL227C	RF1	12923.8	134.386	0.15853	58.8299	0.99938	133.262	135.509	0.15324	0.16381	58.5684	59.0913
0.35	YDL227C	RF1	14767.1	131.853	0.13132	42.9765	0.9919	128.643	135.062	0.11852	0.14412	42.0731	43.8799
0.35	YDL227C	RF1	12459.9	130.023	0.17115	59.1709	0.99949	129.044	131.001	0.16572	0.17658	58.9441	59.3976
0.35	YDL227C	RF1	12011.5	131.408	0.16914	63.5941	0.99961	130.519	132.298	0.16447	0.17382	63.3933	63.7948
0.35	YDL227C	RF1	12189	129.786	0.17074	61.0835	0.99952	128.827	130.745	0.16547	0.17602	60.8631	61.3038
0.35	YDL227C	RF1	11812.9	130.756	0.1687	64.6568	0.9996	129.85	131.662	0.16397	0.17342	64.4519	64.8617
0.35	YDL227C	RF1	12661.1	129.931	0.17721	57.5548	0.99951	129.008	130.853	0.17177	0.18265	57.3417	57.7679
0.35	YDL227C	RF1	12376	127.108	0.16595	57.6335	0.99953	126.203	128.012	0.16108	0.17083	57.4137	57.8533
0.35	YDL227C	RF1	12584.1	128.69	0.1743	57.2137	0.99949	127.738	129.643	0.16878	0.17981	56.9892	57.4382
0.35	YDL227C	RF1	12711.9	129.994	0.15874	57.2104	0.99779	127.971	132.016	0.14883	0.16864	56.7185	57.7023
0.35	YDL227C	RF1	13278.1	130.827	0.17929	53.5058	0.9995	129.933	131.72	0.17387	0.1847	53.2948	53.7169
0.35	YDL227C	RF1	10518.5	119.201	0.13451	66.7569	0.99792	116.745	121.657	0.12648	0.14253	66.1521	67.3617
0.35	YDL227C	RF1	12782.4	129.322	0.18308	56.1585	0.99937	128.305	130.34	0.17671	0.18945	55.9228	56.3943
0.35	YDL227C	RF1	12485.3	131.763	0.16895	60.244	0.99829	129.866	133.659	0.15882	0.17908	59.8107	60.6774
0.35	YDL227C	RF1	12694.3	133.395	0.1625	59.8362	0.9985	131.607	135.182	0.15368	0.17133	59.4245	60.2479
0.35	YDL227C	RF1	12862.1	132.315	0.18131	57.7914	0.9995	131.363	133.266	0.17558	0.18704	57.5781	58.0046
0.35	YDL227C	RF1	12678.9	131.135	0.1717	58.3143	0.9993	129.972	132.299	0.16526	0.17815	58.0457	58.5828
0.35	YDL227C	RF1	13822.1	136.33	0.16736	53.6124	0.99895	134.955	137.705	0.16021	0.1745	53.2923	53.9326
0.35	YDL227C	RF1	13566.8	134.307	0.16052	53.9854	0.99939	133.256	135.357	0.15537	0.16568	53.7335	54.2373
0.35	YDL227C	RF1	12859	132.652	0.16676	58.0618	0.99976	131.932	133.372	0.16331	0.1702	57.906	58.2176
0.35	YDL227C	RF1	12099.6	131.744	0.16234	63.1579	0.99936	130.558	132.931	0.15653	0.16815	62.8855	63.4303
0.35	YDL227C	RF1	12624.3	130.514	0.17772	58.2718	0.99954	129.538	131.489	0.17242	0.18303	58.0637	58.48
0.35	YDL227C	RF1	12511.6	129.495	0.18674	58.3814	0.99957	128.576	130.414	0.18125	0.19222	58.1884	58.5744
0.35	YDL227C	RF1	12762.8	133.119	0.16102	59.1246	0.99907	131.783	134.456	0.1545	0.16754	58.8134	59.4358
0.35	YDL227C	RF1	12445.3	128.489	0.17663	58.1413	0.99948	127.458	129.52	0.171	0.18226	57.9171	58.3656
0.35	YDL227C	RF1	12686.3	133.43	0.15458	59.9213	0.99953	132.437	134.423	0.15009	0.15907	59.6875	60.1552
0.35	YDL227C	RF1	12188.9	132.72	0.17059	63.1609	0.99964	131.85	133.59	0.16598	0.1752	62.9668	63.3549
0.35	YDL227C	RF1	12278.4	133.521	0.17108	63.0412	0.99973	132.764	134.278	0.16708	0.17509	62.8737	63.2087
0.35	YDL227C	RF1	12205.1	132.238	0.16905	62.7032	0.9995	131.238	133.238	0.1638	0.17431	62.478	62.9283
0.35	YDL227C	RF1	12546.4	130.887	0.17017	59.1428	0.99957	129.983	131.791	0.16524	0.17511	58.9341	59.3515
0.35	YDL227C	RF1	11657.1	129.461	0.14262	64.9559	0.99883	127.802	131.12	0.13614	0.1491	64.5487	65.3631
0.35	YDL227C	RF1	12569.4	132.976	0.15367	60.4749	0.99945	131.91	134.041	0.1489	0.15845	60.2233	60.7265
0.35	YDL227C	RF1	12850.4	129.488	0.17944	55.7596	0.99952	128.59	130.386	0.174	0.18488	55.5493	55.97
0.35	YDL227C	RF1	13066.6	129.982	0.15294	54.4723	0.99858	128.415	131.549	0.14563	0.16025	54.0772	54.8673
0.35	YDL227C	RF1	12827.8	128.575	0.16814	55.2301	0.9997	127.812	129.338	0.16426	0.17202	55.0557	55.4046
0.35	YDL227C	RF1	13133.3	134.083	0.17427	57.0508	0.99933	133.001	135.164	0.16825	0.18028	56.8058	57.2958
0.35	YDL227C	RF1	12536.2	130.272	0.17118	58.7689	0.99938	129.215	131.329	0.16532	0.17704	58.5237	59.0141
0.35	YDL227C	RF1	12811.6	130.92	0.18526	57.142	0.99945	129.931	131.91	0.17902	0.1915	56.9188	57.3653
0.35	YDL227C	RF1	12430.3	132.21	0.16447	60.9802	0.99877	130.578	133.841	0.15621	0.17274	60.6055	61.3548
0.35	YDL227C	RF1	12750	131.494	0.18349	58.0377	0.99944	130.478	132.511	0.1772	0.18978	57.8101	58.2652
0.35	YDL227C	RF1	13291.5	132.471	0.18045	54.6643	0.99902	131.17	133.771	0.17265	0.18826	54.3646	54.9641
0.35	YDL227C	RF1	13695.7	135.254	0.17419	53.7398	0.99945	134.207	136.3	0.16875	0.17963	53.5125	53.9672
0.35	YDL227C	RF1	13468.3	137.002	0.17069	56.693	0.9994	135.955	138.05	0.16518	0.1762	56.458	56.928
0.35	YDL227C	RF1	12910.4	131.128	0.17581	56.5433	0.99957	130.206	132.05	0.17089	0.18073	56.3431	56.7435
0.35	YDL227C	RF1	12372.3	129.573	0.16683	59.515	0.99965	128.689	130.458	0.16252	0.17114	59.3217	59.7084
0.35	YDL227C	RF1	12088.4	128.183	0.17357	60.6938	0.99976	127.456	128.911	0.16975	0.17738	60.5374	60.8503
0.35	YDL227C	RF1	12388.9	129.012	0.18131	58.9702	0.99967	128.181	129.842	0.1766	0.18603	58.7938	59.1465
0.35	YDL227C	RF1	12207	128.031	0.17285	59.6557	0.99947	126.971	129.092	0.16729	0.17841	59.4252	59.8864
0.35	YDL227C	RF1	12370.6	133.489	0.16741	62.3282	0.99976	132.781	134.197	0.16377	0.17104	62.1695	62.487
0.35	YDL227C	RF1	12344.4	133.864	0.16731	62.7838	0.99977	133.173	134.555	0.16379	0.17083	62.6296	62.938
0.35	YDL227C	RF1	12804.5	132.642	0.17381	58.4658	0.99846	130.93	134.354	0.16424	0.18338	58.0776	58.8539
0.35	YDL227C	RF1	12185.3	132.103	0.17475	62.759	0.99973	131.375	132.83	0.1707	0.1788	62.5975	62.9205
0.35	YDL227C	RF1	12677.9	132.087	0.16736	59.0185	0.99913	130.804	133.371	0.16062	0.17411	58.7225	59.3145
0.35	YDL227C	RF1	11156.4	124.521	0.12973	65.4039	0.99756	122.135	126.906	0.12163	0.13783	64.7708	66.0369
0.35	YDL227C	RF1	13090.9	131.044	0.17165	55.1027	0.99918	129.863	132.226	0.16506	0.17824	54.8225	55.3828
0.35	YDL227C	RF1	12518.3	131.367	0.15925	59.7069	0.99885	129.853	132.882	0.15192	0.16659	59.3491	60.0648
0.35	YDL227C	RF1	11723.5	127.119	0.13406	62.7742	0.99809	125.061	129.177	0.1266	0.14152	62.2399	63.3086
0.35	YDL227C	RF1	13318.5	130.395	0.17817	52.8597	0.9995	129.445	131.344	0.17279	0.18354	52.646	53.0735
0.35	YDL227C	RF1	12602.1	130.737	0.15959	58.607	0.99831	128.936	132.539	0.15077	0.16842	58.1766	59.0374
0.35	YDL227C	RF1	12193	129.373	0.16017	60.7528	0.99869	127.745	131.002	0.15212	0.16823	60.3655	61.1401
0.35	YDL227C	RF1	12312.8	130.506	0.16472	60.6528	0.99901	129.126	131.886	0.15761	0.17182	60.3314	60.9743
0.35	YDL227C	RF1	11937.2	129.672	0.15853	62.9428	0.99881	128.045	131.3	0.15075	0.16632	62.5588	63.3269
0.35	YDL227C	RF1	12116.2	130.556	0.1601	62.1952	0.9989	129.004	132.109	0.15255	0.16764	61.8318	62.5585
0.35	YDL227C	RF1	12567.1	129.923	0.175	58.2729	0.99933	128.824	131.023	0.16865	0.18134	58.0189	58.5268
0.35	YDL227C	RF1	13026.3	131.737	0.18033	56.1188	0.99912	130.497	132.977	0.17289	0.18777	55.8348	56.4028
0.35	YDL227C	RF1	13618.6	133.192	0.18396	52.7522	0.99935	132.091	134.293	0.17753	0.1904	52.5125	52.9918
0.35	YDL227C	RF1	12872.6	134.066	0.1523	58.9821	0.9982	132.129	136.003	0.14377	0.16082	58.5224	59.4417
0.35	YDL227C	RF1	12209.1	126.884	0.17695	58.777	0.99903	125.479	128.289	0.16917	0.18472	58.4697	59.0843
0.35	YDL227C	RF1	12099.1	130.821	0.16561	62.5142	0.99889	129.311	132.332	0.15786	0.17337	62.1672	62.8613
0.35	YDL227C	RF1	11687.2	127.819	0.17565	63.5638	0.99943	126.661	128.976	0.16961	0.18169	63.3199	63.8077
0.35	YDL227C	RF1	11667.1	126.72	0.18203	62.9295	0.99969	125.876	127.563	0.17727	0.18679	62.7524	63.1065
0.35	YDL227C	RF1	11106.5	124.522	0.16725	65.807	0.99979	123.801	125.242	0.16381	0.17069	65.6508	65.9631
0.35	YDL227C	RF1	11709.5	126.516	0.17206	62.4464	0.99962	125.536	127.495	0.16701	0.1771	62.2346	62.6581
0.35	YDL227C	RF1	11779.5	126.046	0.18827	61.5457	0.99949	124.978	127.113	0.18175	0.19479	61.3222	61.7693
0.35	YDL227C	RF1	11876.6	127.503	0.18072	61.8527	0.99945	126.38	128.627	0.17442	0.18702	61.6161	62.0893
0.35	YDL227C	RF1	12670.9	131.306	0.17718	58.5007	0.99835	129.551	133.06	0.16694	0.18742	58.1024	58.899
0.35	YDL227C	RF1	12606.3	132.074	0.16175	59.5512	0.99898	130.67	133.479	0.15479	0.1687	59.2232	59.8792
0.35	YDL227C	RF1	12717.5	127.573	0.17607	55.3109	0.99946	126.567	128.577	0.17051	0.18163	55.0838	55.5379
0.35	YDL227C	RF1	12480.3	130.089	0.16324	59.0631	0.99967	129.293	130.885	0.15917	0.16731	58.8746	59.2516
0.35	YDL227C	RF1	12144.9	126.68	0.1563	59.1288	0.99886	125.098	128.262	0.14926	0.16335	58.7631	59.4945
0.35	YDL227C	RF1	13003.2	131.012	0.16334	55.747	0.99958	130.087	131.937	0.15896	0.16772	55.5378	55.9561
0.35	YDL227C	RF1	13319.2	127.49	0.17623	50.5271	0.99897	126.195	128.786	0.16862	0.18385	50.2228	50.8315
0.35	YDL227C	RF1	12444	127.277	0.16832	57.2289	0.99957	126.331	128.222	0.1635	0.17313	57.0147	57.443
0.35	YDL227C	RF1	12698.3	128.615	0.18099	56.2688	0.99949	127.597	129.634	0.17516	0.18682	56.0455	56.4921
0.35	YDL227C	RF1	12186	129.145	0.16399	60.641	0.99948	127.993	130.298	0.15856	0.16942	60.3885	60.8935
0.35	YDL227C	RF1	12813.6	130.377	0.18453	56.719	0.99954	129.434	131.321	0.17903	0.19002	56.5177	56.9204
0.35	YDL227C	RF1	13167.5	133.197	0.18101	56.1428	0.99883	131.746	134.649	0.17234	0.18967	55.8147	56.471
0.35	YDL227C	RF1	12610.4	130.399	0.18414	58.2938	0.99946	129.416	131.381	0.17798	0.19031	58.0729	58.5148
0.35	YDL227C	RF1	12769.2	129.622	0.17391	56.4887	0.9989	128.229	131.016	0.16592	0.1819	56.1603	56.8171
0.35	YDL227C	RF1	13619.9	134.212	0.17406	53.5188	0.99921	132.964	135.459	0.16751	0.1806	53.2449	53.7926
0.35	YDL227C	RF1	13260.8	131.592	0.18048	54.2275	0.99953	130.649	132.534	0.17517	0.1858	54.0209	54.4341
0.35	YDL227C	RF1	12465.4	128.298	0.18507	57.8402	0.99946	127.226	129.369	0.17871	0.19143	57.6109	58.0695
0.35	YDL227C	RF1	12162.4	130.834	0.1685	62.0396	0.99975	130.057	131.612	0.16476	0.17225	61.8751	62.204
0.35	YDL227C	RF1	11566.2	126.307	0.18773	63.4278	0.9996	125.354	127.26	0.18208	0.19338	63.2302	63.6253
0.35	YDL227C	RF1	11393.4	126.074	0.17559	64.6293	0.99974	125.287	126.861	0.17148	0.1797	64.4623	64.7964
0.35	YDL227C	RF1	12026.9	128.309	0.18208	61.266	0.99947	127.227	129.39	0.17594	0.18822	61.0395	61.4924
0.35	YDL227C	RF1	11694.2	125.745	0.17964	62.0008	0.99955	124.755	126.734	0.17408	0.18519	61.7891	62.2124
0.35	YDL227C	RF1	11638.5	127.338	0.18181	63.6019	0.99963	126.369	128.308	0.17642	0.1872	63.4	63.8039
0.35	YDL227C	RF1	12053.2	132.171	0.16201	63.8057	0.9991	130.783	133.56	0.15529	0.16873	63.4885	64.1229
0.35	YDL227C	RF1	11847.3	131.975	0.17121	65.2305	0.99984	131.391	132.559	0.16813	0.17429	65.1007	65.3603
0.35	YDL227C	RF1	12532.8	133.9	0.17567	61.4015	0.99969	133.126	134.674	0.17134	0.18	61.2315	61.5715
0.35	YDL227C	RF1	12602.8	131.729	0.16825	59.3272	0.99953	130.787	132.67	0.16325	0.17326	59.1104	59.544
0.35	YDL227C	RF1	11709.8	126.283	0.16476	62.2729	0.99977	125.556	127.009	0.16128	0.16824	62.1121	62.4337
0.35	YDL227C	RF1	12079.6	127.499	0.16598	60.2571	0.9996	126.568	128.431	0.16143	0.17053	60.0509	60.4632
0.35	YDL227C	RF1	13213.9	130.686	0.17748	53.8877	0.99966	129.895	131.476	0.1731	0.18186	53.7114	54.0639
0.35	YDL227C	RF1	12900.6	129.122	0.15993	55.0887	0.99856	127.456	130.788	0.15216	0.1677	54.7007	55.4767
0.35	YDL227C	RF1	13618.5	131.809	0.16088	51.6784	0.99929	130.665	132.952	0.1554	0.16637	51.4108	51.9461
0.35	YDL227C	RF1	12646.6	127.424	0.18294	55.7512	0.99944	126.399	128.448	0.1769	0.18898	55.5241	55.9782
0.35	YDL227C	RF1	12261.5	124.801	0.17683	56.7514	0.99935	123.691	125.911	0.17055	0.18311	56.4994	57.0035
0.35	YDL227C	RF1	12448.8	129.779	0.16501	59.0763	0.99948	128.651	130.907	0.15961	0.17041	58.8279	59.3247
0.35	YDL227C	RF1	12958.4	131.862	0.17037	56.727	0.99917	130.616	133.107	0.16358	0.17715	56.4365	57.0175
0.35	YDL227C	RF1	12798.7	131.5	0.16197	57.6709	0.99951	130.531	132.468	0.15713	0.16682	57.441	57.9008
0.35	YDL227C	RF1	13247.6	132.522	0.18378	55.0345	0.99936	131.477	133.566	0.17734	0.19022	54.7963	55.2726
0.35	YDL227C	RF1	13468.4	132.1	0.1871	53.0436	0.99928	130.935	133.264	0.18007	0.19414	52.7903	53.297
0.35	YDL227C	RF1	13110.8	133.122	0.16996	56.513	0.9995	132.168	134.077	0.16483	0.17509	56.2918	56.7342
0.35	YDL227C	RF1	12662.3	129.641	0.17994	57.3282	0.99956	128.692	130.59	0.17462	0.18525	57.1236	57.5328
0.35	YDL227C	RF1	12609.6	129.835	0.18081	57.8797	0.99947	128.779	130.892	0.17486	0.18676	57.6541	58.1053
0.35	YDL227C	RF1	11661.6	126.131	0.17887	62.5437	0.99976	125.395	126.866	0.17481	0.18294	62.3871	62.7003
0.35	YDL227C	RF1	11552.7	125.673	0.17637	63.0734	0.99959	124.712	126.635	0.1712	0.18154	62.8672	63.2796
0.35	YDL227C	RF1	11877.9	128.459	0.18141	62.5351	0.99972	127.671	129.246	0.17704	0.18579	62.3714	62.6988
0.35	YDL227C	RF1	11543.1	129.037	0.14901	65.5437	0.99788	126.835	131.238	0.13973	0.15829	65.0133	66.0741
0.35	YDL227C	RF1	12353.6	133.146	0.17386	62.2178	0.99896	131.679	134.614	0.1658	0.18193	61.8933	62.5423
0.35	YDL227C	RF1	11966.4	131.542	0.16118	64.0296	0.99925	130.25	132.834	0.15496	0.1674	63.7326	64.3266
0.35	YDL227C	RF1	12187.9	133.348	0.17281	63.6005	0.99972	132.585	134.111	0.16871	0.17691	63.4324	63.7686
0.35	YDL227C	RF1	12383.9	134.172	0.17086	62.7015	0.99971	133.404	134.94	0.16681	0.17491	62.532	62.8711
0.35	YDL227C	RF1	12348.1	133.369	0.16684	62.4136	0.99968	132.567	134.172	0.16274	0.17093	62.2332	62.5939
0.35	YDL227C	RF1	12330.4	131.149	0.16552	60.9812	0.99929	129.968	132.33	0.15943	0.17162	60.7086	61.2538
0.35	YDL227C	RF1	12339.2	127.709	0.1667	58.3796	0.9995	126.666	128.752	0.16152	0.17188	58.1458	58.6135
0.35	YDL227C	RF1	13325.5	130.469	0.17042	52.8642	0.9996	129.614	131.324	0.16593	0.17491	52.6685	53.0598
0.35	YDL227C	RF1	13175.1	128.832	0.1526	52.7323	0.99886	127.386	130.279	0.1462	0.159	52.3811	53.0834
0.35	YDL227C	RF1	13175.1	129.968	0.16575	53.6276	0.99931	128.825	131.112	0.16005	0.17145	53.3636	53.8916
0.35	YDL227C	RF1	12760.2	128.015	0.17723	55.3223	0.99971	127.285	128.745	0.17316	0.1813	55.1583	55.4862
0.35	YDL227C	RF1	12249.3	125.306	0.17588	57.2445	0.99927	124.112	126.5	0.16923	0.18254	56.9753	57.5137
0.35	YDL227C	RF1	12449.9	128.001	0.17638	57.7356	0.99904	126.553	129.448	0.16845	0.18431	57.4181	58.0532
0.35	YDL227C	RF1	12785.5	132.299	0.17057	58.3589	0.99812	130.38	134.218	0.16015	0.18099	57.9186	58.7992
0.35	YDL227C	RF1	12653.8	131.832	0.1736	59.0157	0.99772	129.72	133.944	0.16175	0.18545	58.5356	59.4958
0.35	YDL227C	RF1	13131.3	132.922	0.18615	56.2104	0.99911	131.657	134.186	0.17823	0.19407	55.9275	56.4933
0.35	YDL227C	RF1	13822.8	133.223	0.17551	51.2422	0.99882	131.839	134.607	0.16735	0.18368	50.9143	51.5702
0.35	YDL227C	RF1	12896.1	129.617	0.16434	55.5056	0.99935	128.555	130.679	0.15877	0.1699	55.2471	55.7642
0.35	YDL227C	RF1	13461.7	131.447	0.18172	52.5874	0.99953	130.526	132.367	0.17637	0.18707	52.3831	52.7916
0.35	YDL227C	RF1	13266.7	131.674	0.17142	54.2451	0.99947	130.643	132.705	0.16608	0.17675	54.0145	54.4757
0.35	YDL227C	RF1	11754.5	129.555	0.14848	64.2703	0.99867	127.83	131.28	0.1412	0.15576	63.8533	64.6873
0.35	YDL227C	RF1	12285.2	132.696	0.16254	62.4181	0.99915	131.323	134.069	0.15581	0.16927	62.1043	62.7318
0.35	YDL227C	RF1	12656.7	135.66	0.17187	61.7023	0.99969	134.863	136.456	0.16764	0.17609	61.5282	61.8764
0.35	YDL227C	RF1	9930.09	119.389	0.1219	71.8248	0.99811	116.917	121.861	0.11489	0.12891	71.153	72.4966
0.35	YDL227C	RF1	11947.8	132.188	0.15914	64.6147	0.99884	130.541	133.835	0.15146	0.16681	64.2369	64.9926
0.35	YDL227C	RF1	12236	132.967	0.16818	62.9774	0.99931	131.725	134.21	0.16175	0.1746	62.699	63.2558
0.35	YDL227C	RF1	12098.1	133.435	0.16666	64.3328	0.99966	132.581	134.288	0.16238	0.17095	64.1425	64.5232
0.35	YDL227C	RF1	12153.3	132.747	0.16612	63.448	0.9994	131.649	133.845	0.16057	0.17167	63.2006	63.6954
0.35	YDL227C	RF1	12136.3	129.828	0.16792	61.5199	0.99984	129.268	130.389	0.16493	0.17091	61.3904	61.6494
0.35	YDL227C	RF1	12491.2	130.236	0.17201	59.0875	0.99837	128.516	131.955	0.1624	0.18162	58.6904	59.4847
0.35	YDL227C	RF1	11997.2	127.242	0.14662	60.7126	0.99755	125.019	129.465	0.13704	0.1562	60.1529	61.2724
0.35	YDL227C	RF1	13601.1	127.646	0.17222	48.4452	0.99817	125.976	129.316	0.16248	0.18196	48.0458	48.8445
0.35	YDL227C	RF1	13572.3	130.26	0.17008	50.8045	0.99818	128.494	132.025	0.16056	0.1796	50.3936	51.2153
0.35	YDL227C	RF1	12732.6	129.086	0.16194	56.363	0.9994	127.969	130.203	0.15667	0.16721	56.1072	56.6187
0.35	YDL227C	RF1	12615.8	130.25	0.17657	58.1417	0.99907	128.951	131.55	0.16897	0.18417	57.8431	58.4403
0.35	YDL227C	RF1	12130.9	129.835	0.15681	61.5668	0.99913	128.517	131.153	0.15057	0.16304	61.2528	61.8809
0.35	YDL227C	RF1	12363.1	127.912	0.17596	58.3474	0.99953	126.926	128.899	0.17059	0.18133	58.132	58.5628
0.35	YDL227C	RF1	12895.4	130.292	0.191	56.0262	0.99955	129.425	131.159	0.18522	0.19678	55.8302	56.2223
0.35	YDL227C	RF1	13179.2	132.449	0.17517	55.4958	0.99844	130.798	134.101	0.16577	0.18458	55.113	55.8787
0.35	YDL227C	RF1	13342.5	131.639	0.17177	53.6423	0.99833	129.953	133.325	0.1623	0.18123	53.24	54.0446
0.35	YDL227C	RF1	14186.8	135.706	0.17866	50.4589	0.99916	134.544	136.869	0.17166	0.18566	50.1895	50.7283
0.35	YDL227C	RF1	13765.5	134.857	0.17407	52.9251	0.99878	133.447	136.268	0.16612	0.18202	52.5968	53.2534
0.35	YDL227C	RF1	13728.7	136.062	0.17752	54.0992	0.99924	134.93	137.193	0.17106	0.18398	53.8423	54.3561
0.35	YDL227C	RF1	12891.2	130.494	0.16862	56.2115	0.99966	129.666	131.321	0.16448	0.17276	56.0272	56.3957
0.35	YDL227C	RF1	13097.9	131.35	0.17293	55.2815	0.99964	130.503	132.196	0.16852	0.17735	55.0943	55.4686
0.35	YDL227C	RF1	12857.3	132.915	0.16694	58.266	0.99857	131.261	134.569	0.15832	0.17555	57.8843	58.6478
0.35	YDL227C	RF1	12249.7	133.871	0.17086	63.4966	0.99968	133.035	134.707	0.16647	0.17525	63.3122	63.681
0.35	YDL227C	RF1	9447.86	118.431	0.10959	75.2241	0.99665	113.271	123.591	0.10082	0.11835	73.9621	76.4862
0.35	YDL227C	RF1	11814.2	131.429	0.15673	65.1096	0.99907	129.99	132.869	0.15019	0.16327	64.7758	65.4433
0.35	YDL227C	RF1	11096.7	128.641	0.13985	68.7382	0.99864	126.703	130.579	0.13284	0.14687	68.2647	69.2117
0.35	YDL227C	RF1	12172.2	133.56	0.16992	63.8631	0.9995	132.534	134.585	0.16459	0.17525	63.6362	64.0901
0.35	YDL227C	RF1	12128.8	128.837	0.18029	60.8588	0.99963	128.002	129.671	0.1752	0.18538	60.6701	61.0476
0.35	YDL227C	RF1	12453.2	131.956	0.1657	60.6254	0.9989	130.485	133.426	0.15814	0.17327	60.2876	60.9631
0.35	YDL227C	RF1	12599.7	128.3	0.17171	56.7946	0.99967	127.556	129.044	0.16749	0.17593	56.6168	56.9723
0.35	YDL227C	RF1	13180.3	130.897	0.17293	54.3075	0.9995	129.987	131.808	0.16776	0.1781	54.0907	54.5243
0.35	YDL227C	RF1	13057.9	131.005	0.1612	55.3245	0.99963	130.205	131.806	0.15717	0.16522	55.1298	55.5192
0.35	YDL227C	RF1	12603.9	128.869	0.15802	57.1956	0.99891	127.377	130.361	0.15129	0.16475	56.8524	57.5388
0.35	YDL227C	RF1	12954.8	130.394	0.17451	55.6485	0.99956	129.522	131.266	0.1695	0.17952	55.4431	55.8539
0.35	YDL227C	RF1	12340.1	131.749	0.16294	61.336	0.99966	130.925	132.572	0.15883	0.16705	61.1457	61.5263
0.35	YDL227C	RF1	12387.6	130.203	0.16329	59.8591	0.99886	128.725	131.681	0.15575	0.17083	59.5111	60.2071
0.35	YDL227C	RF1	12432.7	131.326	0.14993	60.3285	0.99918	130.024	132.627	0.14427	0.15559	60.0134	60.6437
0.35	YDL227C	RF1	13084.2	132.592	0.17046	56.3198	0.99967	131.832	133.353	0.16634	0.17459	56.1428	56.4969
0.35	YDL227C	RF1	12851.4	132.551	0.17949	58.045	0.99957	131.673	133.429	0.1743	0.18468	57.8481	58.242
0.35	YDL227C	RF1	13396.8	133.175	0.18766	54.4047	0.99944	132.202	134.148	0.18146	0.19386	54.1847	54.6246
0.35	YDL227C	RF1	14067.5	135.678	0.17628	51.3165	0.99932	134.621	136.735	0.17012	0.18243	51.071	51.5619
0.35	YDL227C	RF1	13930.4	134.562	0.17165	51.4755	0.99955	133.711	135.413	0.16688	0.17643	51.2742	51.6768
0.35	YDL227C	RF1	13541.6	132.522	0.17075	52.8152	0.99963	131.685	133.358	0.16641	0.17509	52.6267	53.0037
0.35	YDL227C	RF1	13898	132.523	0.17834	50.127	0.99936	131.471	133.576	0.17223	0.18444	49.8899	50.3642
0.35	YDL227C	RF1	13640.4	133.421	0.17859	52.7632	0.99958	132.593	134.248	0.17366	0.18351	52.5702	52.9561
0.35	YDL227C	RF1	12279.8	128.999	0.16351	59.8067	0.99936	127.781	130.218	0.15777	0.16925	59.5379	60.0755
0.35	YDL227C	RF1	12554.9	130.837	0.16528	59.0413	0.99957	129.924	131.749	0.16054	0.17002	58.8276	59.255
0.35	YDL227C	RF1	12664.7	131.629	0.16497	58.7845	0.99953	130.678	132.581	0.16007	0.16987	58.5625	59.0066
0.35	YDL227C	RF1	12531.4	133.735	0.16702	61.2964	0.99935	132.582	134.889	0.1611	0.17294	61.0367	61.5561
0.35	YDL227C	RF1	12379.2	133.636	0.16158	62.3661	0.99883	132.034	135.238	0.15386	0.1693	62.0015	62.7307
0.35	YDL227C	RF1	12169.1	128.817	0.17454	60.5316	0.99964	127.978	129.655	0.1697	0.17938	60.3389	60.7243
0.35	YDL227C	RF1	12302.2	132.212	0.1649	61.9512	0.99912	130.869	133.556	0.1581	0.1717	61.6444	62.2581
0.35	YDL227C	RF1	12787.9	132.003	0.18108	58.124	0.99955	131.112	132.893	0.17572	0.18645	57.9243	58.3237
0.35	YDL227C	RF1	12401.9	130.237	0.16374	59.774	0.99897	128.837	131.636	0.15657	0.17091	59.4449	60.1032
0.35	YDL227C	RF1	13186.6	129.013	0.17927	52.788	0.99898	127.763	130.262	0.17154	0.187	52.4875	53.0885
0.35	YDL227C	RF1	12919.1	129.28	0.16332	55.0683	0.99869	127.802	130.757	0.15563	0.17102	54.7056	55.4311
0.35	YDL227C	RF1	12977.6	130.05	0.1617	55.21	0.99944	128.976	131.124	0.15663	0.16676	54.963	55.4569
0.35	YDL227C	RF1	13075.3	130.807	0.17527	55.0407	0.99965	130.043	131.571	0.17086	0.17969	54.8608	55.2207
0.35	YDL227C	RF1	12427.7	131.326	0.15557	60.3673	0.99913	130.009	132.643	0.14946	0.16168	60.054	60.6806
0.35	YDL227C	RF1	12133.5	131.119	0.1481	62.4615	0.99956	130.148	132.09	0.14401	0.15218	62.2274	62.6956
0.35	YDL227C	RF1	13483	133.021	0.16708	53.6393	0.99787	131.123	134.919	0.15701	0.17715	53.1862	54.0925
0.35	YDL227C	RF1	13527.3	132.031	0.17782	52.5436	0.99927	130.938	133.124	0.17128	0.18436	52.2854	52.8017
0.35	YDL227C	RF1	13192.9	132.746	0.18927	55.6159	0.99945	131.786	133.707	0.18307	0.19546	55.4011	55.8308
0.35	YDL227C	RF1	13595.3	134.165	0.18707	53.6666	0.99926	133.054	135.275	0.18004	0.19409	53.4157	53.9176
0.35	YDL227C	RF1	14816.6	137.627	0.16646	47.3401	0.99766	135.743	139.511	0.15608	0.17684	46.8922	47.7879
0.35	YDL227C	RF1	14350.1	136.302	0.16587	49.7167	0.99839	134.693	137.911	0.15726	0.17449	49.333	50.1005
0.35	YDL227C	RF1	14546.9	136.051	0.1678	48.0755	0.99782	134.114	137.987	0.1576	0.178	47.6355	48.5155
0.35	YDL227C	RF1	12787.9	126.267	0.1464	53.7209	0.99798	124.321	128.213	0.1383	0.1545	53.2342	54.2076
0.35	YDL227C	RF1	13837.7	133.637	0.17812	51.4525	0.99943	132.619	134.654	0.1724	0.18384	51.2267	51.6782
0.35	YDL227C	RF1	13205.1	131.147	0.18225	54.31	0.99892	129.678	132.615	0.17381	0.1907	53.9885	54.6314
0.35	YDL227C	RF1	12863.3	131.101	0.18543	56.8826	0.99948	130.145	132.056	0.1794	0.19146	56.6668	57.0984
0.35	YDL227C	RF1	12458.1	132.746	0.1571	61.1502	0.99907	131.355	134.137	0.15063	0.16357	60.8255	61.4749
0.35	YDL227C	RF1	12617	135.304	0.16787	61.7507	0.99974	134.561	136.047	0.16408	0.17167	61.5862	61.9153
0.35	YDL227C	RF1	11254.2	127.389	0.12399	66.6528	0.99609	124.062	130.717	0.11399	0.13398	65.7784	67.5271
0.35	YDL227C	RF1	11611.5	131.223	0.14984	66.5131	0.99918	129.8	132.646	0.14394	0.15574	66.1781	66.848
0.35	YDL227C	RF1	12525.1	131.853	0.16698	60.007	0.99853	130.171	133.536	0.15817	0.17578	59.6202	60.3939
0.35	YDL227C	RF1	12793.3	131.217	0.18251	57.502	0.99952	130.298	132.135	0.17687	0.18815	57.2944	57.7096
0.35	YDL227C	RF1	13382.2	129.391	0.1709	51.5753	0.99787	127.607	131.176	0.16058	0.18123	51.1359	52.0147
0.35	YDL227C	RF1	13405	131.002	0.17678	52.6729	0.99941	130.038	131.965	0.17104	0.18253	52.4431	52.9026
0.35	YDL227C	RF1	12608	130.957	0.1561	58.7235	0.99872	129.396	132.517	0.14876	0.16345	58.3479	59.0991
0.35	YDL227C	RF1	12574.2	131.614	0.15572	59.4615	0.99852	129.886	133.342	0.14768	0.16376	59.0492	59.8738
0.35	YDL227C	RF1	12925.1	131.004	0.17491	56.3378	0.99953	130.107	131.901	0.16977	0.18006	56.1288	56.5468
0.35	YDL227C	RF1	12661.3	133.147	0.15891	59.907	0.99926	131.924	134.371	0.15309	0.16473	59.6219	60.1922
0.35	YDL227C	RF1	13070.3	131.577	0.19068	55.6642	0.99925	130.474	132.681	0.18342	0.19795	55.4161	55.9123
0.35	YDL227C	RF1	13393	132.26	0.18701	53.7375	0.99944	131.315	133.206	0.18094	0.19307	53.5207	53.9542
0.35	YDL227C	RF1	12731.6	132.335	0.16287	58.7922	0.99841	130.594	134.075	0.15415	0.17159	58.3858	59.1987
0.35	YDL227C	RF1	12502.5	130.109	0.16225	58.907	0.99936	128.999	131.218	0.15663	0.16786	58.6431	59.1708
0.35	YDL227C	RF1	13492.3	135.063	0.17517	55.1038	0.99767	133	137.126	0.16363	0.18671	54.6332	55.5744
0.35	YDL227C	RF1	14797.4	137.484	0.16649	47.3677	0.99788	135.564	139.404	0.15651	0.17648	46.9332	47.8022
0.35	YDL227C	RF1	15057.7	137.761	0.16725	45.6942	0.99713	135.605	139.918	0.1557	0.1788	45.2045	46.1839
[truncated: 26,216 more rows]

## Sheet: deltaF_interactions
ORF	Gene	ORF effect	INTERACTION	MISSING
YCR034W	FEN1	7.22567	48.9226	3
[truncated: 4,546 more rows]

## Sheet: wt_interactions
Orf	Gene	ORF	INTERACTION	MISSING
[truncated: 4,392 more rows]
