# Supplementary material for: A yeast phenomic model for the gene interaction network modulating CFTR-ΔF508 protein biogenesis
Source: Genome Med. 2012 Dec 27;4(12):103. doi: 10.1186/gm404 (PMC3906889; doi:10.1186/gm404)
Supplement: Additional File 5 — This file contains input data used for REMc, REMc results, and results of GO Term Finder analysis of REMc clusters. The sheet 'REMc_data and clustering' contains the following columns of data: (A) an arbitrary cluster # indicating discrete clusters for each gene; (B) the ORF and (C) gene name for the deletion strain; (D) the root and (E) round 1, (F) round 2, and (G) round 3 cluster names; (H-K and M-V) the interaction values for each gene-perturbation combination, for which the column labels are described in order in methods and materials; column L contains gene interactors submitted to BioGRID. The sheet 'cluster summary' contains the following columns of data: (A) REMc cluster ID; (B) the number of genes in the cluster; (C) the log-likelihood of the cluster; (D) the GOid_z (Gene Ontology information divergence score), a measure of functional enrichment (across all GO terms) among genes in each cluster; (E) the number of enriched GO Terms for each first round cluster; (G-K) REMc data for Round 2 clusters; (M-Q) REMc data for Round 3 clusters. The sheet 'GTF' contains the following columns of data: (A) REMc cluster ID; (B) 'selective' GO Terms, meaning terms empirically chosen to highlight relatively specific cellular processes to which a small number of gene functions is ascribed. These are highlighted as hypothesis-generating terms worthy of further validation due to the presence of multiple genes from the same biological module exerting similar patterns of gene-gene and gene-drug interaction. Manual review indicated in the 'REMc_data and clustering' sheet (column M) refers to interactions that were filtered out before submission to BioGRID based on inspection of the interaction graphs in Supplemental Data File 2 with attention to the following criteria: (1) the oligomycin dose response was uncharacteristic (for example, reaching a plateau); (2) the dose response was not well fit to the quadratic; (3) the Yor1-ΔF double mutant strain was very slow growing in the [file gm404-S5.XLSX]

## Sheet: readme
This file contains input data used for REMc, REMc results, and results of GO Term Finder analysis of REMc clusters (see methods and materials for selection criteria). The sheet ‘REMc_data and clustering’ contains the following columns of data: (A) an arbitrary cluster # indicating discrete clusters for each gene; (B) the ORF and (C) gene name for the deletion strain; (D) gene desecription; (E) th…
In the 'REMc_data and clustering' sheet, an 'x' in column L refers to interactions that were chosen for submission to BioGRID based on inspection of the interaction graphs in Additional File 3 with attention to the following exclusion criteria: 1) the oligomycin dose response was uncharacteristic (e.g. reaching a plateau); 2) the dose response was not well fit to the quadratic; 3) the Yor1-∆F dou…

## Sheet: REMc_data and clustering
cluster ID	ORF	Gene	Desc 12_1016	root	1st Rd	2nd Rd	3rd Rd	YOR1-∆F	YOR1 wild type	ORF effect_CSH	submitted to BioGRID	MinusTHR	BCA_80	Rap_.7	Rap_1.4	FK506_1	FK506_1_Rap_.7	HU_50	HU_125	Chx_75	Chx_125	Mico_150	Mico_225
1	YML013C-A	YML013C-A	#N/A	0-0-0	1-0-0	2-0.0-0	3-0.0.0-0	-13.3781	12.0588	20.4		-0.8	-5.1	1.6	35.7	-0.2	28.9	-9.6	47.6	-0.6	21	-10.5	-12.6
1	YGR092W	DBF2	Ser/Thr kinase involved in transcription and stress response; functions as part of a network of genes in exit from mitosis; localization is cell cycle regulated; activated by Cdc15p during the exit from mitosis; also plays a role in regulating the stability of SWI5 and CLB2 mRNAs	0-0-0	1-0-0	2-0.0-0	3-0.0.0-0	70	1.71066	2.1	x	-0.3	-2.7	-0.1	35.7	-0.1	-1.5	-1	47.6	-0.7	-0.6	-11.8	-14.9
1	YKL073W	LHS1	Molecular chaperone of the endoplasmic reticulum lumen, involved in polypeptide translocation and folding; nucleotide exchange factor for the ER lumenal Hsp70 chaperone Kar2p; regulated by the unfolded protein response pathway	0-0-0	1-0-0	2-0.0-0	3-0.0.0-0	16.6462	10.2291	17.9	x	-0.1	-6.5	18.9	35.7	7.1	28.9	-8	-1.6	-7.9	-19.3	-9.2	-3.6
1	YDR432W	NPL3	RNA-binding protein that promotes elongation, regulates termination, and carries poly(A) mRNA from nucleus to cytoplasm; has a role in repressing translation initiation by binding eIF4G; required for pre-mRNA splicing; dissociation from mRNAs promoted by Mtr10p; phosphorylated by Sky1p in the cytoplasm	0-0-0	1-0-0	2-0.0-0	3-0.0.0-0	75	2.77184	15.5		-0.4	-0.9	1	35.7	6.1	2.9	1.6	47.6	-2.5	21	-5.5	-1.8
1	YMR142C	RPL13B	Protein component of the large (60S) ribosomal subunit, nearly identical to Rpl13Ap; not essential for viability; has similarity to rat L13 ribosomal protein	0-0-0	1-0-0	2-0.0-0	3-0.0.0-0	16.8076	11.0258	13.4		3.4	-2.5	5	35.7	-0.5	3.2	2	47.6	7.1	21	-12.4	-17.1
1	YPL268W	PLC1	Phospholipase C, hydrolyzes phosphatidylinositol 4,5-biphosphate (PIP2) to generate the signaling molecules inositol 1,4,5-triphosphate (IP3) and 1,2-diacylglycerol (DAG); involved in regulating many cellular processes	0-0-0	1-0-0	2-0.0-0	3-0.0.0-0	70	10.6961	10.2		3.2	-6	4.9	35.7	-1	2.5	3.5	47.6	-1.1	21	-16.7	-14.1
1	YNL133C	FYV6	Protein of unknown function, required for survival upon exposure to K1 killer toxin; proposed to regulate double-strand break repair via non-homologous end-joining	0-0-0	1-0-0	2-0.0-0	3-0.0.0-0	75	-1.64065	10.5		1.6	-0.6	11	35.7	3.9	28.9	1.1	47.6	-0.4	21	-5.4	-0.4
1	YDR157W	YDR157W	Dubious open reading frame unlikely to encode a functional protein, based on available experimental and comparative sequence data	0-0-0	1-0-0	2-0.0-0	3-0.0.0-0	65	-0.146319	-0.5	x	14.8	27.3	3.4	18.6	2	2.8	6	21.8	0.5	-2.5	3.9	2.7
1	YDR049W	YDR049W	Component of a Cdc48p-complex involved in protein quality control; exhibits cytosolic and ER-membrane localization, with Cdc48p, during normal growth, and contributes to ER-associated degradation (ERAD) of specific substrates at a step after their ubiquitination; forms a mitochondrially-associated complex with Cdc48p and Npl4p under oxidative stress that is required for ubiquitin-mediated mitocho…	0-0-0	1-0-0	2-0.0-0	3-0.0.0-0	14.5073	8.02619	3.7		2.1	6.5	0.2	9.6	2.7	5.8	6.8	10.9	28	21	-10.2	-6.3
1	YJR118C	ILM1	Protein of unknown function; may be involved in mitochondrial DNA maintenance; required for slowed DNA synthesis-induced filamentous growth	0-0-0	1-0-0	2-0.0-0	3-0.0.0-0	75	-0.048065	6.6	x	1.4	0.7	18.4	35.7	22.7	13.3	-4.9	-7.4	-2.4	-13	-12.9	-10
1	YJL121C	RPE1	D-ribulose-5-phosphate 3-epimerase, catalyzes a reaction in the non-oxidative part of the pentose-phosphate pathway; mutants are sensitive to oxidative stress	0-0-0	1-0-0	2-0.0-0	3-0.0.0-0	70	3.87499	13		-0.6	3.9	-1	35.7	1.3	-2.9	-1.3	47.6	-3.9	-7	-1.4	-0.9
2	YLR399C	BDF1	Protein involved in transcription initiation at TATA-containing promoters; associates with the basal transcription factor TFIID; contains two bromodomains; corresponds to the C-terminal region of mammalian TAF1; redundant with Bdf2p	0-0-0	1-0-0	2-0.0-0	3-0.0.0-1	-7.88588	70	11		-1.8	-0.4	33.9	35.7	0.6	28.9	28.9	47.6	2.8	21	-14.9	-15.3
2	YNL064C	YDJ1	Type I HSP40 co-chaperone; involved in regulation of HSP90 and HSP70 functions; critical for determining cell size at Start as a function of growth rate; involved in protein translocation across membranes; member of the DnaJ family	0-0-0	1-0-0	2-0.0-0	3-0.0.0-1	20.0832	-3.02777	6.1	x	1.5	0.3	33.9	35.7	1.4	28.9	4.8	47.6	3.1	21	6.1	27.4
2	YGR036C	CAX4	Dolichyl pyrophosphate (Dol-P-P) phosphatase with a luminally oriented active site in the ER, cleaves the anhydride linkage in Dol-P-P, required for Dol-P-P-linked oligosaccharide intermediate synthesis and protein N-glycosylation	0-0-0	1-0-0	2-0.0-0	3-0.0.0-1	0.532625	-12.8018	16.4		7.1	27.3	33.9	35.7	25	28.9	-3.2	1	0.1	21	-14.2	27.4
2	YOL072W	THP1	Nuclear pore-associated protein; component of TREX-2 complex (Sac3p-Thp1p-Sus1p-Cdc31p) involved in transcription elongation and mRNA export from the nucleus; involved in post-transcriptional tethering of active genes to the nuclear periphery and to non-nascent mRNP; contains a PAM domain implicated in protein-protein binding	0-0-0	1-0-0	2-0.0-0	3-0.0.0-1	70	4.75886	24		9.5	27.3	33.9	35.7	25	28.9	28.9	47.6	-0.3	21	-9.8	27.4
2	YKL212W	SAC1	Phosphatidylinositol phosphate (PtdInsP) phosphatase involved in hydrolysis of PtdIns[4]P; transmembrane protein localizes to ER and Golgi; involved in protein trafficking and processing, secretion, and cell wall maintenance	0-0-0	1-0-0	2-0.0-0	3-0.0.0-1	75	1.9059	4	x	1.5	7.4	33.9	35.7	2.2	28.9	28.9	47.6	6.7	21	22	27.4
2	YAL021C	CCR4	Component of the CCR4-NOT transcriptional complex, which is involved in regulation of gene expression; component of the major cytoplasmic deadenylase, which is involved in mRNA poly(A) tail shortening	0-0-0	1-0-0	2-0.0-0	3-0.0.0-1	75	17.7827	6.8		2.2	-6.9	33.9	35.7	0.3	28.9	28.9	47.6	0.9	21	-12.4	-7.6
2	YJL124C	LSM1	Lsm (Like Sm) protein; forms heteroheptameric complex (with Lsm2p, Lsm3p, Lsm4p, Lsm5p, Lsm6p, and Lsm7p) involved in degradation of cytoplasmic mRNAs	0-0-0	1-0-0	2-0.0-0	3-0.0.0-1	11.8551	-1.34052	3.1		0.8	-2.6	33.9	35.7	1.3	28.9	8.8	47.6	4.6	21	0.7	5.9
2	YIL040W	APQ12	Protein required for nuclear envelope morphology, nuclear pore complex localization, mRNA export from the nucleus; exhibits synthetic lethal genetic interactions with genes involved in lipid metabolism	0-0-0	1-0-0	2-0.0-0	3-0.0.0-1	8.51662	18.7537	9.4		1.2	-4.9	33.9	35.7	6.8	17.7	10	47.6	0.8	21	-12.7	-12.1
3	YJL204C	RCY1	F-box protein involved in recycling plasma membrane proteins internalized by endocytosis; localized to sites of polarized growth	0-0-0	1-0-0	2-0.0-0	3-0.0.0-2	-19.261	11.8814	11.6		6.5	-0.9	8.5	35.7	-6.3	6.6	-1	47.6	-5.7	-3.8	22	27.4
3	YBL027W	RPL19B	Protein component of the large (60S) ribosomal subunit; nearly identical to Rpl19Ap and has similarity to rat L19 ribosomal protein; rpl19a and rpl19b single null mutations result in slow growth, while the double null mutation is lethal; RPL19B has a paralog, RPL19A, that arose from the whole genome duplication	0-0-0	1-0-0	2-0.0-0	3-0.0.0-2	-7.17094	17.0856	17.1		-4	27.3	-5.8	35.7	2.8	2.4	28.9	47.6	1.9	21	-7	27.4
3	YGL105W	ARC1	Protein that binds tRNA and methionyl- and glutamyl-tRNA synthetases (Mes1p and Gus1p), delivering tRNA to them, stimulating catalysis, and ensuring their localization to the cytoplasm; also binds quadruplex nucleic acids	0-0-0	1-0-0	2-0.0-0	3-0.0.0-2	65	-23.8783	10.8		2	-6.3	2.8	35.7	0.1	1.6	3.3	47.6	1.2	21	-9.9	-12
3	YJL179W	PFD1	Subunit of heterohexameric prefoldin, which binds cytosolic chaperonin and transfers target proteins to it; involved in the biogenesis of actin and of alpha- and gamma-tubulin	0-0-0	1-0-0	2-0.0-0	3-0.0.0-2	-6.23695	65	3.7		5.4	0.4	4.1	35.7	2.1	3	13.8	47.6	2.9	21	-5.2	-3
3	YOL012C	HTZ1	Histone variant H2AZ, exchanged for histone H2A in nucleosomes by the SWR1 complex; involved in transcriptional regulation through prevention of the spread of silent heterochromatin	0-0-0	1-0-0	2-0.0-0	3-0.0.0-2	11.9029	14.7686	5.5		2.6	4.7	1.9	35.7	-2.9	1	28.9	47.6	-3.1	7.7	-5.8	2.9
3	YKR029C	SET3	Defining member of the SET3 histone deacetylase complex which is a meiosis-specific repressor of sporulation genes; necessary for efficient transcription by RNAPII; one of two yeast proteins that contains both SET and PHD domains	0-0-0	1-0-0	2-0.0-0	3-0.0.0-2	34.2948	32.8666	6.6		3.1	-1.7	-0.4	35.7	0.5	1.6	28.9	5.9	3.9	21	-0.1	0
3	YBL094C	YBL094C	Dubious open reading frame unlikely to encode a protein, based on available experimental and comparative sequence data; partially overlaps uncharacterized ORF YBL095W	0-0-0	1-0-0	2-0.0-0	3-0.0.0-2	-5.8805	16.2383	21.9		-5.9	-21.8	-3	35.7	-1.1	-3.2	28.9	47.6	1.7	21	22	27.4
3	YIL038C	NOT3	Subunit of the CCR4-NOT complex, which is a global transcriptional regulator with roles in transcription initiation and elongation and in mRNA degradation	0-0-0	1-0-0	2-0.0-0	3-0.0.0-2	1.88171	22.0902	-1.9		0.8	1.7	3.9	35.7	4.3	3.7	7.2	47.6	3.1	21	1	7.4
3	YLR322W	YLR322W	Dubious open reading frame, unlikely to encode a protein; not conserved in closely related Saccharomyces species; 75% of ORF overlaps the verified gene SFH1; deletion causes a vacuolar protein sorting defect and blocks anaerobic growth	0-0-0	1-0-0	2-0.0-0	3-0.0.0-2	-4.79132	70	16		14.8	27.3	6	35.7	3.8	28.9	28.9	47.6	28	21	-2.1	27.4
3	YOR068C	VAM10	Protein involved in vacuole morphogenesis; acts at an early step of homotypic vacuole fusion that is required for vacuole tethering	0-0-0	1-0-0	2-0.0-0	3-0.0.0-2	-9.45769	12.3839	3.7		-1.1	4.5	2.8	35.7	1.3	0.8	3.5	47.6	-2	3.4	2.7	27.4
3	YDR334W	SWR1	Swi2/Snf2-related ATPase that is the structural component of the SWR1 complex, which exchanges histone variant H2AZ (Htz1p) for chromatin-bound histone H2A	0-0-0	1-0-0	2-0.0-0	3-0.0.0-2	8.80572	13.0888	-1.1		3.4	7.5	4.4	35.7	4	3.3	10.2	47.6	5.4	21	5.2	10.8
3	YIL005W	EPS1	ER protein with chaperone and co-chaperone activity, involved in retention of resident ER proteins; has a role in recognizing proteins targeted for ER-associated degradation (ERAD), member of the protein disulfide isomerase family	0-0-0	1-0-0	2-0.0-0	3-0.0.0-2	3.34052	70	-2.8		4.3	3.2	5.5	35.7	5.8	6.1	10.1	47.6	4.9	19.1	4.2	8.3
3	YMR031W-A	YMR031W-A	Dubious open reading frame unlikely to encode a protein, based on available experimental and comparative sequence data; null mutant displays shortened telomeres; partially overlaps the uncharacterized ORF YMR031C	0-0-0	1-0-0	2-0.0-0	3-0.0.0-2	-18.8364	20.1182	13.7	x	-4.1	-2.6	7.8	35.7	-5.6	-0.1	9.9	47.6	-3.4	21	-7.5	27.4
3	YFR019W	FAB1	1-phosphatidylinositol-3-phosphate 5-kinase; vacuolar membrane kinase that generates phosphatidylinositol (3,5)P2, which is involved in vacuolar sorting and homeostasis	0-0-0	1-0-0	2-0.0-0	3-0.0.0-2	-3.62673	-20.5312	4.8		0.1	2.3	5.6	35.7	3.8	1.9	28.9	47.6	2.4	21	7.2	27.4
3	YOR123C	LEO1	Component of the Paf1 complex; which associates with RNA polymerase II and is involved in histone methylation; plays a role in regulating Ty1 transposition; involved in transcription elongation as demonstrated by the G-less-based run-on (GLRO) assay	0-0-0	1-0-0	2-0.0-0	3-0.0.0-2	70	65	-0.7		3	0.8	8.4	35.7	3.9	3.7	14.8	47.6	3.7	2.4	3.2	16.9
3	YCR002C	CDC10	Component of the septin ring that is required for cytokinesis; septins are GTP-binding proteins that assemble into rod-like hetero-oligomers that can associate with other rods to form filaments; septin rings at the mother-bud neck act as scaffolds for recruiting cell division factors and as barriers to prevent diffusion of specific proteins between mother and daughter cells; N-terminus contribute…	0-0-0	1-0-0	2-0.0-0	3-0.0.0-2	10.9362	2.34972	2.6		-0.2	4.7	-0.7	35.7	1.9	3.2	3.5	47.6	5.1	-1.1	13	27.4
3	YNR010W	CSE2	Subunit of the RNA polymerase II mediator complex; associates with core polymerase subunits to form the RNA polymerase II holoenzyme; component of the Middle domain of mediator; required for regulation of RNA polymerase II activity	0-0-0	1-0-0	2-0.0-0	3-0.0.0-2	-31.314	-5.82578	1.8		3.1	3.8	1.4	35.7	-2.1	2.9	10.3	47.6	3.5	21	-2.8	-1
3	YLR330W	CHS5	Component of the exomer complex, which also contains Csh6p, Bch1p, Bch2p, and Bud7p and is involved in export of selected proteins, such as chitin synthase Chs3p, from the Golgi to the plasma membrane	0-0-0	1-0-0	2-0.0-0	3-0.0.0-2	-1.02328	30.6805	-0.7		5	7.8	1.8	35.7	0.3	2.6	9.7	47.6	0.4	2.2	-1.9	9.3
3	YDR159W	SAC3	Nuclear pore-associated protein; required for biogenesis of the small ribosomal subunit; component of TREX-2 complex (Sac3p-Thp1p-Sus1p-Cdc31p) involved in transcription elongation and mRNA export from the nucleus; involved in post-transcriptional tethering of active genes to the nuclear periphery and to non-nascent mRNP; similar to the human germinal center-associated nuclear protein (GANP)	0-0-0	1-0-0	2-0.0-0	3-0.0.0-2	70	4.26688	22	x	0.6	-8.3	0.3	35.7	-6.5	2.8	-6.3	47.6	-10.6	21	-12.1	27.4
3	YGR223C	HSV2	Phosphatidylinositol 3,5-bisphosphate-binding protein, plays a role in micronucleophagy; belongs to the PROPPIN family of proteins; predicted to fold as a seven-bladed beta-propeller; displays punctate cytoplasmic localization	0-0-0	1-0-0	2-0.0-0	3-0.0.0-2	-7.07638	15.1424	16.4		1.4	9.2	-5.6	35.7	5	-2.8	28.9	47.6	-0.1	21	-6.4	27.4
3	YJL140W	RPB4	RNA polymerase II subunit B32; forms two subunit dissociable complex with Rpb7p; involved in recruitment of 3'-end processing factors to transcribing RNA polymerase II complex and in export of mRNA to cytoplasm under stress conditions; also involved in translation initiation	0-0-0	1-0-0	2-0.0-0	3-0.0.0-2	70	-3.14848	14.2		5.9	2.6	0.8	35.7	0.2	1.9	28.9	47.6	3.8	21	-3.9	27.4
3	YDR028C	REG1	Regulatory subunit of type 1 protein phosphatase Glc7p, involved in negative regulation of glucose-repressible genes	0-0-0	1-0-0	2-0.0-0	3-0.0.0-2	10.8546	-12.8251	13.7		5.3	27.3	2.7	35.7	0.3	0.9	28.9	47.6	3.8	21	-5.5	27.4
3	YMR125W	STO1	Large subunit of the nuclear mRNA cap-binding protein complex, interacts with Npl3p to carry nuclear poly(A)+ mRNA to cytoplasm; also involved in nuclear mRNA degradation and telomere maintenance; orthologous to mammalian CBP80	0-0-0	1-0-0	2-0.0-0	3-0.0.0-2	65	11.4436	13.1	x	1.1	-3.5	9.5	35.7	1.1	7.8	28.9	47.6	2.6	21	-5.2	-6.5
3	YPL106C	SSE1	ATPase that is a component of the heat shock protein Hsp90 chaperone complex; binds unfolded proteins; member of the heat shock protein 70 (HSP70) family; localized to the cytoplasm	0-0-0	1-0-0	2-0.0-0	3-0.0.0-2	12.2454	70	16.8		4.8	8.1	7.4	35.7	2	12.9	18.4	47.6	-2.9	-12	-2.4	7.6
3	YDL006W	PTC1	Type 2C protein phosphatase (PP2C); dephosphorylates Hog1p, inactivating osmosensing MAPK cascade; involved in Fus3p activation during pheromone response; deletion affects precursor tRNA splicing, mitochondrial inheritance, and sporulation	0-0-0	1-0-0	2-0.0-0	3-0.0.0-2	15.1897	-19.9754	-4		6.4	7.8	6.3	35.7	4	6	28.9	47.6	4.6	21	-5.5	-1.8
3	YLR418C	CDC73	Component of the Paf1p complex; binds to and modulates the activity of RNA polymerases I and II; required for expression of certain genes, modification of some histones, and telomere maintenance; involved in transcription elongation as demonstrated by the G-less-based run-on (GLRO) assay	0-0-0	1-0-0	2-0.0-0	3-0.0.0-2	70	0.537212	7.4	x	4.2	-0.5	1.5	35.7	-1.6	-0.2	7.9	47.6	-2.5	2.1	-11.2	7.7
3	YER083C	GET2	Subunit of the GET complex; involved in insertion of proteins into the ER membrane; required for the retrieval of HDEL proteins from the Golgi to the ER in an ERD2 dependent fashion and for meiotic nuclear division	0-0-0	1-0-0	2-0.0-0	3-0.0.0-2	2.01742	65	7.2		3.9	5.6	9.3	35.7	1.1	10.5	2.3	47.6	0.3	21	-3	3.5
3	YCR081W	SRB8	Subunit of the RNA polymerase II mediator complex; associates with core polymerase subunits to form the RNA polymerase II holoenzyme; essential for transcriptional regulation; involved in glucose repression	0-0-0	1-0-0	2-0.0-0	3-0.0.0-2	-12.2057	-13.6411	7.8		5.1	3.8	5.7	35.7	25	0.5	-1.8	47.6	0.7	21	-0.4	27.4
3	YDR158W	HOM2	Aspartic beta semi-aldehyde dehydrogenase, catalyzes the second step in the common pathway for methionine and threonine biosynthesis; expression regulated by Gcn4p and the general control of amino acid synthesis	0-0-0	1-0-0	2-0.0-0	3-0.0.0-2	70	70	8.1		14.8	27.3	-0.5	35.7	1.3	-3.9	6.3	47.6	-5.7	-3.7	1.7	27.4
3	YML036W	CGI121	Component of the EKC/KEOPS complex with Bud32p, Kae1p, Pcc1p, and Gon7p; EKC/KEOPS complex is required for t6A tRNA modification and may have roles in telomere maintenance and transcription; Cgi121p is dispensable for tRNA modification	0-0-0	1-0-0	2-0.0-0	3-0.0.0-2	65	-10.7504	1.1	x	7.1	0.8	6.1	35.7	1.8	6.6	6.3	47.6	4.5	0.5	2.9	27.4
3	YBR231C	SWC5	Protein of unknown function, component of the SWR1 complex, which exchanges histone variant H2AZ (Htz1p) for chromatin-bound histone H2A	0-0-0	1-0-0	2-0.0-0	3-0.0.0-2	6.8237	12.7365	1.8		3.8	5.2	1.9	35.7	-0.8	1.2	14.4	47.6	1.3	8.9	-2.5	1.6
3	YHR004C	NEM1	Probable catalytic subunit of Nem1p-Spo7p phosphatase holoenzyme; regulates nuclear growth by controlling phospholipid biosynthesis, required for normal nuclear envelope morphology and sporulation; homolog of the human protein Dullard	0-0-0	1-0-0	2-0.0-0	3-0.0.0-2	6.58345	17.6707	1.7		3.1	6.3	5.3	35.7	2.6	3.8	6.7	47.6	2.5	-3	2.2	1.9
3	YDR144C	MKC7	GPI-anchored aspartyl protease, member of the yapsin family of proteases involved in cell wall growth and maintenance; shares functions with Yap3p and Kex2p	0-0-0	1-0-0	2-0.0-0	3-0.0.0-2	0.533575	14.5899	9.8		1.2	2.4	1	35.7	3.4	0.5	2.7	47.6	3.5	21	-8	-3.4
3	YML073C	RPL6A	N-terminally acetylated protein component of the large (60S) ribosomal subunit, has similarity to Rpl6Bp and to rat L6 ribosomal protein; binds to 5.8S rRNA	0-0-0	1-0-0	2-0.0-0	3-0.0.0-2	10.1584	70	1.7		7.2	6.9	5.4	35.7	2.7	4.4	12.7	47.6	6.1	21	-4.7	9.9
3	YKL057C	NUP120	Subunit of the Nup84p subcomplex of the nuclear pore complex (NPC); contributes to nucleocytoplasmic transport and NPC biogenesis and is involved in establishment of a normal nucleocytoplasmic concentration gradient of the GTPase Gsp1p; also plays roles in several processes that may require localization of genes or chromosomes at the nuclear periphery, including double-strand break repair, transc…	0-0-0	1-0-0	2-0.0-0	3-0.0.0-2	10.7979	-2.94549	7.3		5.2	-4.3	4	35.7	0.9	1.8	8.4	47.6	0	-4.1	-10.9	-12.3
3	YJR074W	MOG1	Conserved nuclear protein that interacts with GTP-Gsp1p, which is a Ran homolog of the Ras GTPase family, and stimulates nucleotide release, involved in nuclear protein import, nucleotide release is inhibited by Yrb1p	0-0-0	1-0-0	2-0.0-0	3-0.0.0-2	16.0585	-28.0471	8.8		0.3	6.2	-0.8	35.7	-1.4	0.9	2.1	47.6	0.5	21	-11.4	-7.4
4	YLR268W	SEC22	R-SNARE protein; assembles into SNARE complex with Bet1p, Bos1p and Sed5p; cycles between the ER and Golgi complex; involved in anterograde and retrograde transport between the ER and Golgi; synaptobrevin homolog	0-0-0	1-0-0	2-0.0-1		-16.8806	-1.60814	-2.1	x	4.9	3.3	3.4	-0.7	2	3.7	28.9	47.6	-1.1	-5.2	-8.3	-3.5
4	YHR100C	YHR100C	Mitochondrial phosphatidylglycerophosphatase (PGP phosphatase), dephosphorylates phosphatidylglycerolphosphate to generate phosphatidylglycerol, an essential step during cardiolipin biosynthesis; null mutant is sensitive to tunicamycin, DTT	0-0-0	1-0-0	2-0.0-1		-28.5808	-4.35985	5.2		1.3	4.3	3.4	0.4	6.2	7.6	-3.4	47.6	1.5	-4	4.8	2.6
4	YLR089C	ALT1	Alanine transaminase (glutamic pyruvic transaminase); involved in alanine biosynthetic and catabolic processes; the authentic, non-tagged protein is detected in highly purified mitochondria in high-throughput studies	0-0-0	1-0-0	2-0.0-1		-15.222	12.3469	18.7		3.5	-7.1	0.6	-7.3	3.9	2.5	5.2	47.6	4.1	21	-5.5	-4
4	YPL178W	CBC2	Small subunit of the heterodimeric cap binding complex that also contains Sto1p, component of the spliceosomal commitment complex; interacts with Npl3p, possibly to package mRNA for export from the nucleus; contains an RNA-binding motif	0-0-0	1-0-0	2-0.0-1		33.0265	0.303373	7.6	x	2.9	-2.4	3.2	7.4	-0.7	3.5	8.2	47.6	-0.9	-2.8	-11.9	-6.2
4	YPL262W	FUM1	Fumarase, converts fumaric acid to L-malic acid in the TCA cycle; cytosolic and mitochondrial distribution determined by the N-terminal targeting sequence, protein conformation, and status of glyoxylate shunt; phosphorylated in mitochondria	0-0-0	1-0-0	2-0.0-1		75	65	7.3		2.1	-2	-2	-1.9	4	3.8	3.6	47.6	-1.1	-3.7	22	27.4
4	YPL084W	BRO1	Cytoplasmic class E vacuolar protein sorting (VPS) factor that coordinates deubiquitination in the multivesicular body (MVB) pathway by recruiting Doa4p to endosomes	0-0-0	1-0-0	2-0.0-1		3.59578	70	-0.5		3.5	7.7	4.3	17.8	1.6	3.7	11	47.6	2	6	9.8	16.4
4	YER052C	HOM3	Aspartate kinase (L-aspartate 4-P-transferase); cytoplasmic enzyme that catalyzes the first step in the common pathway for methionine and threonine biosynthesis; expression regulated by Gcn4p and the general control of amino acid synthesis	0-0-0	1-0-0	2-0.0-1		70	65	-0.7		14.8	27.3	0.1	10.4	0.8	0.5	4.9	47.6	-0.8	-4.8	4.5	8.7
4	YDR290W	YDR290W	Dubious open reading frame unlikely to encode a protein, based on available experimental and comparative sequence data; partially overlaps the verified ORF RTT103	0-0-0	1-0-0	2-0.0-1		29.2114	4.34794	13.8		-3.5	-4.9	19.7	-8.1	25	4.1	-0.2	47.6	4.1	21	-1.9	27.4
4	YBR094W	YBR094W	Putative tubulin tyrosine ligase associated with P-bodies	0-0-0	1-0-0	2-0.0-1		-8.20688	-38.2858	-1		3.8	4.3	5.5	1.4	-0.6	1.9	5	47.6	3.8	-2.1	5.2	7.1
4	YKL204W	EAP1	eIF4E-associated protein, competes with eIF4G for binding to eIF4E; accelerates mRNA degradation by promoting decapping, facilitated by interaction with eIF4E; essential for Puf5p mediated repression; associates with Puf5p and Dhh1p; inhibits cap-dependent translation; functions independently of eIF4E to maintain genetic stability; plays a role in cell growth, implicated in the TOR signaling casc…	0-0-0	1-0-0	2-0.0-1		70	5.22623	12	x	-3.7	0.9	-0.8	-16.3	-3.3	-5.5	28.9	47.6	-3.2	21	-9.3	-9.2
4	YCL037C	SRO9	Cytoplasmic RNA-binding protein; associates with translating ribosomes; involved in heme regulation of Hap1p as a component of the HMC complex, also involved in the organization of actin filaments; contains a La motif; SRO9 has a paralog, SLF1, that arose from the whole genome duplication	0-0-0	1-0-0	2-0.0-1		3.63022	12.4658	-1.7		2.6	2.9	5.1	1.8	3.8	4.2	11.6	47.6	1.7	-1.8	-8.8	-7.5
4	YOR080W	DIA2	Origin-binding F-box protein; forms an SCF ubiquitin ligase complex with Skp1p and Cdc53p; plays a role in DNA replication; plays a role in transcription; required for correct assembly of RSC complex, correct RSC-mediated transcription regulation, and correct nucleosome positioning; involved in invasive and pseudohyphal growth	0-0-0	1-0-0	2-0.0-1		75	70	15.8		2.2	5.5	4.1	7.1	-0.7	1.8	7.4	47.6	-1.9	-6.4	-7.9	-9.9
4	YNL307C	MCK1	Protein serine/threonine/tyrosine (dual-specificity) kinase involved in control of chromosome segregation and in regulating entry into meiosis; interacts with Clb2p and Mih1p; inhibits Clb2p-Cdk1 activity; related to mammalian glycogen synthase kinases of the GSK-3 family	0-0-0	1-0-0	2-0.0-1		17.5314	19.7128	7.7		-2.9	-1.8	0.8	-3.8	2.4	-2.1	-2.7	47.6	-3	21	-12.8	1.8
4	YOR070C	GYP1	Cis-golgi GTPase-activating protein (GAP) for the Rab family members Ypt1p (in vivo) and for Ypt1p, Sec4p, Ypt7p, and Ypt51p (in vitro); involved in vesicle docking and fusion	0-0-0	1-0-0	2-0.0-1		-16.9377	0.323168	-0.4	x	6	3.9	6.6	4.1	2.8	2.2	11.7	47.6	1.2	2.1	4.5	12.5
4	YDR226W	ADK1	Adenylate kinase, required for purine metabolism; localized to the cytoplasm and the mitochondria; lacks cleavable signal sequence	0-0-0	1-0-0	2-0.0-1		13.5786	-7.85423	18		14.8	27.3	2.7	-3.4	-0.3	-1.9	28.9	47.6	-1.9	-8.5	-10	-12.7
4	YLR087C	CSF1	Protein required for fermentation at low temperature; the authentic, non-tagged protein is detected in highly purified mitochondria in high-throughput studies	0-0-0	1-0-0	2-0.0-1		-17.8632	-0.326955	16.1	x	-6.2	-8.3	-2.8	-0.6	6	-0.1	-4.4	47.6	-2	21	5.9	27.4
4	YPR164W	MMS1	Subunit of an E3 ubiquitin ligase complex involved in replication repair; stabilizes protein components of the replication fork such as the fork-pausing complex and leading strand polymerase, preventing fork collapse and promoting efficient recovery during replication stress; regulates Ty1 transposition; involved with Rtt101p in nonfunctional rRNA decay	0-0-0	1-0-0	2-0.0-1		-5.31584	-18.4687	0.2		2.9	5.8	2.3	9	2.3	1.4	12.7	47.6	1.1	-2.3	-7.5	-5.2
4	YBR266C	YBR266C	Protein with a potential role in actin cytoskeleton organization; gene exhibits synthetic genetic interaction with MSS4 encoding phosphatidylinositol 4-phosphate kinase	0-0-0	1-0-0	2-0.0-1		-8.36019	-15.6044	30.5		14.8	-12.2	-3.5	-13.3	1.7	-1.3	28.9	47.6	-5.2	21	-12.7	-21.6
4	YPR070W	MED1	Subunit of the RNA polymerase II mediator complex; associates with core polymerase subunits to form the RNA polymerase II holoenzyme; essential for transcriptional regulation	0-0-0	1-0-0	2-0.0-1		-26.1273	-9.74336	7.9	x	-2	1.2	1.8	5.4	1.5	2.1	6.5	47.6	-0.8	21	1	27.4
4	YML095C-A	YML095C-A	#N/A	0-0-0	1-0-0	2-0.0-1		75	-3.0169	6.1		1.2	1.3	1.6	-2.9	2.5	1.1	2	47.6	-0.4	-2.9	-1.5	3.8
4	YDL013W	HEX3	Subunit of the Slx5-Slx8 SUMO-targeted ubiquitin ligase (STUbL) complex, stimulated by SUMO-modified substrates; contains a RING domain and two SIMs (SUMO-interacting motifs); forms SUMO-dependent nuclear foci, including DNA repair centers	0-0-0	1-0-0	2-0.0-1		10.1478	-33.466	13.6		3	-7.1	33.9	-9	-0.6	0.6	28.9	47.6	-2.9	-11.3	-1	27.4
4	YGR063C	SPT4	Component of the universally conserved Spt4/5 complex (DSIF complex); the complex has multiple roles in concert with RNA polymerases I and II, including regulation of transcription elongation, RNA processing, quality control, and transcription-coupled DNA repair; Spt4p also localizes to kinetochores and heterochromatin and affects chromosome dynamics and silencing; required for transcription thro…	0-0-0	1-0-0	2-0.0-1		70	-4.14542	8	x	-3.8	-6.4	-2.6	6.9	-7	-5	0.1	47.6	-0.8	21	-3.4	27.4
4	YLL019C	KNS1	Protein kinase involved in negative regulation of PolIII transcription; effector kinase of the TOR signaling pathway and phosphorylates Rpc53p to regulate ribosome and tRNA biosynthesis; member of the LAMMER family of protein kinases, which are serine/threonine kinases also capable of phosphorylating tyrosine residues; capable of autophosphorylation	0-0-0	1-0-0	2-0.0-1		-24.2995	3.59085	3.4	x	-2.1	3.2	2.4	2.1	1.6	3.2	9.2	47.6	1.6	21	3.6	27.4
4	YLR373C	VID22	Glycosylated integral membrane protein localized to the plasma membrane; plays a role in fructose-1,6-bisphosphatase (FBPase) degradation; involved in FBPase transport from the cytosol to Vid (vacuole import and degradation) vesicles	0-0-0	1-0-0	2-0.0-1		-2.95455	-13.5946	14.4		0.9	-1.9	-1.9	-9.6	0.8	-0.2	-0.5	47.6	-4.7	-4.7	-7.4	-11.8
4	YLR055C	SPT8	Subunit of the SAGA transcriptional regulatory complex but not present in SAGA-like complex SLIK/SALSA, required for SAGA-mediated inhibition at some promoters	0-0-0	1-0-0	2-0.0-1		-5.70147	15.4193	2.2		-0.9	-6.7	-1.5	-12.4	-0.8	0.2	6.3	47.6	-1.2	2.5	11.1	27.4
4	YHR041C	SRB2	Subunit of the RNA polymerase II mediator complex; associates with core polymerase subunits to form the RNA polymerase II holoenzyme; general transcription factor involved in telomere maintenance	0-0-0	1-0-0	2-0.0-1		65	-6.74127	7.7		2	0.6	1.7	-3.1	2.6	4	28.9	47.6	2.8	21	0.6	27.4
4	YGL252C	RTG2	Sensor of mitochondrial dysfunction; regulates the subcellular location of Rtg1p and Rtg3p, transcriptional activators of the retrograde (RTG) and TOR pathways; Rtg2p is inhibited by the phosphorylated form of Mks1p	0-0-0	1-0-0	2-0.0-1		-22.145	4.75187	3.1		-0.2	10.2	5.3	9.1	3.3	5.7	4.5	47.6	-0.2	-6.1	-0.9	-1.2
4	YGL058W	RAD6	Ubiquitin-conjugating enzyme (E2), involved in postreplication repair (as a heterodimer with Rad18p), DSBR and checkpoint control (as a heterodimer with Bre1p), ubiquitin-mediated N-end rule protein degradation (as a heterodimer with Ubr1p	0-0-0	1-0-0	2-0.0-1		70	19.4849	17.3	x	-2.4	-2.8	-4.3	-16	-2.8	0.6	28.9	47.6	-1.9	21	-8.4	27.4
4	YOR073W	SGO1	Component of the spindle checkpoint, involved in sensing lack of tension on mitotic chromosomes; protects centromeric Rec8p at meiosis I; required for accurate chromosomal segregation at meiosis II and for mitotic chromosome stability	0-0-0	1-0-0	2-0.0-1		3.24277	17.0675	12.8		2.6	1.6	2.6	-1	3.6	2.9	8.5	47.6	-3	21	-4.7	-0.5
4	YDL160C	DHH1	Cytoplasmic DExD/H-box helicase, stimulates mRNA decapping; coordinates distinct steps in mRNA function and decay, interacts with both the decapping and deadenylase complexes, may have a role in mRNA export and translation; C-terminus of Dhh1p interacts with Ngr1p and promotes POR1, but not EDC1 mRNA decay	0-0-0	1-0-0	2-0.0-1		-4.51367	65	0.1		4	7.6	3.7	11.6	0.1	2.4	28.9	47.6	1.9	21	-12.6	-3.7
4	YPR024W	YME1	Catalytic subunit of the mitochondrial inner membrane i-AAA protease complex, which is responsible for degradation of unfolded or misfolded mitochondrial gene products; mutation causes an elevated rate of mitochondrial turnover	0-0-0	1-0-0	2-0.0-1		10.7609	-22.9513	1.6		4.7	8	4	-0.1	2.4	5	-0.3	47.6	4.2	-3	-5.2	1.3
4	YJL189W	RPL39	Protein component of the large (60S) ribosomal subunit, has similarity to rat L39 ribosomal protein; required for ribosome biogenesis; loss of both Rpl31p and Rpl39p confers lethality; also exhibits genetic interactions with SIS1 and PAB1	0-0-0	1-0-0	2-0.0-1		-35.565	-9.32611	25.3		2.8	-12.6	-2.3	-6.8	-0.2	-4.1	28.9	47.6	-4.7	21	-14.4	-20.7
4	YDR392W	SPT3	Subunit of the SAGA and SAGA-like transcriptional regulatory complexes, interacts with Spt15p to activate transcription of some RNA polymerase II-dependent genes, also functions to inhibit transcription at some promoters	0-0-0	1-0-0	2-0.0-1		70	70	4.2		0.2	-5.1	-0.2	-8.8	-1.8	-1.2	8.4	16.8	0.4	6.1	6.6	27.4
4	YNL296W	YNL296W	Dubious open reading frame unlikely to encode a functional protein; deletion adversely affects sporulation; deletion mutant exhibits synthetic phenotype under expression of mutant huntingtin fragment, but gene does not have human ortholog	0-0-0	1-0-0	2-0.0-1		14.7236	4.69693	7.2		6.4	8.8	4.5	15.3	1	3.9	5.8	47.6	4.7	21	-15.2	-11.3
4	YNL236W	SIN4	Subunit of the RNA polymerase II mediator complex; associates with core polymerase subunits to form the RNA polymerase II holoenzyme; contributes to both postive and negative transcriptional regulation; dispensible for basal transcription	0-0-0	1-0-0	2-0.0-1		-36.0302	-1.72799	7.3		0.7	3	-0.4	-14	-3.8	-0.1	28.9	47.6	0.9	21	4.2	27.4
4	YGR064W	YGR064W	Dubious open reading frame unlikely to encode a protein, based on available experimental and comparative sequence data; partially overlaps the verified ORF SPT4/YGR063C	0-0-0	1-0-0	2-0.0-1		70	-2.53816	2.4	x	3.7	2.1	2.8	6.8	-0.3	0.9	8.8	47.6	5.5	21	4.6	27.4
4	YLR398C	SKI2	Ski complex component and putative RNA helicase, mediates 3'-5' RNA degradation by the cytoplasmic exosome; null mutants have superkiller phenotype of increased viral dsRNAs and are synthetic lethal with mutations in 5'-3' mRNA decay	0-0-0	1-0-0	2-0.0-1		-33.1097	-0.46257	13.1	x	-6.8	-4	-4.8	-16	-1.8	-0.9	-4.8	47.6	-3	21	-0.6	27.4
4	YJL080C	SCP160	Essential RNA-binding G protein effector of mating response pathway, mainly associated with nuclear envelope and ER, interacts in mRNA-dependent manner with translating ribosomes via multiple KH domains, similar to vertebrate vigilins	0-0-0	1-0-0	2-0.0-1		-14.4705	14.3355	-3.1		6	3.7	2.9	12.5	4.2	11.2	14	47.6	7.8	7.8	5.7	12.6
4	YEL044W	IES6	Protein that associates with the INO80 chromatin remodeling complex under low-salt conditions; human ortholog INO80C is a member of the human INO80 complex; implicated in DNA repair based on genetic interactions with RAD52 epistasis genes	0-0-0	1-0-0	2-0.0-1		-13.4111	70	12.7		2	-0.4	3.2	7.8	1	1.5	28.9	47.6	3.2	21	-12.3	-9.8
4	YLR192C	HCR1	Dual function protein involved in translation initiation as a substoichiometric component (eIF3j) of translation initiation factor 3 (eIF3) and required for processing of 20S pre-rRNA; binds to eIF3 subunits Rpg1p and Prt1p and 18S rRNA	0-0-0	1-0-0	2-0.0-1		-22.792	-15.4328	-0.7	x	4.6	5.5	2.1	-9	-0.6	1.9	7.8	47.6	-0.2	-12.2	-10	-3.9
4	YPR139C	VPS66	lysophosphatidic acid acyltransferase; involved in triacelglyceride homeostasis and lipid droplet formation; localized to lipid droplets and the ER; specificity for oleoyl-CoA	0-0-0	1-0-0	2-0.0-1		70	9.35884	12.7		0.1	-1.6	1.5	-6.3	2.7	28.9	-5.7	47.6	0.3	-7.8	-8.1	-5.9
4	YDL116W	NUP84	Subunit of the Nup84p subcomplex of the nuclear pore complex (NPC); contributes to nucleocytoplasmic transport and NPC biogenesis; also plays roles in several processes that may require localization of genes or chromosomes at the nuclear periphery, including double-strand break repair, transcription and chromatin silencing; homologous to human NUP107	0-0-0	1-0-0	2-0.0-1		13.9164	-7.22034	8		2	2.6	2.7	6.1	2.2	3.8	5.2	47.6	1.5	-3.5	-4.2	2.4
4	YGL127C	SOH1	Subunit of the RNA polymerase II mediator complex; associates with core polymerase subunits to form the RNA polymerase II holoenzyme; involved in telomere maintenance; conserved with other metazoan MED31 subunits	0-0-0	1-0-0	2-0.0-1		-2.54842	-18.2849	-1.8		3.6	-1	3	7	1.3	1.7	15.5	47.6	3.8	21	-0.6	12.8
4	YEL061C	CIN8	Kinesin motor protein involved in mitotic spindle assembly and chromosome segregation	0-0-0	1-0-0	2-0.0-1		6.16275	14.3153	0.8		1.1	8.2	2.3	4.8	3.9	2.4	18	47.6	-0.1	-6.6	-6	7.8
4	YJL120W	YJL120W	Dubious open reading frame unlikely to encode a protein, based on available experimental and comparative sequence data; partially overlaps the verified gene YJL121C/RPE1; deletion confers sensitivity to GSAO	0-0-0	1-0-0	2-0.0-1		70	-1.06686	4.3		9.1	12	0.5	-11	0.3	2.6	2.5	47.6	-1.9	-1.6	1.7	6.3
4	YCR020W-B	HTL1	Component of the RSC chromatin remodeling complex; RSC functions in transcriptional regulation and elongation, chromosome stability, and establishing sister chromatid cohesion; involved in telomere maintenance	0-0-0	1-0-0	2-0.0-1		75	-0.323854	2.8		1.6	-3.5	2.6	4.2	1.5	1.4	8.8	47.6	1.9	21	-2	2.9
4	YMR060C	SAM37	Component of the Sorting and Assembly Machinery (SAM or TOB complex) of the mitochondrial outer membrane, which binds precursors of beta-barrel proteins and facilitates their outer membrane insertion; contributes to SAM complex stability	0-0-0	1-0-0	2-0.0-1		35.8132	7.98227	4.3	x	1.8	-5.5	1.2	2.4	-1.2	-0.9	3.2	47.6	-1.4	-0.7	-14.3	-13.4
4	YDL074C	BRE1	E3 ubiquitin ligase, forms heterodimer with Rad6p to monoubiquinate histone H2B-K123, which is required for the subsequent methylation of histone H3-K4 and H3-K79; required for DSBR, transcription, silencing, and checkpoint control	0-0-0	1-0-0	2-0.0-1		65	12.5699	13.3	x	1.7	27.3	4.1	-7.8	4.5	28.9	5.2	47.6	2.7	21	22	27.4
4	YIL084C	SDS3	Component of the Rpd3p/Sin3p deacetylase complex required for its structural integrity and catalytic activity, involved in transcriptional silencing and required for sporulation; cells defective in SDS3 display pleiotropic phenotypes	0-0-0	1-0-0	2-0.0-1		-4.76872	65	11.1		8.7	5.3	0.6	-5	1.2	-4.7	2.6	47.6	-0.4	21	-2.8	27.4
4	YHR013C	ARD1	Subunit of N-terminal acetyltransferase NatA (Nat1p, Ard1p, Nat5p); acetylates many proteins and thus affects telomeric silencing, cell cycle, heat-shock resistance, mating, and sporulation; human Ard1p levels are elevated in cancer cells	0-0-0	1-0-0	2-0.0-1		70	65	16		-2	-7.4	-1.1	-1.3	0.1	28.9	-7.6	47.6	-3.3	21	-9	27.4
4	YOR026W	BUB3	Kinetochore checkpoint WD40 repeat protein that localizes to kinetochores during prophase and metaphase, delays anaphase in the presence of unattached kinetochores; forms complexes with Mad1p-Bub1p and with Cdc20p, binds Mad2p and Mad3p	0-0-0	1-0-0	2-0.0-1		-0.338769	65	12.4		5	0.5	4.2	-0.8	4.7	4.4	3	47.6	1.5	-3.7	-0.3	1.7
4	YMR116C	ASC1	G-protein beta subunit and guanine nucleotide dissociation inhibitor for Gpa2p; ortholog of RACK1 that inhibits translation; core component of the small (40S) ribosomal subunit; regulates P-body formation induced by replication stress; represses Gcn4p in the absence of amino acid starvation	0-0-0	1-0-0	2-0.0-1		75	17.4939	15.7		-1.8	-1.1	-0.2	-8.4	-2.7	-1.2	2.6	47.6	1.7	21	-3.6	27.4
4	YOR153W	PDR5	Plasma membrane ATP-binding cassette (ABC) transporter, multidrug transporter actively regulated by Pdr1p; also involved in steroid transport, cation resistance, and cellular detoxification during exponential growth	0-0-0	1-0-0	2-0.0-1		10.3963	-22.8973	2.6		6.2	8.7	0.1	-3	0.7	0.3	3.5	47.6	11.4	21	22	27.4
4	YKL048C	ELM1	Serine/threonine protein kinase that regulates cellular morphogenesis, septin behavior, and cytokinesis; required for the regulation of other kinases; forms part of the bud neck ring	0-0-0	1-0-0	2-0.0-1		5.93499	-19.9144	-3.6		1.7	5.2	6.5	18.9	6.8	2.4	22.9	47.6	3.4	-2.3	-2.3	5.5
4	YGR272C	YGR272C	#N/A	0-0-0	1-0-0	2-0.0-1		70	-1.85749	18.2		0.2	-7.9	-0.8	-9	-2.9	-2	-0.3	47.6	-4.4	-14.1	-18.4	-23.5
4	YBR033W	EDS1	Putative zinc cluster protein, predicted to be a transcription factor; YBR033W is not an essential gene	0-0-0	1-0-0	2-0.0-1		-23.1846	-4.91533	5.4	x	-1.7	-0.4	0.3	-7.4	1.9	2.2	-2.6	47.6	1.7	-8.1	3.5	27.4
4	YGL244W	RTF1	Subunit of RNAPII-associated chromatin remodeling Paf1 complex; regulates gene expression by directing cotranscriptional histone modification, influences transcription and chromatin structure through several independent functional domains; directly or indirectly regulates DNA-binding properties of Spt15p and relative activities of different TATA elements; involved in transcription elongation as d…	0-0-0	1-0-0	2-0.0-1		65	8.23078	0.8	x	2.6	19.8	3.5	15.7	3.8	4.1	12.1	47.6	2.3	21	-2.1	15.1
4	YBR041W	FAT1	Very long chain fatty acyl-CoA synthetase and long chain fatty acid transporter; activates imported fatty acids with a preference for very long lengths (C20-C26); has a separate function in the transport of long chain fatty acids	0-0-0	1-0-0	2-0.0-1		-16.1542	-15.9163	0.8		2.4	1	-1.1	11.4	1.9	0.3	3.1	47.6	0.2	-0.4	4.4	3.4
4	YPR131C	NAT3	Catalytic subunit of the NatB N-terminal acetyltransferase, which catalyzes acetylation of the amino-terminal methionine residues of all proteins beginning with Met-Asp or Met-Glu and of some proteins beginning with Met-Asn or Met-Met	0-0-0	1-0-0	2-0.0-1		15.224	-4.48354	13.1		3.1	4.4	5.1	-1.2	-2	1	5.8	47.6	2.2	21	-16	-19.7
4	YLR235C	YLR235C	Dubious open reading frame unlikely to encode a protein, based on available experimental and comparative sequence data; partially overlaps the verified gene TOP3	0-0-0	1-0-0	2-0.0-1		-1.2403	14.9992	4.9		-0.6	2.6	-1.7	-1.6	-1.8	-2.4	28.9	47.6	-4.6	-4.4	-4.7	9
4	YGL173C	KEM1	Evolutionarily-conserved 5'-3' exonuclease component of cytoplasmic processing (P) bodies involved in mRNA decay; plays a role in microtubule-mediated processes, filamentous growth, ribosomal RNA maturation, and telomere maintenance; activated by the scavenger decapping enzyme Dcs1p	0-0-0	1-0-0	2-0.0-1		-33.0712	-7.52817	12.7		1	27.3	-1	-10.1	-1.3	-0.3	-0.5	47.6	1.2	-11.1	-14.6	-19.3
4	YLL014W	EMC6	Member of a transmembrane complex required for efficient folding of proteins in the ER; null mutant displays induction of the unfolded protein response	0-0-0	1-0-0	2-0.0-1		20.1433	10.5172	7.9	x	-0.5	0.9	2.5	3.9	1.1	1.9	0.6	47.6	4.5	21	22	27.4
4	YKL009W	MRT4	Protein involved in mRNA turnover and ribosome assembly, localizes to the nucleolus	0-0-0	1-0-0	2-0.0-1		-19.2718	-6.51444	18.6	x	2.9	-2.1	6.8	-7.5	3.4	6	28.9	47.6	2.8	21	-9.7	-16.2
4	YBL006C	LDB7	Component of the RSC chromatin remodeling complex; interacts with Rsc3p, Rsc30p, Npl6p, and Htl1p to form a module important for a broad range of RSC functions	0-0-0	1-0-0	2-0.0-1		-5.36188	24.0123	15.4		-5	-9.2	-3	-9.4	4	-4.6	-7.4	47.6	6.6	21	22	27.4
4	YLR113W	HOG1	Mitogen-activated protein kinase involved in osmoregulation; acts via three independent osmosensors; mitophagy-specific regulator; mediates the recruitment and activation of RNA Pol II at Hot1p-dependent promoters; localization regulated by Ptp2p and Ptp3p	0-0-0	1-0-0	2-0.0-1		-16.4964	3.37124	0.7		1.1	-1.6	-0.3	11.5	0	1.7	7.6	47.6	0.8	1.2	-0.7	12.5
4	YOL081W	IRA2	GTPase-activating protein that negatively regulates RAS by converting it from the GTP- to the GDP-bound inactive form, required for reducing cAMP levels under nutrient limiting conditions, has similarity to Ira1p and human neurofibromin	0-0-0	1-0-0	2-0.0-1		70	7.29258	6.6	x	0.8	-5.9	-0.3	4.9	-1.1	2.3	3.6	47.6	-1.9	-1.9	-5.6	-7.7
4	YIR024C	YIR024C	Protein of unknown function; the authentic, non-tagged protein is detected in highly purified mitochondria in high-throughput studies; interacts with Arh1p, a mitochondrial oxidoreductase; deletion mutant has a respiratory growth defect	0-0-0	1-0-0	2-0.0-1		75	70	-2.5		4.8	7.6	5.4	-1	4.8	7.4	7	47.6	6.1	4.6	5.3	10.4
4	YGR188C	BUB1	Protein kinase involved in the cell cycle checkpoint into anaphase; forms complex with Mad1p and Bub3p crucial to preventing cell cycle progression into anaphase in the presence of spindle damage; CDC28-mediated phosphorylation at Bub1p-T566 is important for its degradation in anaphase and adaptation of the checkpoint to prolonged mitotic arrest, but not to its kinase activity or chromosome segre…	0-0-0	1-0-0	2-0.0-1		8.56595	65	9.2		1.1	-1.7	3.8	-3.3	2.7	3.9	5.2	47.6	-3.1	-5.4	-9.4	-6.6
4	YML010W-A	YML010W-A	#N/A	0-0-0	1-0-0	2-0.0-1		18.2773	70	5.8		6.2	12.1	3.4	8.8	4	1.9	3.4	47.6	4.7	21	-13.5	-12.3
4	YIL128W	MET18	DNA repair and TFIIH regulator, required for both nucleotide excision repair (NER) and RNA polymerase II (RNAP II) transcription; involved in telomere maintenance	0-0-0	1-0-0	2-0.0-1		-39.7376	-13.688	3.4		1.9	3.9	1.5	-10.8	0.8	0.5	14.7	47.6	-0.7	-9	-14	-8.7
4	YLR062C	YLR062C	Dubious open reading frame, unlikely to encode a protein; not conserved in closely related Saccharomyces species; 98% of ORF overlaps the verified gene RPL22A; diploid mutant displays a weak budding pattern phenotype in a systematic assay	0-0-0	1-0-0	2-0.0-1		-28.6	-10.909	25.1		-2.6	-9.4	3.6	-9.5	-0.3	3.4	-5.4	47.6	-0.5	21	-10.8	-16.2
4	YIR021W	MRS1	Protein required for the splicing of two mitochondrial group I introns (BI3 in COB and AI5beta in COX1); forms a splicing complex, containing four subunits of Mrs1p and two subunits of the BI3-encoded maturase, that binds to the BI3 RNA	0-0-0	1-0-0	2-0.0-1		75	70	2.9		5.8	9.4	2.2	2.8	3.4	1.6	6.7	47.6	3.3	-1.7	2.4	1.9
4	YHR081W	LRP1	Nuclear exosome-associated nucleic acid binding protein; involved in RNA processing, surveillance, degradation, tethering, and export; homolog of mammalian nuclear matrix protein C1D involved in regulation of DNA repair and recombination	0-0-0	1-0-0	2-0.0-1		-20.2875	-9.58299	16.3		2.2	-2.1	1.1	-2.5	3.5	3.9	-2.1	47.6	-1.2	21	-7.3	-6.6
4	YOL041C	NOP12	Nucleolar protein involved in pre-25S rRNA processing and biogenesis of large 60S ribosomal subunit; contains an RNA recognition motif (RRM); binds to Ebp2; similar to Nop13p and Nsr1p	0-0-0	1-0-0	2-0.0-1		-19.6963	-7.86617	17	x	5.5	-0.4	2.9	-6.8	-1.3	2	2.8	47.6	1.6	21	-7.5	-0.4
4	YGL025C	PGD1	Subunit of the RNA polymerase II mediator complex; associates with core polymerase subunits to form the RNA polymerase II holoenzyme; essential for basal and activated transcription; direct target of Cyc8p-Tup1p transcriptional corepressor	0-0-0	1-0-0	2-0.0-1		-16.5747	-8.82245	10.6		4.6	-1.9	-0.5	-8.9	1.2	-1.1	28.9	47.6	10.6	21	22	27.4
4	YMR127C	SAS2	Histone acetyltransferase (HAT) catalytic subunit of the SAS complex (Sas2p-Sas4p-Sas5p), which acetylates free histones and nucleosomes and regulates transcriptional silencing; member of the MYSTacetyltransferase family	0-0-0	1-0-0	2-0.0-1		5.47929	12.1136	4.8		1.2	-3.8	1.7	-5.4	-4	6.2	1.9	47.6	-1.4	-9	4.7	1.5
4	YOR078W	BUD21	Component of small ribosomal subunit (SSU) processosome that contains U3 snoRNA; originally isolated as bud-site selection mutant that displays a random budding pattern	0-0-0	1-0-0	2-0.0-1		-16.0206	-0.734687	17.2	x	5.4	-1.6	7.9	-8.8	-0.3	2.9	9.8	47.6	0.8	-9	-11.6	-13
5	YBR255W	YBR255W	Protein of unknown function, required for normal growth rate at 15 degrees C; green fluorescent protein (GFP)-fusion protein localizes to the cytoplasm in a punctate pattern; mtc4 is synthetically sick with cdc13-1	0-0-0	1-0-1	2-0.1-0	3-0.1.0-0	-17.193	-7.24198	4.2	x	-6.8	-4.6	-1.4	-14.1	0.9	-2.6	-4.3	1.9	-0.6	-6.4	3.2	-4.6
5	YGL057C	YGL057C	Protein of unknown function; null mutant exhibits a respiratory growth defect and synthetic interactions with prohibitin (phb1) and gem1; authentic, non-tagged protein is detected in highly purified mitochondria in high-throughput studies	0-0-0	1-0-1	2-0.1-0	3-0.1.0-0	14.0072	3.21191	3.3		-2.1	2.6	-1.8	-4.2	-3.4	1.4	-1.9	2.7	-3.8	-9	-3.8	1
5	YCL032W	STE50	Protein involved in mating response, invasive/filamentous growth, and osmotolerance, acts as an adaptor that links G protein-associated Cdc42p-Ste20p complex to the effector Ste11p to modulate signal transduction	0-0-0	1-0-1	2-0.1-0	3-0.1.0-0	11.9668	5.59906	5.1		-4.7	-2.5	-1.1	-1.2	1.3	-1.8	-5.4	2.2	-2.7	-3.3	-1.3	-0.8
5	YGL109W	YGL109W	Dubious open reading frame unlikely to encode a protein, based on available experimental and comparative sequence data; overlaps the uncharacterized gene YGL108C	0-0-0	1-0-1	2-0.1-0	3-0.1.0-0	-7.05877	-32.762	-3.7		-1.5	-3	-2	-11.1	-1.4	-1.6	-2.7	-3.1	-2.5	-8.1	-0.6	-2.3
5	YDL136W	RPL35B	Protein component of the large (60S) ribosomal subunit, identical to Rpl35Ap and has similarity to rat L35 ribosomal protein	0-0-0	1-0-1	2-0.1-0	3-0.1.0-0	-20.0125	-13.6695	3.6	x	0.9	0	1.4	-11.8	0.3	1.1	-4.8	-5.5	-0.6	-6.5	-4.6	-3.9
5	YIL133C	RPL16A	N-terminally acetylated protein component of the large (60S) ribosomal subunit, binds to 5.8 S rRNA; has similarity to Rpl16Bp, E. coli L13 and rat L13a ribosomal proteins; transcriptionally regulated by Rap1p	0-0-0	1-0-1	2-0.1-0	3-0.1.0-0	-25.609	-3.80613	4.2	x	-4.8	-0.7	-3.3	-15.5	-0.1	-1.5	-5.8	-6.1	-2.3	-10.9	-1.3	-4.5
5	YNL067W	RPL9B	Protein component of the large (60S) ribosomal subunit, nearly identical to Rpl9Ap and has similarity to E. coli L6 and rat L9 ribosomal proteins	0-0-0	1-0-1	2-0.1-0	3-0.1.0-0	-23.0258	-7.91302	3.4	x	-4	-1.9	-3.9	-13.2	-0.2	-1.9	-4.2	-1.1	-2	-8.3	-5.4	-6.7
5	YDR393W	SHE9	Mitochondrial inner membrane protein required for normal mitochondrial morphology, may be involved in fission of the inner membrane; forms a homo-oligomeric complex	0-0-0	1-0-1	2-0.1-0	3-0.1.0-0	-23.6694	-2.78211	6.7		-1.5	-1.8	0.4	-7.6	1.7	-2.4	-2.6	2.1	-1.8	-8.8	-5.6	-10.9
5	YDL142C	CRD1	Cardiolipin synthase; produces cardiolipin, which is a phospholipid of the mitochondrial inner membrane that is required for normal mitochondrial membrane potential and function; also required for normal vacuolar ion homeostasis	0-0-0	1-0-1	2-0.1-0	3-0.1.0-0	-18.945	-8.97419	5.5		-3	1	-3.6	-7.2	-3.6	-4.5	-3.1	0.4	-3.1	-9	-5.8	0.4
5	YMR019W	STB4	Putative transcription factor; contains a Zn(II)2Cys6 zinc finger domain characteristic of DNA-binding proteins; computational analysis suggests a role in regulation of expression of genes encoding transporters; binds Sin3p in a two-hybrid assay;	0-0-0	1-0-1	2-0.1-0	3-0.1.0-0	-19.1382	6.53105	6.1		-3.4	-3	-2.6	-6.5	-3.4	-3.4	0.2	3	-3.8	-4.2	1.5	0.8
5	YGL062W	PYC1	Pyruvate carboxylase isoform, cytoplasmic enzyme that converts pyruvate to oxaloacetate; highly similar to isoform Pyc2p but differentially regulated; mutations in the human homolog are associated with lactic acidosis	0-0-0	1-0-1	2-0.1-0	3-0.1.0-0	70	15.722	0.4	x	0.9	-1.2	-5	-1.8	-5.2	-5.3	-6.4	-4	-4.7	-8.2	-5.9	-4.9
5	YMR154C	RIM13	Calpain-like cysteine protease; involved in proteolytic activation of Rim101p in response to alkaline pH; localizes to punctate structures in alkaline conditions and in vps4 mutant; has similarity to A. nidulans palB	0-0-0	1-0-1	2-0.1-0	3-0.1.0-0	-5.93001	14.003	5.8		-7	-1.5	-2.9	2.7	-0.7	-2.8	-7.6	-2.9	-3.4	-7.7	-0.1	2.6
5	YLR368W	MDM30	F-box component of an SCF ubiquitin protein ligase complex; associates with and is required for Fzo1p ubiquitination and for mitochondria fusion; stimulates nuclear export of specific mRNAs; promotes ubiquitin-mediated degradation of Gal4p in some strains	0-0-0	1-0-1	2-0.1-0	3-0.1.0-0	37.7177	-0.651366	5.6	x	4.4	0.5	-2.3	-1	-3.3	-2.9	-2.7	3.6	-5.3	-13.5	-9.7	-13.8
5	YPR197C	YPR197C	Dubious open reading frame unlikely to encode a functional protein, based on available experimental and comparative sequence data	0-0-0	1-0-1	2-0.1-0	3-0.1.0-0	10.7891	-4.20507	3.9		-5	-2.1	-4.5	-6.8	-2.3	-4.6	-4.6	0.9	-4.5	-9.9	0.3	-0.9
5	YDL077C	VAM6	Vacuolar protein that plays a critical role in the tethering steps of vacuolar membrane fusion by facilitating guanine nucleotide exchange on small guanosine triphosphatase Ypt7p	0-0-0	1-0-1	2-0.1-0	3-0.1.0-0	-8.25419	-16.8621	1.9		0.7	1.1	-1.2	-3	-3.5	-2.2	1.3	3.2	-2.6	-3.4	-0.6	-4.9
5	YPL080C	YPL080C	Dubious open reading frame unlikely to encode a protein, based on available experimental and comparative sequence data	0-0-0	1-0-1	2-0.1-0	3-0.1.0-0	-17.1785	-5.57464	11.3	x	-3.6	-2.5	-1	-13	-2	-1.1	-5.2	-4.5	-6	-9.7	-6.9	-7.9
5	YPL105C	YPL105C	Protein of unknown function that influences nuclear pore distribution; co-purifies with ribosomes; contains a GYF domain, which bind proline-rich sequences; deletion extends chronological lifespan	0-0-0	1-0-1	2-0.1-0	3-0.1.0-0	-2.05634	19.3	7.5		-4.5	-0.7	-7.8	-5.6	-0.7	-4.8	-3.7	-0.3	-2.6	-6.9	-6.3	-9.4
5	YAL019W	FUN30	Conserved member of the Snf2p family with ATP-dependent chromatin remodeling activity; has a role in silencing; potential Cdc28p substrate; authentic, non-tagged protein is detected in purified mitochondria in high-throughput studies	0-0-0	1-0-1	2-0.1-0	3-0.1.0-0	-18.4845	1.86806	2.9	x	-3.4	-4.4	-3.9	-11.1	-1.1	-2	-3.1	3.1	-2.5	-5.8	-3.7	-0.8
5	YNL044W	YIP3	Protein localized to COPII vesicles, proposed to be involved in ER to Golgi transport; interacts with members of the Rab GTPase family and Yip1p; also interacts with Rtn1p	0-0-0	1-0-1	2-0.1-0	3-0.1.0-0	-6.58533	23.1504	-3.1		-1.3	-0.1	-3.4	-4.3	-1.8	-2.5	-2.6	-3.7	-1.5	-10.2	-2.4	-5
5	YJR048W	CYC1	Cytochrome c, isoform 1; electron carrier of the mitochondrial intermembrane space that transfers electrons from ubiquinone-cytochrome c oxidoreductase to cytochrome c oxidase during cellular respiration	0-0-0	1-0-1	2-0.1-0	3-0.1.0-0	-23.6175	-15.1032	3.2		0.6	2	-0.2	-5.8	-3.4	-2	3.2	-0.9	-2.7	-4.9	-2.8	-3.1
5	YMR167W	MLH1	Protein required for mismatch repair in mitosis and meiosis as well as crossing over during meiosis; forms a complex with Pms1p and Msh2p-Msh3p during mismatch repair; human homolog is associated with hereditary non-polyposis colon cancer	0-0-0	1-0-1	2-0.1-0	3-0.1.0-0	-13.2016	12.4484	7.4		-3.7	-3.3	-2.2	-6.7	-1.2	-1.8	-0.5	4.2	-3	-4.2	-4.1	-2.8
5	YLR311C	YLR311C	Dubious open reading frame unlikely to encode a protein, based on available experimental and comparative sequence data	0-0-0	1-0-1	2-0.1-0	3-0.1.0-0	-10.6571	-15.0993	1.3		-2	6	-3.4	-5.8	-1.2	-2.1	-0.4	3.6	-4.1	-6.5	2.2	-1.7
5	YDR092W	UBC13	Ubiquitin-conjugating enzyme involved in the error-free DNA postreplication repair pathway; interacts with Mms2p to assemble ubiquitin chains at the Ub Lys-63 residue; DNA damage triggers redistribution from the cytoplasm to the nucleus	0-0-0	1-0-1	2-0.1-0	3-0.1.0-0	-18.5223	-8.05016	4.4	x	-4.1	1.9	-4	-6.4	-1.2	-5.8	2.1	13.3	-3.4	-6.6	0.7	0.1
5	YPL184C	YPL184C	RNA-binding protein proposed to be involved in translational regulation; binds specific categories of mRNAs, including those that contain upstream open reading frames (uORFs) and internal ribosome entry sites (IRES)	0-0-0	1-0-1	2-0.1-0	3-0.1.0-0	11.7372	-2.11436	1		-0.8	0.5	-1.5	-11.4	-2.2	-2.6	1.8	5.8	-4	-7.1	-6.3	-4.7
5	YMR023C	MSS1	Mitochondrial protein, forms a heterodimer complex with Mto1p that performs the 5-carboxymethylaminomethyl modification of the wobble uridine base in mitochondrial tRNAs; similar to human GTPBP3	0-0-0	1-0-1	2-0.1-0	3-0.1.0-0	-18.6936	2.8253	7.1	x	-7.4	-5.8	-6.3	-10.7	-2.6	-3.7	-2.9	2	-4.6	-7.6	-0.2	-2.2
5	YMR115W	FMP24	Subunit of the mitochondrial (mt) i-AAA protease supercomplex, which degrades misfolded mitochondrial proteins; forms a subcomplex with Mgr1p that binds to substrates to facilitate proteolysis; required for growth of cells lacking mtDNA	0-0-0	1-0-1	2-0.1-0	3-0.1.0-0	-25.3214	-7.24724	4.4	x	-3.8	-2.2	-3.9	-9.4	-2.1	-3.1	-1.6	4.2	-5.4	-10.6	1.3	0.4
5	YML011C	YML011C	Protein involved in nucleotide excision repair; green fluorescent protein (GFP)-fusion protein localizes to the nucleus	0-0-0	1-0-1	2-0.1-0	3-0.1.0-0	-8.98523	-16.2342	6		-2.1	1	-3.4	-5	-0.6	-1.9	-1.5	4.6	-0.7	-1.3	-8.8	-4.7
5	YPR045C	YPR045C	Protein that forms a complex with Csn12p that is recruited to transcribed genes and may have a role in transcription elongation; possibly involved in splicing based on pre-mRNA accumulation defect for many intron-containing genes	0-0-0	1-0-1	2-0.1-0	3-0.1.0-0	5.44418	13.194	7.3		5.1	-0.9	0.2	-8.5	1.9	1.3	-1	1.3	-2.8	-10.5	-5.5	-1.6
5	YPR166C	MRP2	Mitochondrial ribosomal protein of the small subunit	0-0-0	1-0-1	2-0.1-0	3-0.1.0-0	-1.25049	-20.949	2		3.6	-3.6	-4.1	-8.2	-2.2	-2.7	-5.9	-1.4	-3.7	-10.9	-11.8	-9.3
5	YMR102C	YMR102C	Protein of unknown function; transcription is activated by paralogous transcription factors Yrm1p and Yrr1p along with genes involved in multidrug resistance; mutant shows increased resistance to azoles; YMR102C is not an essential gene	0-0-0	1-0-1	2-0.1-0	3-0.1.0-0	12.8101	5.5432	-1		-1.9	0.3	-3.9	-2.8	-5.3	-3.8	-0.5	-0.6	-5.6	-13.6	-4.6	-6.4
5	YGR233C	PHO81	Cyclin-dependent kinase (CDK) inhibitor, regulates Pho80p-Pho85p and Pcl7p-Pho85p cyclin-CDK complexes in response to phosphate levels; inhibitory activity for Pho80p-Pho85p requires myo-D-inositol heptakisphosphate (IP7) generated by Vip1p	0-0-0	1-0-1	2-0.1-0	3-0.1.0-0	65	-2.7434	6.9	x	-0.9	-0.9	-5.2	1.8	-1.3	-4	-2.3	0.4	-2.5	-5.2	5.9	-2.8
5	YGL136C	MRM2	Mitochondrial 2' O-ribose methyltransferase, required for methylation of U(2791) in 21S rRNA; MRM2 deletion confers thermosensitive respiration and loss of mitochondrial DNA; has similarity to Spb1p and Trm7p, and to E. coli FtsJ/RrmJ	0-0-0	1-0-1	2-0.1-0	3-0.1.0-0	12.9477	10.4031	6.5		-2.1	-4.2	-3.4	-12.9	-3.7	-2.4	-2.1	-2.7	-2.8	-11	-6.7	-12.3
5	YGL046W	YGL046W	#N/A	0-0-0	1-0-1	2-0.1-0	3-0.1.0-0	-12.7899	12.4457	6.5		-7.4	-1.5	-5.3	3	-2	-5.1	-10.1	-6.9	-1.5	-3.6	-1.8	-3.5
5	YPL055C	LGE1	Protein of unknown function; null mutant forms abnormally large cells, and homozygous diploid null mutant displays delayed premeiotic DNA synthesis and reduced efficiency of meiotic nuclear division	0-0-0	1-0-1	2-0.1-0	3-0.1.0-0	65	12.4832	7.9	x	-7.5	-2.4	-5.4	-11.4	-4.1	-5.2	-3.7	3.8	-3.6	-7.3	-3.5	-0.8
5	YGL124C	MON1	Protein required for fusion of cvt-vesicles and autophagosomes with the vacuole; associates, as a complex with Ccz1p, with a perivacuolar compartment; potential Cdc28p substrate	0-0-0	1-0-1	2-0.1-0	3-0.1.0-0	-13.9558	-12.8137	6.4		-3.7	-4.5	-4.1	-0.3	-6.1	-5.3	-4.4	-3.1	-8.3	-10.3	-8.1	-10.1
5	YKL215C	YKL215C	5-oxoprolinase; enzyme is ATP-dependent and functions as a dimer; similar to mouse Oplah gene; green fluorescent protein (GFP)-fusion protein localizes to the cytoplasm	0-0-0	1-0-1	2-0.1-0	3-0.1.0-0	-16.2195	-0.889495	-2.4		-1.3	1.7	-3.6	-7.8	-1.3	-2.2	-1.4	1.1	-2.8	-7.4	-3.7	-6.4
5	YPL079W	RPL21B	Protein component of the large (60S) ribosomal subunit, nearly identical to Rpl21Ap and has similarity to rat L21 ribosomal protein	0-0-0	1-0-1	2-0.1-0	3-0.1.0-0	-18.8843	-4.86681	10.3	x	-3.9	-0.4	0.2	-13.3	0.5	1.3	-3.5	-4.3	-4.4	-8.1	-6.8	-8.6
5	YIL121W	QDR2	Multidrug transporter of the major facilitator superfamily, required for resistance to quinidine, barban, cisplatin, and bleomycin; may have a role in potassium uptake	0-0-0	1-0-1	2-0.1-0	3-0.1.0-0	-6.99369	37.6187	-1.3		-3.1	-7	-4.9	-12.9	-3.5	-3.9	-6.9	-7.7	-3.1	-6.9	-0.8	-2.5
5	YOL027C	MDM38	Mitochondrial protein, forms a complex with Mba1p to facilitate recruitment of mRNA-specific translational activators to ribosomes; roles in protein export and K+/H+ exchange; human ortholog Letm1 implicated in Wolf-Hirschhorn syndrome	0-0-0	1-0-1	2-0.1-0	3-0.1.0-0	-16.0153	3.7938	1.2	x	1.4	0.8	0.3	-7.9	-3.4	-0.9	1.8	3.6	-2.1	-10.9	-5	-3.6
5	YNL254C	YNL254C	Protein of unknown function; null mutation suppresses cdc13-1 temperature sensitivity; (GFP)-fusion protein localizes to both the cytoplasm and the nucleus	0-0-0	1-0-1	2-0.1-0	3-0.1.0-0	-18.7018	-5.82772	2.7	x	-2.1	0.8	-3.3	-12.8	-5.4	-4	-4	1.8	-4.7	-9.5	0	-0.7
5	YLL041C	SDH2	Iron-sulfur protein subunit of succinate dehydrogenase (Sdh1p, Sdh2p, Sdh3p, Sdh4p), which couples the oxidation of succinate to the transfer of electrons to ubiquinone as part of the TCA cycle and the mitochondrial respiratory chain	0-0-0	1-0-1	2-0.1-0	3-0.1.0-0	-19.9339	-4.44228	0.9		-3.8	-1.3	-4.9	-12.7	1.2	0.2	-0.8	1.7	-4.9	-2.2	-7	-5.3
5	YOL095C	HMI1	Mitochondrial inner membrane localized ATP-dependent DNA helicase, required for the maintenance of the mitochondrial genome; not required for mitochondrial transcription; has homology to E. coli helicase uvrD	0-0-0	1-0-1	2-0.1-0	3-0.1.0-0	65	16.2902	-4		2.7	-1	-0.7	-10.3	-0.2	-0.3	-1.6	1.2	-3.8	-8.6	-2.3	-3.6
5	YMR162C	DNF3	Aminophospholipid translocase (flippase) that maintains membrane lipid asymmetry in post-Golgi secretory vesicles; localizes to the trans-Golgi network; likely involved in protein transport; type 4 P-type ATPase	0-0-0	1-0-1	2-0.1-0	3-0.1.0-0	-22.0894	-2.09315	-1.4	x	-2.7	-2.2	-3.3	-10	-1.1	-2.4	-2.5	1.1	-2.8	-7.8	-1	-2.8
5	YDL082W	RPL13A	Protein component of the large (60S) ribosomal subunit, nearly identical to Rpl13Bp; not essential for viability; has similarity to rat L13 ribosomal protein	0-0-0	1-0-1	2-0.1-0	3-0.1.0-0	-20.6945	-13.3363	9.7	x	-1.8	-1.9	0.7	-10	2.1	-3	-6.2	-5.2	-3.2	-7.2	-4.9	-5.1
5	YJL067W	YJL067W	Dubious ORF unlikely to encode a functional protein, based on available experimental and comparative sequence data	0-0-0	1-0-1	2-0.1-0	3-0.1.0-0	13.2298	7.90296	-1.4		-0.9	-2.5	-1.6	-9.9	-0.3	-0.5	-1.5	1.5	-4.7	-8.2	-1.2	-1
5	YPR167C	MET16	3'-phosphoadenylsulfate reductase, reduces 3'-phosphoadenylyl sulfate to adenosine-3',5'-bisphosphate and free sulfite using reduced thioredoxin as cosubstrate, involved in sulfate assimilation and methionine metabolism	0-0-0	1-0-1	2-0.1-0	3-0.1.0-0	-8.45531	-20.3711	3.4		-1.3	-3.4	-6.1	-14.4	-6.3	-6.3	-4.3	-0.5	-5.3	-9.3	-5	1.3
5	YOR030W	DFG16	Probable multiple transmembrane protein, involved in diploid invasive and pseudohyphal growth upon nitrogen starvation; required for accumulation of processed Rim101p	0-0-0	1-0-1	2-0.1-0	3-0.1.0-0	-16.5272	5.24272	4.6		-7	-1.8	-4	4.9	-3.4	-4.3	-7	-4.5	-0.2	-8.8	1.2	-0.2
5	YBL011W	SCT1	Glycerol 3-phosphate/dihydroxyacetone phosphate dual substrate-specific sn-1 acyltransferase of the glycerolipid biosynthesis pathway, prefers 16-carbon fatty acids, similar to Gpt2p, gene is constitutively transcribed	0-0-0	1-0-1	2-0.1-0	3-0.1.0-0	13.2733	-3.80649	5.9		-4.2	-1.8	-2.4	-3.8	-0.9	-1.8	-4.2	-1.8	0.7	-4.1	0.8	1.8
5	YGR089W	NNF2	Protein that exhibits physical and genetic interactions with Rpb8p, which is a subunit of RNA polymerases I, II, and III; computational analysis of large-scale protein-protein interaction data suggests a role in chromosome segregation	0-0-0	1-0-1	2-0.1-0	3-0.1.0-0	-12.3562	13.5389	-4.1		3.1	0.7	-1.9	5.2	-1.7	-1.9	-1.6	0.2	-2	-10.8	-7	-3.9
6	YGL026C	TRP5	Tryptophan synthase, catalyzes the last step of tryptophan biosynthesis; regulated by the general control system of amino acid biosynthesis	0-0-0	1-0-1	2-0.1-0	3-0.1.0-1	26.517	-11.3517	0.7		-1	4.6	-4.5	-1	-0.6	-3.4	-2.3	0.6	-2.1	-2.5	-2.1	27.4
6	YGR056W	RSC1	Component of the RSC chromatin remodeling complex; required for expression of mid-late sporulation-specific genes; contains two essential bromodomains, a bromo-adjacent homology (BAH) domain, and an AT hook	0-0-0	1-0-1	2-0.1-0	3-0.1.0-1	12.1551	17.5244	6.3		-2.6	-8	-3.3	1.6	-2.3	-3.3	-6	5	1.9	-4.8	10.8	27.4
6	YKL053C-A	MDM35	Mitochondrial intermembrane space protein; mutation affects mitochondrial distribution and morphology; contains twin cysteine-x9-cysteine motifs	0-0-0	1-0-1	2-0.1-0	3-0.1.0-1	-17.3595	-8.56315	7.5		1.4	1.6	1.5	-2.7	4.6	1.6	-4.8	-1	2.9	-7.1	4.4	27.4
6	YLR193C	YLR193C	Mitochondrial protein involved in phospholipid metabolism; localizes to the intermembrane space; has a role in regulation of phospholipid metabolism by promoting conversion of phosphatidylethanolamine to phosphatidylcholine; null mutant has altered cardiolipin and phosphatidylethanolamine levels and defects in Mgm1p processing, integrity of mitochondrial inner membrane complexes, and mitochondria…	0-0-0	1-0-1	2-0.1-0	3-0.1.0-1	-3.6452	65	7		2.7	0.8	0.8	6.8	-1.5	-1.5	-4	2.5	-1.8	-12.5	1.7	-5.9
6	YEL007W	YEL007W	Transcriptional regulator of pseudohyphal growth; protein with sequence similarity to S. pombe gti1+ (gluconate transport inducer 1) and C. albicans Wor1	0-0-0	1-0-1	2-0.1-0	3-0.1.0-1	33.6864	16.3057	3.9	x	-2.7	-2.5	-4.7	-5.7	0.9	0	1.9	14.8	-2.2	2	8.1	8.8
6	YJR105W	ADO1	Adenosine kinase, required for the utilization of S-adenosylmethionine (AdoMet); may be involved in recycling adenosine produced through the methyl cycle	0-0-0	1-0-1	2-0.1-0	3-0.1.0-1	70	3.82664	6.1		3.7	-4.2	2.9	4.8	2.5	2	-4.2	-0.7	0.3	-0.3	-15	-13.7
6	YIR009W	MSL1	U2B component of U2 snRNP, involved in splicing, binds the U2 snRNA stem-loop IV in vitro but requires association of Lea1p for in vivo binding; does not contain the conserved C-terminal RNA binding domain found in other family members	0-0-0	1-0-1	2-0.1-0	3-0.1.0-1	70	4.57353	-2.7		-3	-3.9	-2.5	-10.3	1.1	-1.6	-4.4	-2.5	0.7	-3.6	1.4	1.9
6	YBR031W	RPL4A	N-terminally acetylated protein component of the large (60S) ribosomal subunit, nearly identical to Rpl4Bp and has similarity to E. coli L4 and rat L4 ribosomal proteins	0-0-0	1-0-1	2-0.1-0	3-0.1.0-1	-28.1802	-10.7628	4.1	x	-3.1	0	-2.3	-12.3	0.3	0.1	-3.3	-0.1	1	-2.7	2.4	-0.5
6	YAR003W	SWD1	Subunit of the COMPASS (Set1C) complex, which methylates histone H3 on lysine 4 and is required in transcriptional silencing near telomeres; WD40 beta propeller superfamily member with similarity to mammalian Rbbp7	0-0-0	1-0-1	2-0.1-0	3-0.1.0-1	-17.2773	2.00065	8.3	x	-8.7	-1	-2.3	-14.2	7.4	1.8	-7.1	-1	0.2	-2.9	1.6	2.4
6	YHL033C	RPL8A	Ribosomal protein L4 of the large (60S) ribosomal subunit, nearly identical to Rpl8Bp and has similarity to rat L7a ribosomal protein; mutation results in decreased amounts of free 60S subunits	0-0-0	1-0-1	2-0.1-0	3-0.1.0-1	65	-7.6265	4.6		-0.5	-2.9	0.6	-10.1	2.4	1.8	-2.3	2.2	-0.6	-2.1	-8.2	-8.5
6	YIL035C	CKA1	Alpha catalytic subunit of casein kinase 2 (CK2), a Ser/Thr protein kinase with roles in cell growth and proliferation; CK2, comprised of CKA1, CKA2, CKB1 and CKB2, has many substrates including transcription factors and all RNA polymerases	0-0-0	1-0-1	2-0.1-0	3-0.1.0-1	8.19695	24.0636	7.2		-3.3	-1.6	-5.1	-8.5	-4.6	-6.1	-3.5	-3.1	-2.8	2.7	1.4	27.4
6	YCL033C	YCL033C	Methionine-R-sulfoxide reductase, involved in the response to oxidative stress; protects iron-sulfur clusters from oxidative inactivation along with MXR1; involved in the regulation of lifespan	0-0-0	1-0-1	2-0.1-0	3-0.1.0-1	13.6148	12.7091	5.7		-4.1	-6	-2.3	13.9	2.4	2.3	-6.3	2.4	-2.6	-2	0.8	-0.2
6	YDL135C	RDI1	Rho GDP dissociation inhibitor involved in the localization and regulation of Cdc42p and Rho1p	0-0-0	1-0-1	2-0.1-0	3-0.1.0-1	23.7205	-4.81306	4.9		-2.5	-2.8	2.4	-6.3	0.2	2.1	-2.4	-0.9	0.9	21	-2.6	3.1
6	YML016C	PPZ1	Serine/threonine protein phosphatase Z, isoform of Ppz2p; involved in regulation of potassium transport, which affects osmotic stability, cell cycle progression, and halotolerance	0-0-0	1-0-1	2-0.1-0	3-0.1.0-1	-17.2607	0.182351	3.4		-0.6	-6.6	-4.2	5.3	1.9	-1.2	-1.9	7.4	-0.7	-5.3	2.3	2
6	YNL183C	NPR1	Protein kinase that stabilizes several plasma membrane amino acid transporters by antagonizing their ubiquitin-mediated degradation; phosphorylates Aly2p; negatively regulates Ldb19p-mediated endocytosis through phosphorylation of Ldb19p, which prevents its association with the plasma membrane; Npr1p activity is negatively regulated via phosphorylation by the TOR complex	0-0-0	1-0-1	2-0.1-0	3-0.1.0-1	11.0927	0.342121	2.3		-3.7	-2.5	-7.5	10.1	-4.7	-7.1	-1.8	9.3	-3.6	-0.2	-2.3	-0.2
6	YDR074W	TPS2	Phosphatase subunit of the trehalose-6-phosphate synthase/phosphatase complex, which synthesizes the storage carbohydrate trehalose; expression is induced by stress conditions and repressed by the Ras-cAMP pathway	0-0-0	1-0-1	2-0.1-0	3-0.1.0-1	70	5.5247	-2.6	x	1.1	-4.9	-0.5	1.4	-1.3	-1.1	0.9	10.3	-2	4.2	-11.1	-5.4
6	YER123W	YCK3	Palmitoylated, vacuolar membrane-localized casein kinase I isoform; negatively regulates vacuole fusion during hypertonic stress via phosphorylation of Vps41p; shares essential functions with Hrr25p; regulates vesicle fusion in AP-3 pathway	0-0-0	1-0-1	2-0.1-0	3-0.1.0-1	7.01183	19.0151	-0.5		-2.6	-4.8	1.6	-7.1	5.3	1.1	-5.1	-5.3	0	-6	0.6	-3.3
6	YER059W	PCL6	Pho85p cyclin of the Pho80p subfamily; forms the major Glc8p kinase together with Pcl7p and Pho85p; involved in the control of glycogen storage by Pho85p; stabilized by Elongin C binding	0-0-0	1-0-1	2-0.1-0	3-0.1.0-1	11.9526	-0.522962	5.6		-2	0.7	1	-3.2	2.8	2.2	-5.9	-2.7	-0.1	-5	1	2.8
6	YMR012W	CLU1	eIF3 component of unknown function; deletion causes defects in mitochondrial organization but not in growth or translation initiation, can rescue cytokinesis and mitochondrial organization defects of the Dictyostelium cluA- mutant	0-0-0	1-0-1	2-0.1-0	3-0.1.0-1	-12.2737	13.1949	2.3		-4.6	-3.9	-2	-11.7	1.6	0	-2.7	4.2	0.4	-6.4	1.1	0.5
6	YML001W	YPT7	Rab family GTPase; GTP-binding protein of the rab family; required for homotypic fusion event in vacuole inheritance, for endosome-endosome fusion, similar to mammalian Rab7	0-0-0	1-0-1	2-0.1-0	3-0.1.0-1	-17.0339	3.45754	9.1	x	-2.3	-0.7	-3.7	2.7	-1.7	-3.7	-1.8	2.3	-1	21	-2.8	-2.8
6	YGR034W	RPL26B	Protein component of the large (60S) ribosomal subunit, nearly identical to Rpl26Ap and has similarity to E. coli L24 and rat L26 ribosomal proteins; binds to 5.8S rRNA	0-0-0	1-0-1	2-0.1-0	3-0.1.0-1	-24.2645	1.70635	6.6		-3.4	-0.3	1.6	-8.3	1	-3.3	-1.7	1.9	2.1	-6.4	3.1	1.1
6	YLR287-A	YLR287-A	#N/A	0-0-0	1-0-1	2-0.1-0	3-0.1.0-1	-5.37972	70	7.7		1.5	0.8	0	-4.3	0.9	-0.2	1.6	1.5	-0.7	-11.9	-6.5	-4.4
6	YHR121W	LSM12	Protein of unknown function that may function in RNA processing; interacts with Pbp1p and Pbp4p and associates with ribosomes; contains an RNA-binding LSM domain and an AD domain; GFP-fusion protein is induced by the DNA-damaging agent MMS	0-0-0	1-0-1	2-0.1-0	3-0.1.0-1	-5.01016	-12.0369	7.1		-3.7	-1.6	1.6	13.3	4.2	-0.4	-4.9	0.9	-1.5	21	4.7	1.8
6	YCL050C	APA1	AP4A phosphorylase; bifunctional diadenosine 5',5'''-P1,P4-tetraphosphate phosphorylase and ADP sulfurylase involved in catabolism of bis(5'-nucleosidyl) tetraphosphates; catalyzes phosphorolysis of dinucleoside oligophosphates, cleaving the substrates' alpha/beta-anhydride bond and introducing Pi into the beta-position of the corresponding NDP formed; APA1 has a paralog, APA2, that arose from th…	0-0-0	1-0-1	2-0.1-0	3-0.1.0-1	16.1086	11.8186	9		-3.3	-4.5	-0.2	9.5	7	3.4	-7.7	-3.5	-1.2	-3.3	0.9	-2.1
6	YMR140W	SIP5	Protein of unknown function; interacts with both the Reg1p/Glc7p phosphatase and the Snf1p kinase	0-0-0	1-0-1	2-0.1-0	3-0.1.0-1	-22.5989	-8.93889	6	x	-4.2	-2.9	9.7	-2.1	-0.6	-1.3	-2.3	3.4	4	-2.3	2.1	-0.6
6	YMR216C	SKY1	SR protein kinase (SRPK) involved in regulating proteins involved in mRNA metabolism and cation homeostasis; similar to human SRPK1	0-0-0	1-0-1	2-0.1-0	3-0.1.0-1	-6.1024	65	6.1		-1.9	2.9	-2.2	-13.6	0.6	-1.1	2.5	5.9	-0.9	-3.9	0.9	4.8
6	YGR197C	SNG1	Protein involved in resistance to nitrosoguanidine (MNNG) and 6-azauracil (6-AU); expression is regulated by transcription factors involved in multidrug resistance	0-0-0	1-0-1	2-0.1-0	3-0.1.0-1	7.83511	13.9285	4.9		-3.4	-4.7	-2.8	12.4	2	0.9	-2.1	5.5	-2.6	0.7	5.2	15.1
6	YGL033W	HOP2	Meiosis-specific protein that localizes to chromosomes, preventing synapsis between nonhomologous chromosomes and ensuring synapsis between homologs; complexes with Mnd1p to promote homolog pairing and meiotic double-strand break repair	0-0-0	1-0-1	2-0.1-0	3-0.1.0-1	-40.6251	19.7267	2.7		-5.9	-7.1	-5.1	-0.6	-3.1	-4.3	-4.2	0.4	-1.1	-9.3	8.7	6.1
6	YIL066C	RNR3	Minor isoform of the large subunit of ribonucleotide-diphosphate reductase; the RNR complex catalyzes rate-limiting step in dNTP synthesis, regulated by DNA replication and DNA damage checkpoint pathways via localization of small subunits	0-0-0	1-0-1	2-0.1-0	3-0.1.0-1	0.686232	12.1681	4.8		-2.3	-2.1	-2.9	-10.9	-5.5	2	-2	1.4	-3.2	21	-0.5	0.8
6	YLL044W	YLL044W	Dubious open reading frame unlikely to encode a protein, based on available experimental and comparative sequence data; transcription of both YLL044W and the overlapping gene RPL8B is reduced in the gcr1 null mutant	0-0-0	1-0-1	2-0.1-0	3-0.1.0-1	1.02501	16.0577	0.6		-1.7	-7.9	1.6	-12.4	4.4	3.7	-6.1	-6.2	-1.7	-9.2	-4.3	-2.3
6	YDR443C	SSN2	Subunit of the RNA polymerase II mediator complex; associates with core polymerase subunits to form the RNA polymerase II holoenzyme; required for stable association of Srb10p-Srb11p kinase; essential for transcriptional regulation	0-0-0	1-0-1	2-0.1-0	3-0.1.0-1	-16.6	-19.5356	-3.7		1.1	-4.9	3	-8.5	-0.8	2.3	-4.5	-2.9	-0.1	5.2	-3.4	1.3
7	YMR010W	YMR010W	Putative protein of unknown function; green fluorescent protein (GFP)-fusion protein localizes to the cytoplasm; YMR010W is not an essential gene; YMR010W mRNA is transcribed with ADI1	0-0-0	1-0-1	2-0.1-1		-19.1616	1.3545	14.6		-16.4	-11.8	-9.2	-21.6	4.5	-4.7	-14.7	-9.7	-1.3	-15.2	-13.8	-14.7
7	YOL087C	YOL087C	Ubiquitin-binding protein of unknown function; contains one WD40 repeat in a beta-propeller fold; green fluorescent protein (GFP)-fusion protein localizes to the cytoplasm; homolog of human WDR48/UAF1, which is involved in regulating the Fanconi anemia pathway; deletion mutant is sensitive to various chemicals including phenanthroline, sanguinarine, and nordihydroguaiaretic acid	0-0-0	1-0-1	2-0.1-1		23.5648	4.11884	11.1	x	-12.3	-9.8	-6.9	-13.6	-0.3	-7.8	-11.4	-6.3	1.9	0.5	-1.7	7.3
7	YOL162W	YOL162W	Putative protein of unknown function; member of the Dal5p subfamily of the major facilitator family	0-0-0	1-0-1	2-0.1-1		-1.93494	70	10.2		-9.9	-6.6	-7.1	-10.5	-0.1	-5.1	-9.8	-7.1	-3.6	-12.4	-5.3	-6
7	YCL036W	GFD2	Protein of unknown function; identified as a high-copy suppressor of a dbp5 mutation; GFD2 has a paralog, YDR514C, that arose from the whole genome duplication	0-0-0	1-0-1	2-0.1-1		10.3392	9.10928	10.2		-8.4	-10	-6.2	2.3	-2.5	-6.6	-10.3	-2.5	-5.2	-6.2	4	-4.7
7	YML078W	CPR3	Mitochondrial peptidyl-prolyl cis-trans isomerase (cyclophilin), catalyzes the cis-trans isomerization of peptide bonds N-terminal to proline residues; involved in protein refolding after import into mitochondria	0-0-0	1-0-1	2-0.1-1		-8.02324	16.08	8.2		-2.2	-6.1	-6.7	-13	-9.9	-5.9	-5.1	0.3	-8.1	-7.4	-17.7	-1
7	YNL111C	CYB5	Cytochrome b5, involved in the sterol and lipid biosynthesis pathways; acts as an electron donor to support sterol C5-6 desaturation	0-0-0	1-0-1	2-0.1-1		19.315	65	10		-11	-8.4	-7.1	35.7	3.8	-5.5	-6	5.1	0.9	-7.5	0.2	-3.8
7	YEL053C	MAK10	Non-catalytic subunit of N-terminal acetyltransferase of the NatC type, required for replication of dsRNA virus; expression is glucose-repressible	0-0-0	1-0-1	2-0.1-1		17.3586	65	11.5		-7.6	-2	-5.4	35.7	1.2	-1.5	-3.7	-0.9	-1	-9.4	-2.7	-9.9
7	YPL051W	ARL3	GTPase of the Ras superfamily required to recruit Arl1p to the Golgi; similar to ADP-ribosylation factor	0-0-0	1-0-1	2-0.1-1		-3.50673	12.7006	17.1		-17.3	-15.8	-8.8	35.7	-1.5	-11.9	-17.5	-15.2	-2.5	-20.8	-8.7	-21.1
7	YJL004C	SYS1	Integral membrane protein of the Golgi required for targeting of the Arf-like GTPase Arl3p to the Golgi; multicopy suppressor of ypt6 null mutation	0-0-0	1-0-1	2-0.1-1		-14.7181	20.8043	22		-19.7	-15.9	-14.4	35.7	0	-15.3	-15.7	-16	-3.2	-15.9	-11.9	-22.3
7	YER002W	NOP16	Constituent of 66S pre-ribosomal particles, involved in 60S ribosomal subunit biogenesis	0-0-0	1-0-1	2-0.1-1		-3.95744	14.5711	22.3		-17.8	-16.3	-14.9	-8.2	-3.1	-7.9	-21.2	-17.4	-13.7	-17.7	22	27.4
7	YDR297W	SUR2	Sphinganine C4-hydroxylase, catalyses the conversion of sphinganine to phytosphingosine in sphingolipid biosyntheis	0-0-0	1-0-1	2-0.1-1		4.68459	17.3585	10.9		-6.1	0.6	-3.1	35.7	5.1	-4	-5.2	0.3	0.9	-5.1	1	-3.3
7	YEL062W	NPR2	Subunit of SEA (Seh1-associated), Npr2/3, and Iml1p complexes; Npr2/3 complex mediates downregulation of TORC1 activity upon amino acid limitation; SEA complex is a coatomer-related complex that associates dynamically with the vacuole; Iml1p complex (Iml1p-Npr2p-Npr3p) is required for non-nitrogen-starvation (NNS)-induced autophagy; Iml1p interacts primarily with phosphorylated Npr2p; homolog of …	0-0-0	1-0-1	2-0.1-1		18.3192	7.95079	28.5		-25.7	-25.1	-10.3	-34	11.2	-1.3	-26.9	-28.5	6.3	-17.4	0.8	-18.7
7	YNL294C	RIM21	Component of the RIM101 pathway, has a role in cell wall construction and alkaline pH response; has similarity to A. nidulans PalH	0-0-0	1-0-1	2-0.1-1		-18.0248	13.7618	17.6		-10.1	-4.7	-5.7	35.7	-8.8	-8.8	-10.8	-7.4	-4.8	-11.5	-3.9	-8.9
7	YJR033C	RAV1	Subunit of the RAVE complex (Rav1p, Rav2p, Skp1p), which promotes assembly of the V-ATPase holoenzyme; required for transport between the early and late endosome/PVC and for localization of TGN membrane proteins; potential Cdc28p substrate	0-0-0	1-0-1	2-0.1-1		65	1.36481	22.5		-20.1	-19.1	-14.3	-6.9	-5.5	-17.6	-18.8	-21.6	-6.4	-26	-21.5	-21.9
7	YJR070C	LIA1	Deoxyhypusine hydroxylase, a HEAT-repeat containing metalloenzyme that catalyzes hypusine formation; binds to and is required for the modification of Hyp2p (eIF5A); complements S. pombe mmd1 mutants defective in mitochondrial positioning	0-0-0	1-0-1	2-0.1-1		35.8736	20.013	13.6		-11.6	-11.8	-6.9	-11.2	-1.2	-5.4	-11	-9.9	-8	-14.4	-6.5	-8.1
7	YMR123W	PKR1	V-ATPase assembly factor, functions with other V-ATPase assembly factors in the ER to efficiently assemble the V-ATPase membrane sector (V0)	0-0-0	1-0-1	2-0.1-1		70	70	14		-10.2	-11.2	2	35.7	-2.2	-4.7	-2.8	0	-4.3	-12.6	-10.2	-8.1
7	YPR051W	MAK3	Catalytic subunit of N-terminal acetyltransferase of the NatC type; required for replication of dsRNA virus	0-0-0	1-0-1	2-0.1-1		21.6882	70	12.4		-10.2	-6.5	-6	35.7	-2.4	-6.8	-8.2	-2.8	-8.7	-16.7	-4.8	-12.2
7	YBR221C	PDB1	E1 beta subunit of the pyruvate dehydrogenase (PDH) complex, which is an evolutionarily-conserved multi-protein complex found in mitochondria	0-0-0	1-0-1	2-0.1-1		-9.18932	70	7.5		-3.6	12.2	-2	-6	-4.8	0.9	2.7	-0.5	-4.5	-3.4	-15.9	-10
7	YGL054C	ERV14	Protein localized to COPII-coated vesicles, involved in vesicle formation and incorporation of specific secretory cargo; required for the delivery of bud-site selection protein Axl2p to cell surface; related to Drosophila cornichon	0-0-0	1-0-1	2-0.1-1		16.5433	26.9739	11.9		-5.4	-3.2	5.7	35.7	-3.4	9.6	-6.6	-6.1	0.8	-8.9	-5.6	-12.7
7	YJL177W	RPL17B	Protein component of the large (60S) ribosomal subunit, nearly identical to Rpl17Ap and has similarity to E. coli L22 and rat L17 ribosomal proteins	0-0-0	1-0-1	2-0.1-1		-16.9091	-6.73834	15	x	-11	-13.1	-11.4	-16.2	-11.2	-12.2	-11.3	-13.7	-10.4	-19.3	-13.4	-13.9
7	YNL231C	PDR16	Phosphatidylinositol transfer protein (PITP) controlled by the multiple drug resistance regulator Pdr1p, localizes to lipid particles and microsomes, controls levels of various lipids, may regulate lipid synthesis, homologous to Pdr17p	0-0-0	1-0-1	2-0.1-1		9.1782	13.3033	4		-5.6	-3.8	-5.8	0.8	0	-3.6	-8.3	-5.8	-3.1	-6	22	27.4
8	YKL074C	MUD2	Protein involved in early pre-mRNA splicing; component of the pre-mRNA-U1 snRNP complex, the commitment complex; interacts with Msl5p/BBP splicing factor and Sub2p; similar to metazoan splicing factor U2AF65	0-0-0	1-0-1	2-0.1-2	3-0.1.2-0	2.55639	-14.9566	0.3		2.3	0.7	-0.6	11	-1.4	-1.9	3.9	14.5	-2.4	-8.8	-13.7	-7.3
8	YMR100W	MUB1	MYND domain-containing protein required for ubiquitination and turnover of Rpn4p; interacts with Ubr2p (E3) and indirectly with Rad6p (E2); short-lived protein degraded in a Ubr2p/Rad6p dependent manner; similar to the A. nidulans samB gene	0-0-0	1-0-1	2-0.1-2	3-0.1.2-0	15.9039	-7.83921	1.4	x	1.1	4.2	-0.1	-10.5	-1	-1.7	2.1	3.2	-0.5	-12.9	-8.3	-8
8	YOR001W	RRP6	Nuclear exosome exonuclease component; has 3'-5' exonuclease activity; involved in RNA processing, maturation, surveillance, degradation, tethering, and export; has similarity to E. coli RNase D and to human PM-Sc1 100 (EXOSC10); mutant displays reduced transcription elongation in the G-less-based run-on (GLRO) assay	0-0-0	1-0-1	2-0.1-2	3-0.1.2-0	-39.7019	-12.331	2.4	x	2.7	-0.1	-1	-11.3	-0.9	-1	1	5.6	-2	-7.6	-8.5	-5
8	YFL018C	LPD1	Dihydrolipoamide dehydrogenase, the lipoamide dehydrogenase component (E3) of the pyruvate dehydrogenase and 2-oxoglutarate dehydrogenase multi-enzyme complexes	0-0-0	1-0-1	2-0.1-2	3-0.1.2-0	-21.5171	-2.90779	3.2		-1.5	27.3	-0.2	-11.1	-1.1	0.8	-0.5	-1.6	-3.7	-8.2	-11	-11.5
8	YGL212W	VAM7	Vacuolar SNARE protein that functions with Vam3p in vacuolar protein trafficking; has an N-terminal PX domain (phosphoinositide-binding module) that binds PtdIns-3-P and mediates membrane binding; SNAP-25 homolog	0-0-0	1-0-1	2-0.1-2	3-0.1.2-0	-21.7587	-5.33406	8.6	x	0.5	3.5	1.2	35.7	3.2	-0.9	-1.6	3.8	1.1	-3.1	-4	-8.2
8	YFL001W	DEG1	tRNA:pseudouridine synthase, introduces pseudouridines at position 38 or 39 in tRNA, important for maintenance of translation efficiency and normal cell growth, localizes to both the nucleus and cytoplasm; non-essential for viability	0-0-0	1-0-1	2-0.1-2	3-0.1.2-0	23.8057	-27.4489	0.3		3.8	-5.4	2.1	14.5	-0.6	-0.3	1.8	8.7	0.2	-4.1	-16.3	-17
8	YNL206C	RTT106	Histone chaperone, involved in regulation of chromatin structure in both transcribed and silenced chromosomal regions; affects transcriptional elongation; has a role in regulation of Ty1 transposition	0-0-0	1-0-1	2-0.1-2	3-0.1.2-0	-18.1349	-7.14192	0.5	x	2.6	-0.2	-0.4	12.5	-1.8	-0.8	-3.7	2.2	-0.5	7.5	-12.7	0.1
8	YGL028C	SCW11	Cell wall protein with similarity to glucanases; may play a role in conjugation during mating based on its regulation by Ste12p	0-0-0	1-0-1	2-0.1-2	3-0.1.2-0	11.6629	-5.25069	0.9		-1.3	3.4	-1.7	22.8	-3.5	-0.4	-0.6	3.7	-0.9	-3.8	-6.5	0.1
8	YPL226W	NEW1	ATP binding cassette protein that cosediments with polysomes and is required for biogenesis of the small ribosomal subunit; Asn/Gln-rich rich region supports [NU+] prion formation and susceptibility to [PSI+] prion induction	0-0-0	1-0-1	2-0.1-2	3-0.1.2-0	-14.7887	-26.7761	5.8		4	3	-0.7	-9.3	-3.9	-1.9	8	9.7	-4.3	-10	-13.1	-13.6
8	YIL110W	YIL110W	AdoMet-dependent methyltransferase involved in a novel 3-methylhistidine modification of ribosomal protein Rpl3p; seven beta-strand MTase family member; null mutant exhibits a weak vacuolar protein sorting defect and caspofungin resistance	0-0-0	1-0-1	2-0.1-2	3-0.1.2-0	-4.53221	24.2428	2.9		1	-3.5	3	35.7	-0.8	0.5	0.3	3.7	-1.5	3.4	-9.8	-8.2
8	YLR079W	SIC1	Cyclin-dependent kinase inhibitor (CKI); inhibitor of Cdc28-Clb kinase complexes that controls G1/S phase transition, preventing premature S phase and ensuring genomic integrity; phosphorylation targets Sic1p for SCF(CDC4)-dependent turnover; functional homolog of mammalian Kip1	0-0-0	1-0-1	2-0.1-2	3-0.1.2-0	-16.5798	4.71241	7.2		-1.1	5.3	-1.7	-3.3	0.2	-2.1	-5.5	1.6	-0.1	21	-11	-4.5
8	YEL033W	YEL033W	Predicted metabolic role based on network analysis derived from ChIP experiments, a large-scale deletion study and localization of transcription factor binding sites; null mutant is sensitive to temperature oscillation in a cdc13-1 mutant	0-0-0	1-0-1	2-0.1-2	3-0.1.2-0	-19.5839	1.91069	7	x	2.2	1.3	-1.5	-12.9	-2.8	0.7	2	4.7	1.5	-3.6	-8.6	-6.8
8	YOL018C	TLG2	Syntaxin-like t-SNARE that forms a complex with Tlg1p and Vti1p and mediates fusion of endosome-derived vesicles with the late Golgi; binds Vps45p, which prevents Tlg2p degradation and also facilitates t-SNARE complex formation; homologous to mammalian SNARE protein syntaxin 16 (Sx16)	0-0-0	1-0-1	2-0.1-2	3-0.1.2-0	-17.2686	0.037101	1.1	x	-2.5	1.2	-1.8	32.1	-2.8	-2.1	12.5	17.7	-2.5	-4.4	-8.4	-10.6
8	YGL080W	FMP37	Highly conserved subunit of the mitochondrial pyruvate carrier; a mitochondrial inner membrane complex comprised of Fmp37p/Mpc1p and either Mpc2p or Fmp43p/Mpc3p mediates mitochondrial pyruvate uptake; null mutant displays slow growth that is complemented by expression of human or mouse ortholog; mutation in human ortholog is associated with lactic acidosis and hyperpyruvatemia	0-0-0	1-0-1	2-0.1-2	3-0.1.2-0	-26.8024	2.15541	6.7	x	1.3	13.9	0.8	0.5	0.1	0	-3.3	-0.6	2.5	-3.4	-9.1	-0.1
8	YGR240C	PFK1	Alpha subunit of heterooctameric phosphofructokinase involved in glycolysis, indispensable for anaerobic growth, activated by fructose-2,6-bisphosphate and AMP, mutation inhibits glucose induction of cell cycle-related genes	0-0-0	1-0-1	2-0.1-2	3-0.1.2-0	10.8429	20.5992	0.3		5.1	8.5	-0.4	-10.6	-2.8	-1.3	1.2	2.9	-0.7	-7.7	-12.4	-2
8	YBR173C	UMP1	Short-lived chaperone required for correct maturation of the 20S proteasome; may inhibit premature dimerization of proteasome half-mers; degraded by proteasome upon completion of its assembly	0-0-0	1-0-1	2-0.1-2	3-0.1.2-0	-26.3245	-2.8843	2.5	x	1.4	13.5	-0.4	-4.5	-2	-1.9	1	8.3	-0.8	-0.5	-16	-11.3
8	YBL072C	RPS8A	Protein component of the small (40S) ribosomal subunit; homologous to mammalian ribosomal protein S8, no bacterial homolog; RPS8A has a paralog, RPS8B, that arose from the whole genome duplication	0-0-0	1-0-1	2-0.1-2	3-0.1.2-0	5.01431	-22.1126	4.2		0.3	4.5	0.2	35.7	-3.3	-0.3	-3.2	3.1	-0.6	0.6	-7.4	0.1
9	YCL058C	YCL058C	Protein involved in regulation of the mating pathway; binds with Matalpha2p to promoters of haploid-specific genes; required for survival upon exposure to K1 killer toxin; involved in ion homeostasis	0-0-0	1-0-1	2-0.1-2	3-0.1.2-1	-17.5046	-12.1003	13.7		2.1	-0.7	1.1	-6.7	-0.2	-0.3	1.2	4	-0.3	-12.9	-16.3	-15.8
9	YLR048W	RPS0B	Protein component of the small (40S) ribosomal subunit; RPS0B has a paralog, RPS0A, that arose from the whole genome duplication; required for maturation of 18S rRNA along with Rps0Ap; deletion of either RPS0 gene reduces growth rate, deletion of both genes is lethal; homologous to human ribosomal protein SA and bacterial S2	0-0-0	1-0-1	2-0.1-2	3-0.1.2-1	-30.5965	-12.5038	14.7	x	0.3	-1.7	-0.2	-6.8	-1.8	0.2	0.1	0.8	3.5	21	-14.9	-14.1
9	YNL228W	YNL228W	Dubious open reading frame unlikely to encode a functional protein, based on available experimental and comparative sequence data; almost completely overlaps ORF YNL227C/JJJ1	0-0-0	1-0-1	2-0.1-2	3-0.1.2-1	-16.5138	-10.9817	9.8		3.8	-0.2	-0.9	-12.2	-1.1	0.3	2	-0.8	2.1	-12.6	-10	-7.4
9	YDR083W	RRP8	Nucleolar protein involved in rRNA processing, pre-rRNA cleavage at site A2; also involved in telomere maintenance; mutation is synthetically lethal with a gar1 mutation	0-0-0	1-0-1	2-0.1-2	3-0.1.2-1	-17.2333	-11.8091	4.6	x	3.9	0.2	1.2	-10.2	0.7	0.2	5.9	7.4	-0.1	-9.5	-15	-11.5
9	YOR293W	RPS10A	Protein component of the small (40S) ribosomal subunit; homologous to mammalian ribosomal protein S10, no bacterial homolog; RPS10A has a paralog, RPS10B, that arose from the whole genome duplication	0-0-0	1-0-1	2-0.1-2	3-0.1.2-1	-16.589	-14.0324	11.6		4.7	7.9	2.6	-6.7	4	2.1	0	1.3	3.5	-9	-9.4	-12.9
9	YGR214W	RPS0A	Protein component of the small (40S) ribosomal subunit; RPS0A has a paralog, RPS0B, that arose from the whole genome duplication; required for maturation of 18S rRNA along with Rps0Bp; deletion of either RPS0 gene reduces growth rate, deletion of both genes is lethal; homologous to human ribosomal protein SA and bacterial S2	0-0-0	1-0-1	2-0.1-2	3-0.1.2-1	-0.89791	-13.9887	8.3		-0.7	2.5	0.2	4.5	-0.7	2.4	-5.7	-0.7	-0.4	-6.3	-12.5	-6.3
9	YMR143W	RPS16A	Protein component of the small (40S) ribosomal subunit; homologous to mammalian ribosomal protein S16 and bacterial S9; RPS16A has a paralog, RPS16B, that arose from the whole genome duplication	0-0-0	1-0-1	2-0.1-2	3-0.1.2-1	-25.5234	-8.31856	7.2		1.2	6.8	-0.9	-7.4	-1.7	-0.8	-1.3	-0.7	-1.1	-9.5	-15.5	-13.5
9	YGR160W	YGR160W	Dubious open reading frame unlikely to encode a functional protein, based on available experimental and comparative sequence data	0-0-0	1-0-1	2-0.1-2	3-0.1.2-1	10.1992	-12.7829	21.4		6.6	-6.9	0.8	-2.2	1.7	1.2	-10.1	-10	-3.1	-18	-16.7	-19.8
9	YBR194W	SOY1	Protein proposed to be associated with the nuclear pore complex; null mutant is viable, displays elevated frequency of mitochondrial genome loss and is sensitive to freeze-thaw stress	0-0-0	1-0-1	2-0.1-2	3-0.1.2-1	-18.1545	-2.96991	30.3	x	-0.8	-3.1	-5.3	-7.2	-0.6	-4.2	-17	-11.6	-0.1	21	-16.5	-12.6
9	YLR184W	YLR184W	Dubious ORF unlikely to encode a functional protein, based on available experimental and comparative sequence data	0-0-0	1-0-1	2-0.1-2	3-0.1.2-1	-23.3439	-12.201	6.6	x	4.9	2.1	3.5	-7.7	-0.2	3.4	2.8	1.3	1.7	1.1	-11.4	-10.6
9	YPL205C	YPL205C	Hypothetical protein; deletion of locus affects telomere length	0-0-0	1-0-1	2-0.1-2	3-0.1.2-1	4.17128	-13.8351	4.6		3.6	-1.7	3.8	-2.3	3.2	1.7	-0.9	-1.3	2.6	0.4	-13.3	-14.3
9	YMR014W	BUD22	Protein required for 18S rRNA maturation and small ribosomal subunit biogenesis; cosediments with pre-ribosomal particles; mutation decreases efficiency of +1 Ty1 frameshifting and transposition, and affects budding pattern	0-0-0	1-0-1	2-0.1-2	3-0.1.2-1	-18.0286	-6.15341	17.4		4.4	-3.1	3.9	-6.8	5	6.9	3.3	8	5.1	-8.4	-9.4	-14.7
9	YDR382W	RPP2B	Ribosomal protein P2 beta, a component of the ribosomal stalk, which is involved in the interaction between translational elongation factors and the ribosome; regulates the accumulation of P1 (Rpp1Ap and Rpp1Bp) in the cytoplasm	0-0-0	1-0-1	2-0.1-2	3-0.1.2-1	-27.6902	-8.97074	10.4		2.2	2.1	1.1	-10.5	0.9	0.6	0.1	0.3	1.6	-5.3	-14.4	-17.4
9	YPL193W	RSA1	Protein involved in the assembly of 60S ribosomal subunits; functionally interacts with Dbp6p; functions in a late nucleoplasmic step of the assembly	0-0-0	1-0-1	2-0.1-2	3-0.1.2-1	-13.7453	-16.802	7.3		1.9	2.9	1	-11.3	-1	-1	4.3	3	-2.6	-15.7	-15.4	-14
9	YDR024W	YDR024W	Dubious open reading frame, unlikely to encode a protein; not conserved in closely related Saccharomyces species; mutation decreases survival upon exposure to K1 killer toxin	0-0-0	1-0-1	2-0.1-2	3-0.1.2-1	-2.84499	-13.2542	12.8		-0.5	11.1	-2.5	-2.5	0.9	-0.9	-1.2	-4.4	-1.3	-6.6	-12.4	-9.5
9	YNL227C	JJJ1	Co-chaperone that stimulates the ATPase activity of Ssa1p, required for a late step of ribosome biogenesis; associated with the cytosolic large ribosomal subunit; contains a J-domain; mutation causes defects in fluid-phase endocytosis	0-0-0	1-0-1	2-0.1-2	3-0.1.2-1	-19.4315	-9.50781	10.4	x	1.4	0.9	-0.7	-14	-4	-2.2	-3.6	-6.5	-2.5	-14.7	-12.1	-11
9	YGR159C	NSR1	Nucleolar protein that binds nuclear localization sequences, required for pre-rRNA processing and ribosome biogenesis	0-0-0	1-0-1	2-0.1-2	3-0.1.2-1	-2.91462	-13.5741	16.3		0.9	-9.8	1.8	0.6	1.7	3	-7.9	-8.2	-1.3	-16.2	-13.9	-18.9
9	YKL143W	LTV1	Component of the GSE complex, which is required for proper sorting of amino acid permease Gap1p; required for ribosomal small subunit export from nucleus; required for growth at low temperature	0-0-0	1-0-1	2-0.1-2	3-0.1.2-1	-12.3588	-14.4409	12		4.9	7.2	1.5	0.6	0.2	1.3	2.9	0.4	1.7	-5.8	-13.3	-14.4
9	YDL083C	RPS16B	Protein component of the small (40S) ribosomal subunit; homologous to mammalian ribosomal protein S16 and bacterial S9; RPS16B has a paralog, RPS16A, that arose from the whole genome duplication	0-0-0	1-0-1	2-0.1-2	3-0.1.2-1	-4.90305	-13.1038	2.5		6.2	4.9	-1.5	-4.4	1.3	-1.1	-0.2	-2.8	-2.5	-12.1	-15.5	-11.3
9	YBR168W	PEX32	Peroxisomal integral membrane protein, involved in negative regulation of peroxisome size; partially functionally redundant with Pex31p; genetic interactions suggest action at a step downstream of steps mediated by Pex28p and Pex29p	0-0-0	1-0-1	2-0.1-2	3-0.1.2-1	-16.5058	-11.8165	2.9		0.7	-5.1	0.6	-6.7	1.5	3.4	-1.7	2.8	2.6	5.6	-11.2	-7.8
9	YNL226W	YNL226W	Dubious open reading frame unlikely to encode a protein, based on available experimental and comparative sequence data; overlaps the verified gene JJJ1/YNL227C	0-0-0	1-0-1	2-0.1-2	3-0.1.2-1	-20.9758	-11.7993	6	x	2.8	0.1	0.3	-9.5	-0.2	0.3	-2.1	-2.3	-0.1	-12.5	-12.7	-8.7
10	YNL097C	PHO23	Probable component of the Rpd3 histone deacetylase complex, involved in transcriptional regulation of PHO5; affects termination of snoRNAs and cryptic unstable transcripts (CUTs); C-terminus has similarity to human candidate tumor suppressor p33(ING1) and its isoform ING3	0-0-0	1-0-2	2-0.2-0		15.4415	8.65023	0		0.3	3.6	1.2	2.8	3.2	0.2	-1.7	0.3	2.2	3.6	-2.7	3.5
10	YMR244C-A	YMR244C-A	Putative protein of unknown function; green fluorescent protein (GFP)-fusion protein localizes to both the cytoplasm and nucleus and is induced in response to the DNA-damaging agent MMS; YMR244C-A is not an essential gene; required for assembly of Cytochrome c Oxidase complex	0-0-0	1-0-2	2-0.2-0		-34.8302	-3.38516	-3.8	x	-1	0.5	1	-3.1	2.2	1.1	0.5	4.4	2.8	-3.2	-0.4	2.9
10	YLR395C	COX8	Subunit VIII of cytochrome c oxidase, which is the terminal member of the mitochondrial inner membrane electron transport chain	0-0-0	1-0-2	2-0.2-0		-25.3468	1.98225	1.6	x	1.4	3.2	2.4	2.1	0.8	0.6	1.1	6.1	3.8	-3.2	1.4	3.5
10	YOR059C	YOR059C	Lipid particle protein of unknown function; contains a putative lipase serine active site; induced by transcription factor RPN4	0-0-0	1-0-2	2-0.2-0		-18.827	-11.9445	0.2	x	2.4	5.1	0.9	-3.2	-0.1	0.5	3.6	7.6	0.2	-0.4	6.4	6.1
10	YDR431W	YDR431W	Dubious ORF unlikely to encode a functional protein, based on available experimental and comparative sequence data	0-0-0	1-0-2	2-0.2-0		-10.1645	15.9268	0.5		0.4	-0.6	1.5	-4	1.1	-0.9	2.5	9.1	2.9	0.2	2.8	3.8
10	YJL192C	SOP4	ER-membrane protein; suppressor of pma1-7, deletion of SOP4 slows down the export of wild-type Pma1p and Pma1-7 from the ER	0-0-0	1-0-2	2-0.2-0		21.7274	-2.58294	-1.5	x	1.1	6.1	1.2	5.9	0.8	1.4	1.7	5.8	-0.7	-3.8	3.3	2.8
10	YNL203C	YNL203C	Dubious open reading frame unlikely to encode a functional protein, based on available experimental and comparative sequence data	0-0-0	1-0-2	2-0.2-0		4.04575	13.1739	-4.3		2	1.5	1.4	1.1	2.4	0.8	0.3	5	3.4	-2.3	4.8	5.1
10	YOR024W	YOR024W	Dubious open reading frame unlikely to encode a protein, based on available experimental and comparative sequence data	0-0-0	1-0-2	2-0.2-0		-16.0259	1.8357	1.7	x	0.8	3.1	4.1	-8.6	0.7	0.8	0.9	7.6	0.2	-1.8	4	4.5
10	YOL118C	YOL118C	Dubious open reading frame unlikely to encode a functional protein, based on available experimental and comparative sequence data	0-0-0	1-0-2	2-0.2-0		12.0552	4.71012	-0.8		1.1	2.2	3.1	-6.4	2.8	4.4	1.9	7.1	0.7	-5.6	3.3	4.1
10	YMR305C	SCW10	Cell wall protein with similarity to glucanases; may play a role in conjugation during mating based on mutant phenotype and its regulation by Ste12p	0-0-0	1-0-2	2-0.2-0		-16.3284	-2.84394	0.1		0.9	3.9	1.4	-3.5	0.4	1.7	1.4	8.9	1.3	-2.4	3.6	7
10	YBR232C	YBR232C	Dubious open reading frame unlikely to encode a protein, based on available experimental and comparative sequence data	0-0-0	1-0-2	2-0.2-0		3.29908	-14.8301	0.8		0.7	5	1.1	-6.7	0.4	1.7	3.7	6.4	-0.1	-3.1	4.3	-0.7
10	YMR161W	HLJ1	Co-chaperone for Hsp40p, anchored in the ER membrane; with its homolog Ydj1p promotes ER-associated protein degradation (ERAD) of integral membrane substrates; similar to E. coli DnaJ	0-0-0	1-0-2	2-0.2-0		-18.5358	2.06638	-4	x	-0.9	-0.3	0.5	-7	4.4	2.3	0.3	3.4	1.4	-0.4	0.7	5.2
10	YGR042W	YGR042W	Putative protein of unknown function; involved in maintenance of proper telomere length; green fluorescent protein (GFP)-fusion protein localizes to both the cytoplasm and the nucleus	0-0-0	1-0-2	2-0.2-0		-16.0587	-6.12265	-1.4		2.5	2.2	1.2	-3.7	1.4	0.4	3.1	7.3	2.8	-7.2	5.4	6.4
10	YJL200C	YJL200C	Putative mitochondrial aconitase isozyme; similarity to Aco1p, an aconitase required for the TCA cycle; expression induced during growth on glucose, by amino acid starvation via Gcn4p, and repressed on ethanol	0-0-0	1-0-2	2-0.2-0		70	5.17393	1.8		1.3	1.1	-0.4	-3.2	2.3	-0.2	0.9	5.1	-1.6	-4.5	3.6	2.4
10	YDR316W	OMS1	Protein integral to the mitochondrial membrane; has a conserved methyltransferase motif; multicopy suppressor of respiratory defects caused by OXA1 mutations	0-0-0	1-0-2	2-0.2-0		-21.1804	-15.6919	2.6	x	-2.9	2.8	1.4	-7.9	1.8	-2.1	2.5	8.4	1.8	-1	6.1	2.4
10	YPR119W	CLB2	B-type cyclin involved in cell cycle progression; activates Cdc28p to promote the transition from G2 to M phase; accumulates during G2 and M, then targeted via a destruction box motif for ubiquitin-mediated degradation by the proteasome	0-0-0	1-0-2	2-0.2-0		16.3008	-2.60976	-0.1	x	2.1	2.1	0.7	16.8	2.3	3.7	2.6	12.6	0.8	-0.8	2.4	5.1
10	YMR223W	UBP8	Ubiquitin-specific protease that is a component of the SAGA (Spt-Ada-Gcn5-Acetyltransferase) acetylation complex; required for SAGA-mediated deubiquitination of histone H2B	0-0-0	1-0-2	2-0.2-0		-17.591	11.8246	2.8	x	-1.7	-0.6	2.7	-7.2	4.8	2.2	3.1	12.4	0.8	-6.4	-4	-1.9
10	YJL062W	LAS21	Integral plasma membrane protein involved in the synthesis of the glycosylphosphatidylinositol (GPI) core structure; mutations affect cell wall integrity	0-0-0	1-0-2	2-0.2-0		20.8442	18.8142	2		1.4	3.6	2.1	18.2	3.7	1.1	3.5	7.1	-1.8	-3.4	3.8	2.3
10	YFL063W	YFL063W	Dubious open reading frame, based on available experimental and comparative sequence data	0-0-0	1-0-2	2-0.2-0		-13.4352	12.1286	-6.3		3.3	5.8	1.1	-8.4	0.6	1	4.4	6.7	0.7	-5.3	3.3	1.2
10	YPL125W	KAP120	Karyopherin responsible for the nuclear import of ribosome maturation factor Rfp1p	0-0-0	1-0-2	2-0.2-0		-0.794755	13.0006	1.6		1.7	5.6	1.8	-4.2	2.4	1.8	2.6	8.5	0.2	-1.9	-0.4	-1
10	YGR081C	SLX9	Protein required for pre-rRNA processing; associated with the 90S pre-ribosome and 43S small ribosomal subunit precursor; interacts with U3 snoRNA; deletion mutant has synthetic fitness defect with an sgs1 deletion mutant	0-0-0	1-0-2	2-0.2-0		42.5883	7.71611	2.1	x	2.5	2.6	1.5	6.1	3.7	-0.2	3.2	5.1	0.1	-2.2	-4.3	0.9
10	YNL190W	YNL190W	Hydrophilin essential in dessication-rehydration process; cell wall protein; contains a putative GPI-attachment site	0-0-0	1-0-2	2-0.2-0		28.19	21.1773	-4.3		-0.5	-1.9	-0.3	21.3	0.7	0.2	-0.8	3.4	0.4	-1.7	1.3	1.3
10	YCR060W	TAH1	Component of the conserved R2TP complex (Rvb1-Rvb2-Tah1-Pih1); contains a single TPR domain with at least two TPR motifs; R2TP complex interacts with Hsp90 (Hsp82p and Hsc82p) to mediate assembly large protein complexes such as box C/D snoRNPs and RNA polymerase II	0-0-0	1-0-2	2-0.2-0		-12.4942	-12.7315	-1.3		-0.1	3	2.3	7.2	0.7	1.6	3	7.1	2.4	-4.1	8.2	4.3
10	YJR088C	EMC2	Member of a transmembrane complex required for efficient folding of proteins in the ER; null mutant displays induction of the unfolded protein response	0-0-0	1-0-2	2-0.2-0		65	6.96664	0.7	x	0	2.3	2.4	4.3	2.1	2.5	2.6	7.1	0.6	-1.3	-0.3	4.6
10	YKR073C	YKR073C	Dubious open reading frame unlikely to encode a protein, based on available experimental and comparative sequence data	0-0-0	1-0-2	2-0.2-0		13.9008	7.76742	-2.5		0.8	5.6	1.2	-6.5	0.5	-0.2	2.7	8.9	1.8	-0.9	-1.6	2.9
10	YEL067C	YEL067C	Putative protein of unknown function; the authentic, non-tagged protein is detected in highly purified mitochondria in high-throughput studies	0-0-0	1-0-2	2-0.2-0		65	-6.91931	-5.2		-0.1	-0.6	1.1	2.9	1	2	-0.5	1.5	-0.6	-4.7	1.1	-0.9
10	YOR156C	NFI1	SUMO E3 ligase, catalyzes the covalent attachment of SUMO (Smt3p) to proteins; primary E3 ligase for Sir4p; sumoylates Yku70p/Yku80p and Sir4p in vivo to promote chromatin anchoring; promotes telomere anchoring to the nuclear envelope; involved in maintenance of proper telomere length	0-0-0	1-0-2	2-0.2-0		-0.714322	-12.2131	0.8		0.3	4.6	-0.3	7.3	-1.2	0.9	5	8.7	0.4	-4.4	-0.9	5.9
10	YNL233W	BNI4	Targeting subunit for Glc7p protein phosphatase, localized to the bud neck, required for localization of chitin synthase III to the bud neck via interaction with the chitin synthase III regulatory subunit Skt5p	0-0-0	1-0-2	2-0.2-0		13.3491	2.29988	3.6		4.6	1.5	-1.8	5.7	4.2	1.4	-1.2	1.8	0.7	-2.2	-0.3	7.4
10	YPL259C	APM1	Mu1-like medium subunit of the clathrin-associated protein complex (AP-1); binds clathrin; involved in clathrin-dependent Golgi protein sorting	0-0-0	1-0-2	2-0.2-0		-13.0084	12.2864	-6.1		2	1	2.5	15.8	1.5	2.3	2.5	10	1.7	-4.4	-4.7	-0.2
10	YPR066W	UBA3	Protein that acts together with Ula1p to activate Rub1p before its conjugation to proteins (neddylation), which may play a role in protein degradation; GFP-fusion protein localizes to the cytoplasm in a punctate pattern	0-0-0	1-0-2	2-0.2-0		65	0.868089	-4.3		0.6	0.3	0.8	-5.4	0.5	1	0.9	6	-1.7	-6.1	-0.1	0.8
10	YFR048W	RMD8	Cytosolic protein required for sporulation	0-0-0	1-0-2	2-0.2-0		12.2678	16.6322	2.9		0.6	3.1	1.4	-3.4	0.9	0.3	2.3	1.4	1.6	-2.7	5.2	5.1
10	YMR103C	YMR103C	Dubious open reading frame unlikely to encode a protein, based on available experimental and comparative sequence data	0-0-0	1-0-2	2-0.2-0		65	3.34621	-6.2		1.8	2.1	2.4	-3.9	2.8	3.1	2.1	5.1	-0.2	-4.6	4.6	2.4
10	YML123C	PHO84	High-affinity inorganic phosphate (Pi) transporter and low-affinity manganese transporter; regulated by Pho4p and Spt7p; mutation confers resistance to arsenate; exit from the ER during maturation requires Pho86p; cells overexpressing Pho84p accumulate heavy metals but do not develop symptoms of metal toxicity	0-0-0	1-0-2	2-0.2-0		65	12.3887	3		-0.1	2.3	1.3	-6.7	2.5	5.7	3.3	6.7	-0.2	-2	3.4	4
10	YNL094W	APP1	Protein of unknown function, interacts with Rvs161p and Rvs167p; computational analysis of protein-protein interactions in large-scale studies suggests a possible role in actin filament organization	0-0-0	1-0-2	2-0.2-0		-20.9219	0.919357	0.1	x	0.2	5.2	3	-3.8	0.2	0.6	0.5	4.2	0.7	-1.2	-0.6	0.2
10	YLR308W	CDA2	Chitin deacetylase, together with Cda1p involved in the biosynthesis ascospore wall component, chitosan; required for proper rigidity of the ascospore wall	0-0-0	1-0-2	2-0.2-0		37.6864	-2.37869	1.2	x	-0.5	0.3	5.5	3.3	2.8	2.2	-1.3	2.6	0.1	-1.8	4	3.8
10	YFR034C	PHO4	Basic helix-loop-helix (bHLH) transcription factor of the myc-family; activates transcription cooperatively with Pho2p in response to phosphate limitation; binding to 'CACGTG' motif is regulated by chromatin restriction, competitive binding of Cbf1p to the same DNA binding motif and cooperation with Pho2p,; function is regulated by phosphorylation at multiple sites and by phosphate availability	0-0-0	1-0-2	2-0.2-0		65	-2.60502	-2		2	1.8	1.1	-3.7	1.5	1.7	-0.1	4.6	1.2	-3.9	3.2	3.2
10	YKL191W	DPH2	Protein required, along with Dph1p, Kti11p, Jjj3p, and Dph5p, for synthesis of diphthamide, which is a modified histidine residue of translation elongation factor 2 (Eft1p or Eft2p); may act in a complex with Dph1p and Kti11p	0-0-0	1-0-2	2-0.2-0		3.44885	12.0709	0.4		0.3	6.8	-1	13.6	-1.3	-2.1	2.4	6.3	0.1	0.5	3.3	6.6
10	YGL214W	YGL214W	Dubious open reading frame unlikely to encode a protein, based on available experimental and comparative sequence data; deletion mutation phenotype is likely due to the overlapping verified ORF SKI8/YGL213C	0-0-0	1-0-2	2-0.2-0		-28.7202	-10.4866	-0.2	x	0.7	4.2	0.1	-10.1	0.1	0.4	3.2	10.2	2.3	7.3	3.7	6.1
10	YHR044C	DOG1	2-deoxyglucose-6-phosphate phosphatase, similar to Dog2p, member of a family of low molecular weight phosphatases; confers 2-deoxyglucose resistance when overexpressed, in vivo substrate has not yet been identified	0-0-0	1-0-2	2-0.2-0		0.665635	-13.3438	-2.2		-0.7	1	1.1	12	2.1	1.9	-1.3	3	1.1	-2.6	5.9	1.8
10	YHR008C	SOD2	Mitochondrial manganese superoxide dismutase, protects cells against oxygen toxicity; phosphorylated	0-0-0	1-0-2	2-0.2-0		65	17.6753	-0.2		2.4	3.3	0.8	-5.5	2.9	3.4	3.1	7.2	2.1	-5.5	1.4	3.8
10	YBL065W	YBL065W	Dubious open reading frame unlikely to encode a protein, based on available experimental and comparative sequence data; partially overlaps verified ORF SEF1/YBL066C; YBL065W is a non-essential gene	0-0-0	1-0-2	2-0.2-0		13.2438	17.9299	-4.3		2.7	3.4	0.9	-0.6	2	0.8	0.7	2.9	1.9	-4.1	2.8	3.6
10	YJR097W	JJJ3	Protein of unknown function, contains a CSL Zn finger and a DnaJ-domain; involved in diphthamide biosynthesis; ortholog human Dph4	0-0-0	1-0-2	2-0.2-0		11.9524	7.23401	-2.1		2.1	3.3	1.9	17.4	2.4	2.5	2.1	3.5	4.2	-1.2	6.9	3.6
10	YNL011C	YNL011C	Putative protein of unknown function; YNL011C is not an essential gene	0-0-0	1-0-2	2-0.2-0		-10.5283	12.1746	-2.9		3.2	6.6	2.1	-5.6	0.6	0.5	3.7	7	0.8	-2.2	2	1.9
10	YBL013W	FMT1	Methionyl-tRNA formyltransferase, catalyzes the formylation of initiator Met-tRNA in mitochondria; potential Cdc28p substrate	0-0-0	1-0-2	2-0.2-0		19.3029	9.16222	-1.2		-0.3	3.1	0.4	5.4	0.7	1.7	1.9	8.7	0.6	-3.5	4.1	4.4
10	YIL101C	XBP1	Transcriptional repressor that binds to promoter sequences of the cyclin genes, CYS3, and SMF2; expression is induced by stress or starvation during mitosis, and late in meiosis; member of the Swi4p/Mbp1p family; potential Cdc28p substrate	0-0-0	1-0-2	2-0.2-0		-13.5026	13.9023	-4.2		0.6	0.5	-0.4	0.8	1.6	0.3	0.1	2.3	1.9	-1.1	9.3	7.3
10	YGR234W	YHB1	Nitric oxide oxidoreductase, flavohemoglobin involved in nitric oxide detoxification; plays a role in the oxidative and nitrosative stress responses	0-0-0	1-0-2	2-0.2-0		10.3602	-4.14702	0.4		4.9	3.7	-1	8.8	1.2	1.3	0.4	4.7	2.9	-2.3	4.8	5
10	YGL115W	SNF4	Activating gamma subunit of the AMP-activated Snf1p kinase complex (contains Snf1p and a Sip1p/Sip2p/Gal83p family member); activates glucose-repressed genes, represses glucose-induced genes; role in sporulation, and peroxisome biogenesis	0-0-0	1-0-2	2-0.2-0		70	-11.1144	-7		0.2	0.4	1.4	-3.5	1	0.6	-1	4.8	2	8	4.1	3.5
10	YER056C-A	RPL34A	Protein component of the large (60S) ribosomal subunit, nearly identical to Rpl34Bp and has similarity to rat L34 ribosomal protein	0-0-0	1-0-2	2-0.2-0		12.0468	-2.5275	2.4		0.3	4	-1.1	4.9	0.4	0.2	4.4	10.9	-1.4	-3.6	1.7	1
10	YIL094C	LYS12	Homo-isocitrate dehydrogenase, an NAD-linked mitochondrial enzyme required for the fourth step in the biosynthesis of lysine, in which homo-isocitrate is oxidatively decarboxylated to alpha-ketoadipate	0-0-0	1-0-2	2-0.2-0		-17.3539	14.2274	-2.6		0.8	3.7	-0.4	-2.8	0.9	0.8	2.8	11.6	0.7	-4.2	0.6	-0.2
10	YDR071C	PAA1	Polyamine acetyltransferase; acetylates polyamines (e.g. putrescine, spermidine, spermine) and also aralkylamines (e.g. tryptamine, phenylethylamine); may be involved in transcription and/or DNA replication	0-0-0	1-0-2	2-0.2-0		-1.03178	-14.0572	-3.6		0	-2.1	1.9	2.7	-0.1	0.4	0.1	3.2	0.6	-3.3	7.3	4.8
10	YNL187W	YNL187W	Protein involved in mRNA splicing; contains a consensus nuclear export signal (NES) sequence similar to the consensus sequence recognized by Crm1p; interacts genetically with Prp40p and Tgs1p; contains WD40 repeats	0-0-0	1-0-2	2-0.2-0		16.9656	1.8236	-1.5		1.3	2.3	-1.9	4.7	5.9	0.3	2.2	6.8	2.7	-2.1	0.7	1.1
10	YBL062W	YBL062W	Dubious open reading frame unlikely to encode a protein, based on available experimental and comparative sequence data	0-0-0	1-0-2	2-0.2-0		12.2685	-4.43565	-0.1		2.3	3.2	-1.8	15.5	-2.9	3.8	1.5	7.6	0.1	-4	-4.9	1.9
10	YER115C	SPR6	Protein of unknown function, expressed during sporulation; not required for sporulation, but gene exhibits genetic interactions with other genes required for sporulation	0-0-0	1-0-2	2-0.2-0		-1.07682	12.3105	-5.8		2.2	3.2	3.2	-5.5	2	0.5	1.8	4.5	0.9	-3.5	3.1	3.5
10	YER158C	YER158C	Protein of unknown function, has similarity to Afr1p; potentially phosphorylated by Cdc28p	0-0-0	1-0-2	2-0.2-0		-9.27053	15.8266	-7		2.3	1.8	4	-6.5	2.9	2.3	2.3	2.2	0.3	-2.7	0.9	1.2
10	YPR043W	RPL43A	Protein component of the large (60S) ribosomal subunit, identical to Rpl43Bp and has similarity to rat L37a ribosomal protein; null mutation confers a dominant lethal phenotype	0-0-0	1-0-2	2-0.2-0		65	-8.609	0.6		4.1	-0.6	4.2	-9.6	2.3	3.9	1.6	4.3	2	-6.8	-0.2	4.9
10	YPR188C	MLC2	Regulatory light chain for the type II myosin, Myo1p; binds to an IQ motif of Myo1p, localization to the bud neck depends on Myo1p; involved in the disassembly of the Myo1p ring	0-0-0	1-0-2	2-0.2-0		11.5968	-9.6019	-6.3		0.9	4.4	2	16.1	4.8	2.5	0.3	-0.1	2.2	-1.5	6.4	5.8
10	YOR082C	YOR082C	Dubious open reading frame unlikely to encode a protein, based on experimental and comparative sequence data; partially overlaps the verified gene YOR083W	0-0-0	1-0-2	2-0.2-0		-20.5334	1.34609	-0.5	x	0.9	8.1	1.2	-0.2	-0.1	0.1	-0.2	2.5	1.9	-1.1	3.9	2.1
10	YBL049W	MOH1	Protein of unknown function, has homology to kinase Snf7p; not required for growth on nonfermentable carbon sources; essential for survival in stationary phase	0-0-0	1-0-2	2-0.2-0		10.4063	-5.04382	-0.6		-0.2	5.3	0.4	8.6	3.4	0.5	1.4	4.6	2.9	-0.3	6.4	6.2
10	YBR261C	YBR261C	AdoMet-dependent proline methyltransferase; catalyzes the dimethylation of ribosomal proteins Rpl12 and Rps25 at N-terminal proline residues; has a role in protein synthesis; fusion protein localizes to the cytoplasm	0-0-0	1-0-2	2-0.2-0		0.276105	15.5822	3.5		0.3	4.4	0.8	-6.1	2.4	3.8	3.3	7.9	0.7	-1.6	1.1	1.7
10	YAL028W	FRT2	Tail-anchored ER membrane protein of unknown function; interacts with homolog Frt1p; promotes growth in conditions of high Na+, alkaline pH, or cell wall stress, possibly via a role in posttranslational translocation; potential Cdc28p substrate; FRT2 has a paralog, FRT1, that arose from the whole genome duplication	0-0-0	1-0-2	2-0.2-0		-11.812	13.8423	-1.6		-1.4	1.7	0.8	-5.4	2.3	3.3	2	3.8	0.2	-3.5	2.3	3.4
10	YIR033W	MGA2	ER membrane protein involved in regulation of OLE1 transcription, acts with homolog Spt23p; inactive ER form dimerizes and one subunit is then activated by ubiquitin/proteasome-dependent processing followed by nuclear targeting	0-0-0	1-0-2	2-0.2-0		-34.7342	2.41258	-0.4		-0.7	3.6	0.9	1.2	4.9	3.7	-1.1	2.7	1.8	-2.3	-1.2	2.8
10	YMR120C	ADE17	Enzyme of 'de novo' purine biosynthesis containing both 5-aminoimidazole-4-carboxamide ribonucleotide transformylase and inosine monophosphate cyclohydrolase activities, isozyme of Ade16p; ade16 ade17 mutants require adenine and histidine	0-0-0	1-0-2	2-0.2-0		10.2075	0.512464	-0.3		0.4	3.4	0.9	-3.5	0.8	1.6	2	4.7	0	-3.6	-0.3	-1.7
10	YLL007C	YLL007C	Putative protein of unknown function; green fluorescent protein (GFP)-fusion protein localizes to the cytoplasm; YLL007C is not an essential gene	0-0-0	1-0-2	2-0.2-0		27.7094	1.5469	0.2		1.2	-2.9	3.5	-5.4	2.7	3.5	5.1	10.1	1.4	-0.2	-0.2	-0.4
10	YLR169W	YLR169W	Dubious open reading frame unlikely to encode a functional protein, based on available experimental and comparative sequence data	0-0-0	1-0-2	2-0.2-0		0.21262	12.035	-4.1		2.6	4.1	2.5	25.4	1.5	1.3	3.2	9.9	1.8	-2.1	0.4	7.3
10	YML062C	MFT1	Subunit of the THO complex, which is a nuclear complex comprised of Hpr1p, Mft1p, Rlr1p, and Thp2p, that is involved in transcription elongation and mitotic recombination; involved in telomere maintenance	0-0-0	1-0-2	2-0.2-0		59.7738	6.06637	4.1	x	0.5	0.3	0.1	7.3	1.7	0.6	-1.5	3.3	1.1	1.8	1.6	5.3
10	YKL132C	RMA1	Putative dihydrofolate synthetase; has similarity to Fol3p and to E. coli folylpolyglutamate synthetase/dihydrofolate synthetase; the authentic, non-tagged protein is detected in highly purified mitochondria in high-throughput studies	0-0-0	1-0-2	2-0.2-0		10.4349	4.01488	1.9		3	1.8	1.5	9.1	1.4	0.5	3.3	4.6	4	-3.1	5.6	5.3
10	YKL148C	SDH1	Flavoprotein subunit of succinate dehydrogenase (Sdh1p, Sdh2p, Sdh3p, Sdh4p), which couples the oxidation of succinate to the transfer of electrons to ubiquinone as part of the TCA cycle and the mitochondrial respiratory chain	0-0-0	1-0-2	2-0.2-0		-7.8955	-19.9763	-2.5		2.1	3.3	2	4	0.4	0.1	4	9.8	1.8	-1.3	2.8	4
10	YDL001W	RMD1	Cytoplasmic protein required for sporulation	0-0-0	1-0-2	2-0.2-0		10.5286	-9.78435	-1.7		2.4	3.5	2.2	-0.6	2.6	1.3	-0.2	4.9	0.7	-3.8	10.6	4.9
10	YJL164C	TPK1	cAMP-dependent protein kinase catalytic subunit; promotes vegetative growth in response to nutrients via the Ras-cAMP signaling pathway; inhibited by regulatory subunit Bcy1p in the absence of cAMP; partially redundant with Tpk2p and Tpk3p	0-0-0	1-0-2	2-0.2-0		11.5672	4.59144	-1.7		3.5	3.4	1.7	6.6	0.6	3.5	4	11.1	-2.1	-0.5	1.9	2.3
10	YOR089C	VPS21	Rab family GTPase required for endocytic transport and for sorting of vacuolar hydrolases; localized in endocytic intermediates; detected in mitochondria; geranylgeranylation required for membrane association; mammalian Rab5 homolog	0-0-0	1-0-2	2-0.2-0		-18.8494	-1.23113	-3	x	2.1	4.9	2.9	8.1	1	2.4	3.1	8.7	1.2	-1.9	-1.8	2.4
10	YDL095W	PMT1	Protein O-mannosyltransferase of the ER membrane; transfers mannose from dolichyl phosphate-D-mannose to protein serine and threonine residues; 1 of 7 related proteins involved in O-glycosylation which is essential for cell wall rigidity; involved in ER quality control; amino terminus faces cytoplasm, carboxyl terminus faces ER lumen	0-0-0	1-0-2	2-0.2-0		-2.19307	-27.2842	-6.6		1	2.5	2.5	14.4	0.3	1.9	-1.8	3.6	0.8	-4.9	-2.7	-0.7
10	YDR336W	YDR336W	Putative protein of unknown function; sumoylated under stress conditions in a genome wide study; YDR336W is not an essential gene	0-0-0	1-0-2	2-0.2-0		1.15862	15.9711	-0.6		1.4	4.3	0.5	-6.4	1	-1.7	0.5	8.5	1.6	-2.7	4.4	3
10	YGL194C	HOS2	Histone deacetylase required for gene activation via specific deacetylation of lysines in H3 and H4 histone tails; subunit of the Set3 complex, a meiotic-specific repressor of sporulation specific genes that contains deacetylase activity	0-0-0	1-0-2	2-0.2-0		50.2137	26.7176	5.8	x	1.9	-0.3	0.8	10.3	-1.6	-0.1	5.7	3.5	-0.8	-3.9	1.8	2.8
10	YKL211C	TRP3	Indole-3-glycerol-phosphate synthase; forms bifunctional hetero-oligomeric anthranilate synthase:indole-3-glycerol phosphate synthase enzyme complex with Trp2p	0-0-0	1-0-2	2-0.2-0		11.2367	-3.38236	-2.1		-0.3	3.9	0.6	-7.3	3.4	-0.7	-0.3	6.5	0.8	-4.9	4.2	9.3
10	YDR199W	YDR199W	Dubious open reading frame unlikely to encode a protein, based on available experimental and comparative sequence data; partially overlaps the verified gene VPS64; computationally predicted to have thiol-disulfide oxidoreductase activity	0-0-0	1-0-2	2-0.2-0		-19.3436	-2.94117	-1.4	x	1.5	8	0.2	-2.8	0.1	0.3	6.7	5.4	0	-4.5	4.4	3
10	YGL231C	EMC4	Member of a transmembrane complex required for efficient folding of proteins in the ER; null mutant displays induction of the unfolded protein response; human ortholog TMEM85 may function in apoptosis	0-0-0	1-0-2	2-0.2-0		31.3253	1.30264	1.6	x	2.5	6.6	2.5	6.7	1.4	2.4	3.2	8.8	-0.4	0.5	3.3	9.2
10	YNL253W	TEX1	Protein involved in mRNA export, component of the transcription export (TREX) complex	0-0-0	1-0-2	2-0.2-0		-21.1337	-5.27038	4.3	x	-0.6	6.8	3.2	-8.1	-1.3	0.3	0.7	5.4	0.6	-4.4	3.3	6.9
10	YBR246W	YBR246W	Protein required for last step of diphthamide biosynthesis; deletion leads to accumulation of diphthine, which is the enzymatic product of the second step of the biosynthesis; WD40 domain-containing protein involved in endosomal recycling; forms a complex with Rtt10p that functions in the retromer-mediated pathway for recycling internalized cell-surface proteins; non-essential gene identified in …	0-0-0	1-0-2	2-0.2-0		2.92562	12.5807	3.6		3.3	10.3	-0.1	10.8	1.2	1.6	3.7	7.5	1.6	2.1	6.8	5.3
10	YPL041C	YPL041C	Protein of unknown function involved in maintenance of proper telomere length	0-0-0	1-0-2	2-0.2-0		7.37102	-12.7241	-3.2		1	2.1	0.9	11	0.3	0.1	-0.1	3.2	1.5	-2.8	-0.8	2.2
10	YMR244W	YMR244W	Putative protein of unknown function	0-0-0	1-0-2	2-0.2-0		-19.3183	11.893	-6.2		0.8	0.9	1.9	-3.4	3	2.9	2	4.1	2	-3.1	3.7	3
10	YOL067C	RTG1	Transcription factor (bHLH) involved in interorganelle communication between mitochondria, peroxisomes, and nucleus	0-0-0	1-0-2	2-0.2-0		-17.8082	-2.26564	2.8		-1.1	10.1	0.6	-3.2	-0.4	2.7	3.7	6.6	1	-7.7	5.3	6.6
10	YNL276C	YNL276C	Dubious open reading frame unlikely to encode a protein, based on available experimental and comparative sequence data; overlaps the verified gene MET2/YNL277W	0-0-0	1-0-2	2-0.2-0		33.8289	-3.47502	-4.7	x	1.4	-0.7	2.8	-5.6	1.7	2.7	1	8.6	0.6	-2.7	-3.1	-0.4
10	YOR090C	PTC5	Mitochondrial type 2C protein phosphatase (PP2C) involved in regulation of pyruvate dehydrogenase activity by dephosphorylating the serine 133 of the Pda1p subunit; acts in concert with kinases Pkp1p and Pkp2p and phosphatase Ptc6p	0-0-0	1-0-2	2-0.2-0		-23.9935	-6.51762	1.8		-0.4	5.3	2.2	-7.7	1.7	1.4	1.6	6.5	2.1	-3.8	5.5	5
10	YML106W	URA5	Major orotate phosphoribosyltransferase (OPRTase) isozyme that catalyzes the fifth enzymatic step in de novo biosynthesis of pyrimidines, converting orotate into orotidine-5'-phosphate; minor OPRTase encoded by URA10	0-0-0	1-0-2	2-0.2-0		-16.2076	0.050103	-3.1		1.1	3.2	2.4	-5.4	1.2	2.3	2.7	7	0	-3.2	-1.6	2.7
10	YDL053C	PBP4	Pbp1p binding protein, interacts strongly with Pab1p-binding protein 1 (Pbp1p) in the yeast two-hybrid system; also interacts with Lsm12p in a copurification assay	0-0-0	1-0-2	2-0.2-0		-10.8476	-12.3716	-2.1		1.6	2.3	1.5	10.3	1.3	0.7	2.3	2.4	1.8	-1.3	10.4	5.6
10	YIL103W	DPH1	Protein required, along with Dph2p, Kti11p, Jjj3p, and Dph5p, for synthesis of diphthamide, which is a modified histidine residue of translation elongation factor 2 (Eft1p or Eft2p); may act in a complex with Dph2p and Kti11p	0-0-0	1-0-2	2-0.2-0		-3.81901	12.6691	-3.1		2	0.5	-1.5	17.3	0.2	0.6	-0.8	2.4	0.6	-2.7	2.9	1.4
10	YNL136W	EAF7	Subunit of the NuA4 histone acetyltransferase complex, which acetylates the N-terminal tails of histones H4 and H2A	0-0-0	1-0-2	2-0.2-0		1.16116	13.1223	-2.4		1	-0.4	1.2	-4.2	2.8	1.9	3.7	6.2	0.9	-6.6	0.1	-0.2
10	YGL016W	KAP122	Karyopherin beta, responsible for import of the Toa1p-Toa2p complex into the nucleus; binds to nucleoporins Nup1p and Nup2p; may play a role in regulation of pleiotropic drug resistance	0-0-0	1-0-2	2-0.2-0		12.6535	11.5544	-2.3		2	4.3	-0.3	16.9	0.8	0	2.2	7.8	1.7	-3.7	-5.2	0.3
10	YBR103W	SIF2	WD40 repeat-containing subunit of the Set3C histone deacetylase complex, which represses early/middle sporulation genes; antagonizes telomeric silencing; binds specifically to the Sir4p N-terminus	0-0-0	1-0-2	2-0.2-0		65	19.3182	1.2	x	1.2	-1.9	1.7	9.7	0	0.9	-0.4	-0.1	0.2	-1.2	-3.6	-1.1
10	YGL253W	HXK2	Hexokinase isoenzyme 2 that catalyzes phosphorylation of glucose in the cytosol; predominant hexokinase during growth on glucose; functions in the nucleus to repress expression of HXK1 and GLK1 and to induce expression of its own gene	0-0-0	1-0-2	2-0.2-0		-21.111	-1.9539	1.8		2.2	4.9	2	14.2	0.5	1.8	2.4	6.4	0.9	4	2.1	6.6
10	YCR033W	SNT1	Subunit of the Set3C deacetylase complex that interacts directly with the Set3C subunit, Sif2p; putative DNA-binding protein; mutant has increased aneuploidy tolerance	0-0-0	1-0-2	2-0.2-0		70	15.346	-2.1	x	4.1	-3.5	2.4	13.1	0.7	2.4	0.6	3.5	1.5	-0.8	-0.8	5.3
10	YGR226C	YGR226C	Dubious open reading frame, unlikely to encode a protein; not conserved in closely related Saccharomyces species; overlaps significantly with a verified ORF, AMA1/YGR225W	0-0-0	1-0-2	2-0.2-0		-16.7174	12.1755	1.2		1.3	4.7	1.2	-2.2	0.6	-0.9	0.8	2.7	1.1	-1.8	-0.3	5.4
10	YOR097C	YOR097C	Putative protein of unknown function; identified as interacting with Hsp82p in a high-throughput two-hybrid screen; YOR097C is not an essential gene	0-0-0	1-0-2	2-0.2-0		2.02358	-18.8822	-1.4		1.5	4	1.4	-1.4	0.7	0.5	2.8	7.4	2.3	-2.6	3.1	4.1
10	YJL057C	YJL057C	Protein kinase of unknown cellular role; putative serine/threonine kinase; expression is induced during mild heat stress; deletion mutants are hypersensitive to copper sulphate and resistant to sorbate; interacts with an N-terminal fragment of Sst2p	0-0-0	1-0-2	2-0.2-0		24.974	0.489088	-1.3	x	-1.3	1.6	1.9	-4.5	1	2.2	4.3	5.7	-1.1	-5.6	1.2	0.2
10	YER088C	DOT6	Protein involved in rRNA and ribosome biogenesis; binds polymerase A and C motif; subunit of the RPD3L histone deacetylase complex; has chromatin specific SANT domain; involved in telomeric gene silencing and filamentation; DOT6 has a paralog, TOD6, that arose from the whole genome duplication	0-0-0	1-0-2	2-0.2-0		5.13514	14.5857	-4.7		1.1	2	2.4	-1.1	2.3	2.6	3.9	6.3	0.7	-5.9	3.8	2.6
10	YKR017C	YKR017C	Putative protein of unknown function; contains a RING finger motif	0-0-0	1-0-2	2-0.2-0		5.16265	12.8618	-2.8		1.1	2	1.4	-3.5	3.1	0.9	2.5	4.7	2.7	1.2	2.2	5.5
10	YPL003W	ULA1	Protein that acts together with Uba3p to activate Rub1p before its conjugation to proteins (neddylation), which may play a role in protein degradation	0-0-0	1-0-2	2-0.2-0		5.73472	16.354	0.5		1.3	4.3	-0.7	9.8	1.6	0.7	2.3	4.7	0	-0.9	3.5	6.7
10	YHL028W	WSC4	ER membrane protein involved in the translocation of soluble secretory proteins and insertion of membrane proteins into the ER membrane; may also have a role in the stress response but has only partial functional overlap with WSC1-3	0-0-0	1-0-2	2-0.2-0		-2.8002	-12.3396	-4.6		1.2	0.5	2	10.6	2.4	3.1	-0.8	4.4	1.3	1.2	2.8	1.9
11	YER186C	YER186C	Putative protein of unknown function	0-0-0	1-0-2	2-0.2-1		-9.30295	15.1131	-3.6		-0.1	2.2	-0.4	-6.7	-0.9	-2	-1.2	-0.4	-1.7	-6.9	-0.8	-3.7
11	YOR011W	AUS1	Plasma membrane sterol transporter of the ATP-binding cassette family; required, along with Pdr11p, for uptake of exogenous sterols and their incorporation into the plasma membrane; activity is stimulated by phosphatidylserine; sterol uptake is required for anaerobic growth because sterol biosynthesis requires oxygen	0-0-0	1-0-2	2-0.2-1		-16.7353	-1.37494	5.9	x	-2.9	1.5	-0.1	-6.5	1.2	0.4	0.6	2.9	-1.7	-7.4	1.7	3.4
11	YDL184C	RPL41A	Ribosomal protein L47 of the large (60S) ribosomal subunit, identical to Rpl41Bp and has similarity to rat L41 ribosomal protein; comprised of only 25 amino acids; rpl41a rpl41b double null mutant is viable	0-0-0	1-0-2	2-0.2-1		-19.6014	-6.52726	-5	x	0.7	-0.2	0.7	-4.9	-0.2	1.7	-2.5	-2.9	0.4	-9.2	-2.5	-2.6
11	YLL030C	YLL030C	Identified in a screen for mutants with increased levels of rDNA transcription; dubious open reading frame unlikely to encode a protein, based on available experimental and comparative sequence data	0-0-0	1-0-2	2-0.2-1		5.7356	18.6053	-2		-0.4	-2.8	1.8	-10.1	1.1	0.4	0.5	0.4	-0.8	-5.8	4.9	5.9
11	YMR245W	YMR245W	Dubious open reading frame unlikely to encode a functional protein, based on available experimental and comparative sequence data	0-0-0	1-0-2	2-0.2-1		-31.7675	-8.3031	-1.9	x	-2.7	-0.6	-0.9	-5.2	1.2	-0.1	1.1	5.8	2.4	-4.8	1.2	1.8
11	YBR040W	FIG1	Integral membrane protein required for efficient mating; may participate in or regulate the low affinity Ca2+ influx system, which affects intracellular signaling and cell-cell fusion during mating	0-0-0	1-0-2	2-0.2-1		-9.99933	-13.3485	-5.5		-0.3	0.8	-0.5	-0.1	-0.5	0	-0.9	-0.4	0.3	-6.9	1.3	0.3
11	YNL072W	RNH201	Ribonuclease H2 catalytic subunit, removes RNA primers during Okazaki fragment synthesis and errant ribonucleotides misincorporated during DNA replication; homolog of RNAse HI; related to human AGS4 which causes Aicardi-Goutieres syndrome	0-0-0	1-0-2	2-0.2-1		-16.0125	0.913445	0.9	x	0.2	-0.9	-2.5	-0.9	1.6	-0.1	1	3.9	0.7	-5.8	-2.7	-1.6
11	YPL036W	PMA2	Plasma membrane H+-ATPase, isoform of Pma1p, involved in pumping protons out of the cell; regulator of cytoplasmic pH and plasma membrane potential	0-0-0	1-0-2	2-0.2-1		-5.69839	-13.7445	-0.6		-1.7	0.9	-0.6	-0.2	-1.2	-0.6	0.3	2.5	-2.6	-5.3	7.7	3.7
11	YLR434C	YLR434C	Dubious open reading frame unlikely to encode a protein, based on available experimental and comparative sequence data; partially overlaps the verified ORF TSR2/YLR435W	0-0-0	1-0-2	2-0.2-1		-0.922701	-12.2963	0.9		1.5	4.8	0.3	-4.4	-0.1	0	-0.4	2.5	-0.8	-3.3	-4	-0.5
11	YPL099C	FMP14	Protein of unknown function; the authentic, non-tagged protein is detected in purified mitochondria in high-throughput studies; null mutant displays elevated frequency of mitochondrial genome loss	0-0-0	1-0-2	2-0.2-1		17.6449	56.2993	-0.8		1.1	4.4	-0.5	-6.9	-1.4	-2.3	-0.5	10.2	0.1	-7.1	-1.4	-0.9
11	YGR238C	KEL2	Protein that functions in a complex with Kel1p to negatively regulate mitotic exit, interacts with Tem1p and Lte1p; localizes to regions of polarized growth; potential Cdc28p substrate	0-0-0	1-0-2	2-0.2-1		-20.8016	-6.75308	-2.6	x	-0.4	1.2	-1.3	-3.8	0	-0.9	0.5	2.7	-0.9	-5.2	-1.2	-1.3
11	YOR052C	YOR052C	Nuclear protein of unknown function; expression induced by nitrogen limitation in a GLN3, GAT1-independent manner and by weak acid; transcriptionally regulated by Rpn4p along with proteasome subunit genes; putative ortholog of human AIRAP, which stimulates proteasome activity in response to arsenic	0-0-0	1-0-2	2-0.2-1		-18.0331	9.43442	-0.4	x	-0.9	2.8	0.9	-4.8	-1.1	-0.2	-0.7	4.6	0.1	-6.1	4.1	6.7
11	YLL001W	DNM1	Dynamin-related GTPase required for mitochondrial fission and morphology; assembles on the cytoplasmic face of mitochondrial tubules at sites at which division will occur; also participates in endocytosis and regulating peroxisome abundance	0-0-0	1-0-2	2-0.2-1		-17.5036	-2.06853	3.2	x	2.5	2.9	-3.9	-5	-1.1	-1.7	2.8	5.5	-1.5	-4.7	1.3	-0.2
11	YPL136W	YPL136W	Dubious open reading frame unlikely to encode a protein, based on available experimental and comparative sequence data; completely overlaps the verified gene GIP3/YPL137C	0-0-0	1-0-2	2-0.2-1		-3.23401	12.0349	4.5		-0.2	0.1	-0.8	-6.4	2.8	1.1	2.1	3.6	1.1	-5.6	3.7	-0.4
11	YGL118C	YGL118C	Dubious open reading frame unlikely to encode a functional protein, based on available experimental and comparative sequence data	0-0-0	1-0-2	2-0.2-1		-2.05843	-13.1395	-6.1		2.2	0.1	0.3	-3.1	0.1	-0.1	-2.4	0.2	-0.3	-7.8	2.1	1.3
11	YDR273W	DON1	Meiosis-specific component of the spindle pole body, part of the leading edge protein (LEP) coat, forms a ring-like structure at the leading edge of the prospore membrane during meiosis II	0-0-0	1-0-2	2-0.2-1		-5.42743	-47.3527	-0.4		-3.4	0.3	-0.8	-8.2	-1.4	-2.3	-0.3	5.6	-1.3	-4.9	-0.5	0
11	YAL030W	SNC1	Vesicle membrane receptor protein (v-SNARE); involved in the fusion between Golgi-derived secretory vesicles with the plasma membrane; proposed to be involved in endocytosis; member of the synaptobrevin/VAMP family of R-type v-SNARE proteins; SNC1 has a paralog, SNC2, that arose from the whole genome duplication	0-0-0	1-0-2	2-0.2-1		-18.2014	-7.26288	0.5	x	-3	-0.6	-1.1	-6.9	1.7	0.8	0.2	5	-0.2	-3.8	0.6	1.7
11	YBR150C	TBS1	Putative protein of unknown function; the authentic, non-tagged protein is detected in highly purified mitochondria in high-throughput studies	0-0-0	1-0-2	2-0.2-1		-17.6987	2.61608	-4	x	-0.8	1.4	-0.6	-5.3	2.9	1.1	1.5	2.7	2.9	-4.2	3.5	-2.7
11	YAL051W	OAF1	Oleate-activated transcription factor; acts alone and as a heterodimer with Pip2p; activates genes involved in beta-oxidation of fatty acids and peroxisome organization and biogenesis; OAF1 has a paralog, PIP2, that arose from the whole genome duplication	0-0-0	1-0-2	2-0.2-1		-20.7216	-5.59575	-3.1	x	-1.8	-1.5	0.1	-5.7	2.6	1.9	0.4	5.5	-0.5	-9.3	0.4	-2
11	YEL017C-A	PMP2	Proteolipid associated with plasma membrane H(+)-ATPase (Pma1p); regulates plasma membrane H(+)-ATPase activity; nearly identical to PMP1	0-0-0	1-0-2	2-0.2-1		-0.73986	24.3205	-0.1		0.2	1.6	0	4.6	1.5	-1.3	-0.6	2.5	-0.5	-4.9	2	-0.7
11	YPL182C	YPL182C	Dubious open reading frame unlikely to encode a protein, based on available experimental and comparative sequence data; partially overlaps the verified gene CTI6/YPL181W	0-0-0	1-0-2	2-0.2-1		12.0194	7.77383	5.3		-3.1	1.2	-1	-5	2.7	-0.8	-0.9	2.1	1.1	-2.9	2.7	2.1
11	YOR382W	FIT2	Mannoprotein that is incorporated into the cell wall via a glycosylphosphatidylinositol (GPI) anchor, involved in the retention of siderophore-iron in the cell wall	0-0-0	1-0-2	2-0.2-1		-16.6883	-0.151266	-0.5	x	0.6	2.4	-0.3	-9.5	-2.4	-1.7	-0.3	2.3	-0.3	-8	3	2.3
11	YJL129C	TRK1	Component of the Trk1p-Trk2p potassium transport system; 180 kDa high affinity potassium transporter; phosphorylated in vivo and interacts physically with the phosphatase Ppz1p, suggesting Trk1p acitivy is regulated by phosphorylation	0-0-0	1-0-2	2-0.2-1		-7.23125	15.2352	2.3		-0.9	1.2	-0.8	0.3	1.9	0.4	-1.8	-0.3	-0.6	2.9	0.9	4.8
11	YOL024W	YOL024W	Putative protein of unknown function; predicted to have thiol-disulfide oxidoreductase active site	0-0-0	1-0-2	2-0.2-1		-43.8272	-1.25238	1.2		-1.2	5.6	-0.3	-9.1	-2.5	2.6	-0.6	4.3	-0.2	-4.7	3.7	1.4
11	YML122C	YML122C	Dubious open reading frame unlikely to encode a protein, based on available experimental and comparative sequence data	0-0-0	1-0-2	2-0.2-1		21.0966	11.5404	3.9		-0.5	-2.1	-0.5	-9.3	0.6	0.7	0.4	4.6	-4.3	-4.7	-0.7	0.8
11	YLL057C	JLP1	Fe(II)-dependent sulfonate/alpha-ketoglutarate dioxygenase, involved in sulfonate catabolism for use as a sulfur source; contains sequence that resembles a J domain (typified by the E. coli DnaJ protein); induced by sulphur starvation	0-0-0	1-0-2	2-0.2-1		-16.4501	-1.9783	0.6		-0.9	-1.8	-3.1	-10.9	-0.2	-1	-1.1	2.7	-1.4	-6.8	-1	-0.2
11	YMR191W	SPG5	Protein required for survival at high temperature during stationary phase; not required for growth on nonfermentable carbon sources	0-0-0	1-0-2	2-0.2-1		-5.93462	-38.0287	5.3		-2.4	-1.6	0.8	-6.2	-1	4.1	-0.8	8.1	-2	-6.9	3.4	1.8
11	YCL044C	MGR1	Subunit of the mitochondrial (mt) i-AAA protease supercomplex, which degrades misfolded mitochondrial proteins; forms a subcomplex with Mgr3p that binds to substrates to facilitate proteolysis; required for growth of cells lacking mtDNA	0-0-0	1-0-2	2-0.2-1		-21.8328	-4.40377	4.7	x	-2	4.8	-0.5	2.7	0.8	1.1	-1.6	5.6	0.1	-4.8	2	3.6
11	YOR354C	MSC6	Protein of unknown function; mutant is defective in directing meiotic recombination events to homologous chromatids; the authentic, non-tagged protein is detected in highly purified mitochondria in high-throughput studies	0-0-0	1-0-2	2-0.2-1		-21.6264	-4.9563	2.7	x	0.2	2.5	-0.8	-7.7	-3	-1.3	-0.6	5.8	-2.1	-8.3	2.1	3.7
11	YMR294W-A	YMR294W-A	Dubious open reading frame unlikely to encode a functional protein, substantially overlaps YMR295C; deletion causes sensitivity to unfolded protein response-inducing agents	0-0-0	1-0-2	2-0.2-1		-16.5068	-5.8151	2.2		0.6	2.2	-0.5	-7.5	-0.3	-1.4	1.9	5.2	-0.5	-0.2	6.6	4.1
11	YOR164C	YOR164C	Protein with a role in insertion of tail-anchored proteins into the ER membrane; forms a complex with Mdy2p; highly conserved across species and homologous to human gene C7orf20	0-0-0	1-0-2	2-0.2-1		-6.02259	-13.6438	1.4		0.5	0.9	-1.5	2.5	0.7	-0.5	2.4	4.9	3	-5.3	0.6	-1.1
11	YDR206W	EBS1	Protein involved in inhibition of translation and nonsense-mediated decay; interacts with cap binding protein Cdc33p and with Nam7p; localizes to P-bodies upon glucose starvation; mRNA abundance regulated by mRNA decay factors	0-0-0	1-0-2	2-0.2-1		-20.6572	-0.921353	2	x	-1.7	3.7	0	-13.3	1.9	0.5	1.2	3.5	-2.8	-10	3	0.5
11	YDR415C	YDR415C	Putative protein of unknown function	0-0-0	1-0-2	2-0.2-1		-4.70467	12.7183	-2.4		0.6	1.6	-0.7	8.5	-0.1	-1.6	0.4	0.2	-1	-6.3	0.1	-2.3
11	YHR086W	NAM8	RNA binding protein, component of the U1 snRNP protein; mutants are defective in meiotic recombination and in formation of viable spores, involved in the formation of DSBs through meiosis-specific splicing of REC107 pre-mRNA; Nam8p regulon embraces the meiotic pre-mRNAs of REC107, HFM1, AMA1 SPO22 and PCH2; the putative RNA binding domains RRM2 and RRM3 are required for Nam8p meiotic function	0-0-0	1-0-2	2-0.2-1		10.5305	13.8495	2		-1	4.7	-2	6.5	0.3	0.9	-0.6	6.4	1.1	-3.9	2	2.6
11	YPL250C	ICY2	Protein of unknown function; mobilized into polysomes upon a shift from a fermentable to nonfermentable carbon source; potential Cdc28p substrate	0-0-0	1-0-2	2-0.2-1		-18.0149	6.41282	-2.9		1.3	-1.5	-0.1	-8.3	-0.4	0.1	-0.9	2.7	-0.8	-6.8	3.2	5.5
11	YOR008C	SLG1	Sensor-transducer of the stress-activated PKC1-MPK1 kinase pathway; involved in maintenance of cell wall integrity; required for mitophagy; involved in organization of the actin cytoskeleton; secretory pathway Wsc1p is required for the arrest of secretion response	0-0-0	1-0-2	2-0.2-1		-3.72768	23.8014	4.3		0.1	1.7	3.4	-9.5	-3	-0.5	-0.8	8	2.1	-5.5	-1.6	3.4
11	YEL043W	YEL043W	Predicted cytoskeleton protein involved in intracellular signalling based on quantitative analysis of protein-protein interaction maps; may interact with ribosomes, based on co-purification studies; contains fibronectin type III domain fold	0-0-0	1-0-2	2-0.2-1		-16.9063	12.8132	-1.5	x	-0.7	3.4	0	-5.2	1.2	-0.3	-0.2	8.9	-0.6	-4.1	-4.8	-4.3
11	YPL060W	LPE10	Mitochondrial inner membrane magnesium transporter, involved in maintenance of mitochondrial magnesium concentrations and membrane potential; indirectly affects splicing of group II introns; functionally and structurally related to Mrs2p	0-0-0	1-0-2	2-0.2-1		-17.6178	-11.5524	0.9		-0.6	2.4	-1.2	-3.6	-3.1	0.4	-0.3	4.4	-0.6	-6	2.5	-0.3
11	YNL193W	YNL193W	Putative protein of unknown function; exhibits a two-hybrid interaction with Yhr151cp in a large-scale analysis	0-0-0	1-0-2	2-0.2-1		11.4267	6.58201	-5.1		0.5	-1	-0.2	0.7	0.3	0	-0.8	-0.4	0.4	-3.5	1.4	3
11	YDL194W	SNF3	Plasma membrane low glucose sensor that regulates glucose transport; contains 12 predicted transmembrane segments and a long C-terminal tail required for induction of hexose transporters; also senses fructose and mannose; similar to Rgt2p	0-0-0	1-0-2	2-0.2-1		10.1872	-8.08979	2.5		2	1.1	1.4	-4	-0.6	-0.6	-1.7	0.8	-0.7	-5.4	4.9	0.1
11	YBL107C	YBL107C	Putative protein of unknown function; green fluorescent protein (GFP)-fusion protein localizes to the cytoplasm; YBL107C is not an essential gene	0-0-0	1-0-2	2-0.2-1		-18.1129	-2.11338	-3.1	x	-1.1	0.4	-1.3	-9.2	-0.6	-1.3	0.6	2.4	-1	-4.4	4.3	-1.1
11	YOR017W	PET127	Protein with a role in 5'-end processing of mitochondrial RNAs, located in the mitochondrial membrane	0-0-0	1-0-2	2-0.2-1		-23.5024	-7.12379	-1	x	-0.1	5.7	0.2	-5.5	-1.3	-0.2	1.3	4.5	-0.9	-6.4	3	2.1
11	YOL116W	MSN1	Transcriptional activator involved in regulation of invertase and glucoamylase expression, invasive growth and pseudohyphal differentiation, iron uptake, chromium accumulation, and response to osmotic stress; localizes to the nucleus	0-0-0	1-0-2	2-0.2-1		10.0026	1.89596	-4.2		0.1	-0.3	1.3	-8.2	1.9	2.9	1.3	4.2	-0.5	-7.5	3.2	2.7
11	YLR028C	ADE16	Enzyme of 'de novo' purine biosynthesis containing both 5-aminoimidazole-4-carboxamide ribonucleotide transformylase and inosine monophosphate cyclohydrolase activities, isozyme of Ade17p; ade16 ade17 mutants require adenine and histidine	0-0-0	1-0-2	2-0.2-1		-6.71666	19.3056	3.3		-2.1	-0.5	-0.9	-7.9	2.3	4.8	-0.3	4.1	1.8	-2	5.3	6.1
11	YOR273C	TPO4	Polyamine transport protein, recognizes spermine, putrescine, and spermidine; localizes to the plasma membrane; member of the major facilitator superfamily	0-0-0	1-0-2	2-0.2-1		-7.30301	-14.9958	-4.1		1	2.7	-1.4	-3.4	-2.2	-1.8	1.1	0.9	-1.5	-8.2	0.7	-3.7
11	YOR363C	PIP2	Autoregulatory oleate-specific transcriptional activator of peroxisome proliferation, contains Zn(2)-Cys(6) cluster domain, forms heterodimer with Oaf1p, binds oleate response elements (OREs), activates beta-oxidation genes; PIP2 has a paralog, OAF1, that arose from the whole genome duplication	0-0-0	1-0-2	2-0.2-1		-24.4566	-6.69599	0	x	-0.4	3.3	0.7	-8.5	0.1	0.7	0.8	5.1	0.8	-8.2	4.3	3.1
11	YML030W	YML030W	Cytochrome c oxidase subunit; required for assembly of the Complex III-Complex IV supercomplex, and for assembly of Cox13p and Rcf2p into cytochrome c oxidase; similar to Rcf2p, and either Rcf1p or Rcf2p is required for late-stage assembly of the Cox12p and Cox13p subunits and for cytochrome c oxidase activity; required for growth under hypoxic conditions; member of the hypoxia induced gene famil…	0-0-0	1-0-2	2-0.2-1		-25.7065	-6.40731	3.7	x	-2	-0.3	-0.5	-4.5	3	3.3	0.9	5.4	-1.4	-2.1	-0.3	1.9
11	YML037C	YML037C	Putative protein of unknown function with some characteristics of a transcriptional activator; may be a target of Dbf2p-Mob1p kinase; GFP-fusion protein co-localizes with clathrin-coated vesicles; YML037C is not an essential gene	0-0-0	1-0-2	2-0.2-1		-16.1991	4.95204	-3.1	x	-1	0.5	0.1	-7	1.4	1.3	0.6	5.1	0.2	-2.8	0.8	4.5
11	YPL159C	PET20	Mitochondrial protein, required for respiratory growth under some conditions and for stability of the mitochondrial genome	0-0-0	1-0-2	2-0.2-1		1.42877	65	3.6		0	3.3	-0.4	-6.2	1.4	0.1	0.9	3.9	-0.8	-3.9	0.8	-4.8
11	YJL133W	MRS3	Iron transporter that mediates Fe2+ transport across the inner mitochondrial membrane; mitochondrial carrier family member, similar to and functionally redundant with Mrs4p; active under low-iron conditions; may transport other cations	0-0-0	1-0-2	2-0.2-1		2.00713	15.9104	3.6		-1.1	3	1.2	5.5	-1.9	0.2	3.5	4.6	-1.3	-5.3	1.8	-0.7
11	YGR184C	UBR1	E3 ubiquitin ligase (N-recognin), forms heterodimer with Rad6p to ubiquitinate substrates in the N-end rule pathway; regulates peptide transport via Cup9p ubiquitination; mutation in human UBR1 causes Johansson-Blizzard Syndrome (JBS)	0-0-0	1-0-2	2-0.2-1		6.7421	16.1798	3.8		-1.6	-1.3	-1	-6.4	3.2	1.8	-3.5	1.8	0.4	-0.1	1.3	-2.3
11	YPL150W	YPL150W	Protein kinase of unknown cellular role; binds phosphatidylinositols and cardiolipin in a large-scale study	0-0-0	1-0-2	2-0.2-1		13.4528	-5.95118	1.1		-0.8	3.5	-1.3	1.9	1.3	3.8	1.9	4.2	-0.9	-1.4	1.7	-2.1
11	YPL260W	YPL260W	Putative substrate of cAMP-dependent protein kinase (PKA); green fluorescent protein (GFP)-fusion protein localizes to the cytoplasm and nucleus; YPL260W is not an essential gene	0-0-0	1-0-2	2-0.2-1		-6.16148	-16.9433	-1.8		1.1	2.9	1	-10.8	-0.8	0.2	2.2	3.4	0.2	-5.8	1.3	2.3
11	YGR196C	FYV8	Protein of unknown function, required for survival upon exposure to K1 killer toxin	0-0-0	1-0-2	2-0.2-1		14.1871	3.06996	7		0.7	-0.6	-1.3	5	-0.5	1	-2.5	2.1	-1.1	-2.9	2.6	11.3
11	YCL047C	YCL047C	ATPase involved in the protein quality control and filamentation pathways; interacts physically with Kss1p and suppresses the filamentation defect of a kss1 deletion; also interacts with Ubc7p	0-0-0	1-0-2	2-0.2-1		18.9242	-5.07658	3.1		-0.7	1	-0.4	8.4	1.3	0	-1.3	-0.4	1	-3.3	2.8	4.6
11	YLL049W	LDB18	Component of the dynactin complex, which is required for dynein activity; null mutant exhibits defects in nuclear migration and spindle orientation and has reduced affinity for alcian blue dye; has homology to mammalian dynactin subunit p24	0-0-0	1-0-2	2-0.2-1		11.5985	11.9035	1.7		-1.3	0.1	-0.2	-10.1	0.7	1.6	-1.5	4.7	0.6	-4.3	3.7	5.9
11	YJL163C	YJL163C	Putative protein of unknown function	0-0-0	1-0-2	2-0.2-1		-0.837215	13.8017	-4.7		1.1	4.2	0	0.6	0.2	0.7	0.7	3.1	-0.7	-3.6	1.9	4.1
11	YLR416C	YLR416C	Dubious open reading frame unlikely to encode a functional protein, based on available experimental and comparative sequence data	0-0-0	1-0-2	2-0.2-1		-4.30655	-13.4771	2.3		-2	3.3	2.4	3.6	0.5	0.5	1.6	3.1	-0.4	-3.3	4.7	5.1
11	YOL036W	YOL036W	Protein of unknown function; potential Cdc28p substrate	0-0-0	1-0-2	2-0.2-1		-18.6242	-6.83788	-1.3	x	1	5.4	0.1	-10.9	-2.5	-1.2	0.5	6.5	-0.9	-6.1	-3.4	4
11	YDR006C	SOK1	Protein whose overexpression suppresses the growth defect of mutants lacking protein kinase A activity; involved in cAMP-mediated signaling; localized to the nucleus; similar to the mouse testis-specific protein PBS13	0-0-0	1-0-2	2-0.2-1		-0.899781	-15.725	1.6		-0.7	2.5	-1.2	4	1.4	-0.5	1.1	3	1.1	-0.1	1.1	-0.7
11	YJL058C	BIT61	Subunit of TORC2 (Tor2p-Lst8p-Avo1-Avo2-Tsc11p-Bit61p-Slm1p-Slm2p), a membrane-associated complex that regulates cell cycle-dependent actin cytoskeletal dynamics during polarized growth and cell wall integrity	0-0-0	1-0-2	2-0.2-1		10.1521	1.72948	-0.2		0.8	0.5	1.6	0.3	0.6	1.5	0.5	5.2	-1.6	-4.6	3.2	-1.4
11	YPR126C	YPR126C	Dubious open reading frame unlikely to encode a functional protein, based on available experimental and comparative sequence data	0-0-0	1-0-2	2-0.2-1		0.147727	14.6063	-5.1		0.3	-1.9	0.5	-5.7	0.7	0.4	-2.6	-2.7	2.6	-3.1	3.4	4.2
11	YDL052C	SLC1	1-acyl-sn-glycerol-3-phosphate acyltransferase, catalyzes the acylation of lysophosphatidic acid to form phosphatidic acid, a key intermediate in lipid metabolism; enzymatic activity detected in lipid particles and microsomes	0-0-0	1-0-2	2-0.2-1		-5.34685	-12.4385	-4.3		-0.2	-0.2	1.4	4	2.2	1.6	-1.4	1.4	2	-5.7	4.3	1.7
11	YBL054W	YBL054W	PAC motif binding protein involved in rRNA and ribosome biogenesis; subunit of the RPD3L histone deacetylase complex; Myb-like HTH transcription factor; hypophosphorylated by rapamycin treatment in a Sch9p-dependent manner; TOD6 has a paralog, DOT6, that arose from the whole genome duplication	0-0-0	1-0-2	2-0.2-1		9.34852	12.357	2.5		0.3	2.3	-1.9	0.7	-1.2	-1.5	-1.3	0.9	-0.9	-6	0.4	5.1
11	YBL066C	SEF1	Putative transcription factor, has homolog in Kluyveromyces lactis	0-0-0	1-0-2	2-0.2-1		9.85585	36.2407	-1.6		0.3	2	-1.1	-3.4	-0.6	-0.3	-0.8	0.9	-0.3	-5.9	2.1	1.6
11	YPR022C	YPR022C	Putative transcription factor, as suggested by computational analysis; green fluorescent protein (GFP)-fusion protein localizes to both the cytoplasm and the nucleus and is induced in response to the DNA-damaging agent MMS	0-0-0	1-0-2	2-0.2-1		3.43475	-12.239	-6.7		1.6	1.6	0.1	2.1	-0.3	-0.3	0.2	0.9	-1.2	-8.6	2.3	-1
11	YDL023C	YDL023C	Dubious open reading frame, unlikely to encode a protein; not conserved in other Saccharomyces species; overlaps the verified gene GPD1; deletion confers sensitivity to GSAO; deletion in cyr1 mutant results in loss of stress resistance	0-0-0	1-0-2	2-0.2-1		8.96586	-16.1865	-2.3		1.2	0.8	0.7	3.5	1.1	-2.5	2.7	3.1	-0.1	-6.7	3.6	2.9
11	YBR114W	RAD16	Protein that recognizes and binds damaged DNA in an ATP-dependent manner (with Rad7p) during nucleotide excision repair; subunit of Nucleotide Excision Repair Factor 4 (NEF4) and the Elongin-Cullin-Socs (ECS) ligase complex	0-0-0	1-0-2	2-0.2-1		-4.4244	-21.4071	-4.8		1.5	0	0.4	-1.9	-1	-0.1	-2.3	-0.4	0.3	-6.4	1.6	1.1
11	YGL213C	SKI8	Ski complex component and WD-repeat protein, mediates 3'-5' RNA degradation by the cytoplasmic exosome; also required for meiotic double-strand break recombination; null mutants have superkiller phenotype	0-0-0	1-0-2	2-0.2-1		-25.7507	-0.390723	7.5	x	-3.6	1.9	0.2	-13.1	1.5	-1.1	-1.3	2.8	1.7	0.5	4.4	2
11	YDL187C	YDL187C	Dubious ORF unlikely to encode a functional protein, based on available experimental and comparative sequence data	0-0-0	1-0-2	2-0.2-1		-16.8465	-4.98774	3		-2.4	-0.3	-0.7	-6.2	-1.6	-1.7	-0.1	0.1	-1.2	-3.9	0.3	0.5
11	YNL037C	IDH1	Subunit of mitochondrial NAD(+)-dependent isocitrate dehydrogenase, which catalyzes the oxidation of isocitrate to alpha-ketoglutarate in the TCA cycle	0-0-0	1-0-2	2-0.2-1		-25.6327	-5.01934	-2.2	x	-1	1.4	-1.9	-6.1	-0.5	-1.3	-0.4	2.4	-1	-6.1	0.3	0.3
11	YER053C	PIC2	Mitochondrial phosphate carrier, imports inorganic phosphate into mitochondria; functionally redundant with Mir1p but less abundant than Mir1p under normal conditions; expression is induced at high temperature	0-0-0	1-0-2	2-0.2-1		1.69973	-17.5402	-0.8		0.3	2.2	0.2	-1.1	2.5	1.3	-2.3	2.9	-0.5	-3.5	3.2	0.6
11	YER057C	HMF1	Member of the p14.5 protein family with similarity to Mmf1p, functionally complements Mmf1p function when targeted to mitochondria; heat shock inducible; high-dosage growth inhibitor; forms a homotrimer in vitro	0-0-0	1-0-2	2-0.2-1		3.99418	-19.7539	-2.5		-1.4	-1.2	-0.1	5.4	1.3	0.7	-3.1	1.4	-0.9	-5	2.1	0.5
11	YGL144C	ROG1	Protein with putative serine active lipase domain	0-0-0	1-0-2	2-0.2-1		-11.7015	16.2533	-1.4		4.4	2.6	0.2	-4.6	-0.3	0.9	-0.4	-0.8	0.3	-3	1.8	-1.6
11	YER078C	YER078C	Mitochondrial aminopeptidase; cleaves the N termini of at least 38 imported proteins after cleavage by the mitochondrial processing peptidase (MPP), thereby increasing their stability; member of the aminopeptidase P family	0-0-0	1-0-2	2-0.2-1		8.56443	13.5438	-3.6		0.1	2	-0.2	-6.2	5	0	-0.4	4.4	-2.6	-7.1	2.3	1.2
11	YER130C	YER130C	Protein of unknown function; transcription is regulated by Haa1p, Sok2p and Zap1p transcriptional activators; computational analysis suggests a role as a transcription factor; C. albicans homolog (MNL1) plays a role in adaptation to stress	0-0-0	1-0-2	2-0.2-1		-7.04627	14.0156	-5		-0.2	0.2	0.7	-3.2	-0.3	-0.7	-0.1	-0.4	-0.8	-8.2	1.6	-0.8
11	YHR076W	PTC7	Type 2C protein phosphatase (PP2C); alternatively spliced to create two mRNA isoforms; protein from spliced form localizes to the mitochondria while the one from the unspliced form is localized to the nuclear envelope	0-0-0	1-0-2	2-0.2-1		11.9521	-6.65879	5.9		-2.9	0.4	0.3	11.2	1.4	-0.1	-3.4	3.9	-1.5	-2.6	3	0.1
11	YBR024W	SCO2	Protein anchored to the mitochondrial inner membrane, similar to Sco1p and may have a redundant function with Sco1p in delivery of copper to cytochrome c oxidase; interacts with Cox2p	0-0-0	1-0-2	2-0.2-1		-11.8222	-12.1677	-5.1		1.5	0.2	-0.5	-0.3	-0.1	0.3	-0.8	0.2	-0.5	-4.7	1.9	1.1
11	YFR024C	YFR024C	#N/A	0-0-0	1-0-2	2-0.2-1		-15.6295	-14.4434	-3.1		-0.9	-0.5	2.1	3	0	-0.5	-0.1	2.3	0.3	-6.1	6.7	1.7
11	YBR066C	NRG2	Transcriptional repressor that mediates glucose repression and negatively regulates filamentous growth; has similarity to Nrg1p	0-0-0	1-0-2	2-0.2-1		-19.9885	-3.30386	-4.4	x	-0.2	-0.6	-1	-5.6	-0.2	-0.8	-2.4	-2.4	4	-7.4	3.4	2.1
11	YMR234W	RNH1	Ribonuclease H1; able to bind double-stranded RNAs and RNA-DNA hybrids; associates with RNAse polymerase I; the homolog of mammalian RNAse HII (the S. cerevisiae homolog of mammalian RNAse HI is RNH201)	0-0-0	1-0-2	2-0.2-1		-22.769	6.49458	3.1		-1.6	0.3	-1.4	-4.2	1.4	1.2	2.1	5.2	1	-4	2.7	0.2
11	YOR275C	RIM20	Protein involved in proteolytic activation of Rim101p in response to alkaline pH; PalA/AIP1/Alix family member; interaction with the ESCRT-III subunit Snf7p suggests a relationship between pH response and multivesicular body formation	0-0-0	1-0-2	2-0.2-1		-6.13147	-12.0131	-1.9		-2.1	1.2	0.2	12.8	0.7	1.4	-5	-2.3	3.6	-4.8	4.2	4.6
11	YNL034W	YNL034W	Putative protein of unknown function; YNL034W is not an essential gene	0-0-0	1-0-2	2-0.2-1		-17.5163	-6.89355	-1.5	x	1.1	4.7	-2.4	-6.9	-0.6	-1.6	3.5	3.2	0.3	-6.5	7.6	-2.1
11	YBL032W	HEK2	RNA binding protein involved in the asymmetric localization of ASH1 mRNA; represses translation of ASH1 mRNA, an effect reversed by Yck1p-dependent phosphoryation; regulates telomere position effect and length; similarity to hnRNP-K	0-0-0	1-0-2	2-0.2-1		12.2232	-7.58438	1.4		1.2	2.7	-0.9	6.7	0.3	-0.6	1.1	7.8	-1.8	-3.7	-2.1	1.3
11	YLL024C	SSA2	ATP binding protein involved in protein folding and vacuolar import of proteins; member of heat shock protein 70 (HSP70) family; associated with the chaperonin-containing T-complex; present in the cytoplasm, vacuolar membrane and cell wall; 98% identical with Ssa1p, but subtle differences between the two proteins provide functional specificity with respect to propagation of yeast [URE3] prions an…	0-0-0	1-0-2	2-0.2-1		-17.1875	3.84301	2.1		-3.1	-3	-1.9	-10.5	3.3	0.2	-2.3	1.7	2.9	-4.4	-0.4	-0.5
11	YNL043C	YNL043C	Dubious open reading frame unlikely to encode a protein, based on available experimental and comparative sequence data; partially overlaps the verified gene YIP3/YNL044W	0-0-0	1-0-2	2-0.2-1		-8.1179	25.5496	-6.4		0.6	1.3	0.6	0.4	1.1	0.6	-0.4	0.8	0.8	-6.7	-0.2	-1.8
11	YPL098C	MGR2	Subunit of the TIM23 translocase complex; acts to couple Tim21p with the core Tim23 translocase; absolutely required for mitochondrial import of presequence-containing proteins at elevated temperature; required for viability of cells lacking the mitochondrial genome (petite-negative phenotype)	0-0-0	1-0-2	2-0.2-1		-19.1756	-11.119	-2.5	x	0.4	-1.4	1.2	-5.2	0.7	-0.1	-0.1	3.1	-1.3	-6.7	-3.7	-2.6
11	YMR225C	MRPL44	Mitochondrial ribosomal protein of the large subunit	0-0-0	1-0-2	2-0.2-1		-12.1738	15.355	-1.6		-1.8	-1	-0.4	-7.7	2.3	-0.4	0.8	3.1	-0.7	-4.7	3.1	4.2
11	YHR082C	KSP1	Ser/thr protein kinase; associates with TORC1 and likely involved in TOR signaling cascades; negative regulator of autophagy; nuclear translocation required for haploid filamentous growth; regulates filamentous growth induced nuclear translocation of Bcy1p, Fus3p, and Sks1p; overproduction causes allele-specific suppression of prp20-10	0-0-0	1-0-2	2-0.2-1		22.6313	-6.68779	-1.9		-1.5	1.9	-0.4	-2.1	1	0.4	-1.3	6.6	-0.7	-5.5	0.5	0.1
11	YDR471W	RPL27B	Protein component of the large (60S) ribosomal subunit, nearly identical to Rpl27Ap and has similarity to rat L27 ribosomal protein	0-0-0	1-0-2	2-0.2-1		-10.5338	-15.4171	3.1		0.3	-0.4	4	-8.9	3.9	4.4	-5.3	-2.9	0.7	-5.9	1.6	2.3
11	YGL219C	MDM34	Mitochondrial component of the ERMES complex that links the ER to mitochondria and may promote inter-organellar calcium and phospholipid exchange as well as coordinating mitochondrial DNA replication and growth	0-0-0	1-0-2	2-0.2-1		-21.8422	-8.84448	1.4		-2.3	-0.7	-1.8	-9.5	2.5	1.6	-2.6	0.7	2.9	-8.1	-1.4	-7.9
11	YIL152W	YIL152W	Putative protein of unknown function	0-0-0	1-0-2	2-0.2-1		-17.2921	-4.44104	-2.4	x	-0.5	1.7	-1.6	-5.5	0.3	0.2	1.3	5.2	0.7	-3.1	3.9	0.6
11	YNL140C	YNL140C	Protein of unknown function; expressed at both mRNA and protein levels; partially overlaps THO2/YNL139C	0-0-0	1-0-2	2-0.2-1		0.424831	-14.3753	0.3		0.9	1.4	-1.3	6	-2.1	-1	-2.5	-1.1	-0.9	-4	1.3	0.4
11	YFL031W	HAC1	Basic leucine zipper (bZIP) transcription factor (ATF/CREB1 homolog) that regulates the unfolded protein response, via UPRE binding, and membrane biogenesis; ER stress-induced splicing pathway facilitates efficient Hac1p synthesis	0-0-0	1-0-2	2-0.2-1		0.578324	20.7391	2.4		-2.4	0.9	-1.3	-8.9	0.2	-3.5	-1.9	5	0.9	-1.6	2.8	3.3
11	YNL004W	HRB1	Poly(A+) RNA-binding protein, involved in the export of mRNAs from the nucleus to the cytoplasm; similar to Gbp2p and Npl3p	0-0-0	1-0-2	2-0.2-1		-21.3651	-6.17483	-6.2	x	-0.1	0.2	-0.7	-6.6	0.2	0.3	-0.2	1	-1.3	-7.9	0.4	0
11	YMR183C	SSO2	Plasma membrane t-SNARE involved in fusion of secretory vesicles at the plasma membrane; syntaxin homolog that is functionally redundant with Sso1p	0-0-0	1-0-2	2-0.2-1		-18.382	3.02338	-1.7	x	-0.6	0.8	-1.1	-1.6	0.8	0.2	2.1	5.8	-0.3	-3.6	0.1	3.1
11	YOR337W	TEA1	Ty1 enhancer activator required for full levels of Ty enhancer-mediated transcription; C6 zinc cluster DNA-binding protein	0-0-0	1-0-2	2-0.2-1		-17.7229	-1.07635	-1.7	x	-0.5	0	0.5	-6	2.7	0.1	-1	8	0.7	-9.5	2	6.2
11	YMR025W	CSI1	Subunit of the Cop9 signalosome, which is required for deneddylation, or removal of the ubiquitin-like protein Rub1p from Cdc53p (cullin); involved in adaptation to pheromone signaling	0-0-0	1-0-2	2-0.2-1		-20.3129	5.35141	-0.8	x	0.8	0.5	-2.9	-6.9	-0.5	-1.6	-0.7	1.3	-2.4	-7	-0.5	-1.4
11	YCR077C	PAT1	Topoisomerase II-associated deadenylation-dependent mRNA-decapping factor; also required for faithful chromosome transmission, maintenance of rDNA locus stability, and protection of mRNA 3'-UTRs from trimming; functionally linked to Pab1p	0-0-0	1-0-2	2-0.2-1		-3.59662	-17.8835	-0.6		0.4	-0.5	2.2	-3.8	0	0.8	0.1	2.6	1.9	-3.8	0.8	1.8
12	YJR134C	SGM1	Protein of unknown function, required for wild-type growth rate on galactose and mannose; localizes to COPI coated vesicles and the Golgi apparatus	0-0-0	1-0-2	2-0.2-2	3-0.2.2-0	2.96971	-12.8112	-4.3		1.3	2.8	1	-4.9	0.7	0.5	-0.7	1	1.5	-7	0.5	-0.9
12	YDR513W	GRX2	Cytoplasmic glutaredoxin; thioltransferase, glutathione-dependent disulfide oxidoreductase involved in maintaining redox state of target proteins, also exhibits glutathione peroxidase activity, expression induced in response to stress; GRX2 has a paralog, GRX1, that arose from the whole genome duplication	0-0-0	1-0-2	2-0.2-2	3-0.2.2-0	-6.09553	-37.7836	-6.6		4	1.7	2.3	-3.5	0.4	1.5	-1.5	1.1	0.9	-6.2	4.2	2.1
12	YBR148W	YSW1	Protein required for normal prospore membrane formation; interacts with Gip1p, which is the meiosis-specific regulatory subunit of the Glc7p protein phosphatase; expressed specifically in spores and localizes to the prospore membrane	0-0-0	1-0-2	2-0.2-2	3-0.2.2-0	-1.92639	-12.5266	-6.6		0.9	1.9	2.6	-2.2	0.7	2.1	-1.1	3.4	1.7	-5.3	4.6	3.8
12	YCR030C	SYP1	Protein of unknown function that is involved in endocytic site formation; may regulate assembly and disassembly of the septin ring; colocalizes and interacts with septin subunits; potential role in actin cytoskeletal organization	0-0-0	1-0-2	2-0.2-2	3-0.2.2-0	-5.29557	-14.2327	-8.3		1.1	1.1	3.4	-3.3	1.4	2.9	-0.6	2.6	1.9	-6	5	3.9
12	YDL177C	YDL177C	Putative protein of unknown function; similar to the mouse IMPACT gene; YDL177C is not an essential gene	0-0-0	1-0-2	2-0.2-2	3-0.2.2-0	-3.09722	-13.5569	-6		1.7	2	2.1	-4.6	1.3	1.3	0.2	1.1	1.9	-4.7	2.5	2.8
12	YDR519W	FPR2	Membrane-bound peptidyl-prolyl cis-trans isomerase (PPIase), binds to the drugs FK506 and rapamycin; expression pattern suggests possible involvement in ER protein trafficking	0-0-0	1-0-2	2-0.2-2	3-0.2.2-0	-5.30151	-14.2877	-5.2		3.5	1.6	1.2	0.9	0.5	1.4	0.5	1.3	0.7	-5.3	6.1	3.1
12	YGL050W	YGL050W	tRNA methyltransferase required for synthesis of wybutosine, a modified guanosine found at the 3'-position adjacent to the anticodon of phenylalanine tRNA which supports reading frame maintenance by stabilizing codon-anticodon interactions	0-0-0	1-0-2	2-0.2-2	3-0.2.2-0	-1.787	-12.6312	-4.7		1.2	4	0.2	-2.2	0.5	0.7	-1.5	2.3	0.6	-5.8	3.1	1.5
12	YGL108C	YGL108C	Protein of unknown function, predicted to be palmitoylated; green fluorescent protein (GFP)-fusion protein localizes to the cell periphery	0-0-0	1-0-2	2-0.2-2	3-0.2.2-0	-2.9765	-16.0432	-1.7		1.1	1.4	2.2	0.8	1.3	2.4	0.5	3.4	0.4	-4.1	5.9	1.9
12	YOL048C	YOL048C	Putative protein of unknown function; identified in a screen for mutants with increased levels of rDNA transcription; green fluorescent protein (GFP)-fusion protein localizes to lipid particles	0-0-0	1-0-2	2-0.2-2	3-0.2.2-0	-9.25743	-13.5005	-3.1		2.3	3.9	1.7	-8.3	0.4	1.3	-1.5	5.9	-0.2	-5	3.5	2.3
12	YFL019C	YFL019C	Dubious open reading frame unlikely to encode a protein; YFL019C is not an essential gene	0-0-0	1-0-2	2-0.2-2	3-0.2.2-0	-4.88069	-12.2102	-1.5		0.9	1.3	1.1	-0.7	0.1	0.4	-0.6	4.5	1.5	-4	8.6	2.7
12	YHR132W-A	IGO2	Protein required for initiation of G0 program; prevents degradation of nutrient-regulated mRNAs via the 5'-3' mRNA decay pathway; phosphorylated by Rim15p; GFP protein localizes to the cytoplasm and nucleus; similar to Igo1p	0-0-0	1-0-2	2-0.2-2	3-0.2.2-0	-3.81273	-12.7126	-3.4		3.9	3	-0.1	-5	0	0.2	0.2	4.1	1	-5.2	5.2	6.9
12	YDR463W	STP1	Transcription factor, undergoes proteolytic processing by SPS (Ssy1p-Ptr3p-Ssy5p)-sensor component Ssy5p in response to extracellular amino acids; activates transcription of amino acid permease genes and may have a role in tRNA processing	0-0-0	1-0-2	2-0.2-2	3-0.2.2-0	-8.69635	-12.888	-5.8		1	1.4	3.6	-1.6	0.7	3.5	-1.6	5.5	1.6	-8.7	-1.6	2
12	YPL034W	YPL034W	Putative protein of unknown function; YPL034W is not essential gene	0-0-0	1-0-2	2-0.2-2	3-0.2.2-0	-4.36835	-14.1922	-4.2		0.2	2.3	2.7	0.1	1	2.2	-0.8	2.6	1.3	-3.8	8.1	3.5
12	YLR246W	ERF2	Subunit of a palmitoyltransferase, composed of Erf2p and Shr5p, that adds a palmitoyl lipid moiety to heterolipidated substrates such as Ras1p and Ras2p through a thioester linkage; mutants partially mislocalize Ras2p to the vacuole	0-0-0	1-0-2	2-0.2-2	3-0.2.2-0	-8.30419	-14.9549	-7.4		2.9	3.9	3	-2.7	0.9	2.4	-0.4	2.9	1.9	-6.2	4.8	2.4
12	YDR533C	HSP31	Possible chaperone and cysteine protease with similarity to E. coli Hsp31; member of the DJ-1/ThiJ/PfpI superfamily, which includes human DJ-1 involved in Parkinson's disease; exists as a dimer and contains a putative metal-binding site	0-0-0	1-0-2	2-0.2-2	3-0.2.2-0	-8.92183	-15.1801	-7.5		1.7	2.3	1.9	-1.4	0.9	2.4	-0.5	1.4	2.2	-6.2	5.3	3.7
12	YMR101C	SRT1	Cis-prenyltransferase involved in synthesis of long-chain dolichols (19-22 isoprene units; as opposed to Rer2p which synthesizes shorter-chain dolichols); localizes to lipid bodies; transcription is induced during stationary phase	0-0-0	1-0-2	2-0.2-2	3-0.2.2-0	10.8632	1.53726	-5.1		2.9	1.2	1.4	-6.3	1.1	1.7	0.9	3.1	-0.2	-7	3.5	0.3
12	YDR458C	YDR458C	Inner nuclear membrane (INM) protein; contains helix-extension-helix (HEH) motif, nuclear localization signal sequence; targeting to the INM requires the Srp1p-Kap95p karyopherins and the Ran cycle	0-0-0	1-0-2	2-0.2-2	3-0.2.2-0	-2.5452	-15.9667	-4.6		3.2	1.3	2.3	0.1	0	1	1.8	2.8	-0.4	-5.2	6	1.2
13	YBR027C	YBR027C	Dubious open reading frame unlikely to encode a protein, based on available experimental and comparative sequence data	0-0-0	1-0-2	2-0.2-2	3-0.2.2-1	-22.792	-6.90194	-4	x	-1	2.2	0	-5.2	2.4	1.2	1.3	3.5	0.7	-2.8	4.5	-0.5
13	YBR057C	MUM2	Cytoplasmic protein essential for meiotic DNA replication and sporulation; interacts with Orc2p, which is a component of the origin recognition complex	0-0-0	1-0-2	2-0.2-2	3-0.2.2-1	-19.0656	-5.72622	-2.7	x	-0.1	4.4	0.9	-4	1.8	2.1	1.3	4.6	0.7	-2.1	3.4	0.1
13	YIL153W	RRD1	Peptidyl-prolyl cis/trans-isomerase; activator of the phosphotyrosyl phosphatase activity of PP2A; involved in G1 phase progression, microtubule dynamics, bud morphogenesis and DNA repair; required for rapid reduction of Sgs1p levels in response to rapamycin; subunit of the Tap42p-Sit4p-Rrd1p complex	0-0-0	1-0-2	2-0.2-2	3-0.2.2-1	-18.2244	-10.602	-1.9		0.7	2.8	1.5	-9.7	1.8	1.6	1.5	2.5	1.4	-4.1	-3.6	6.2
13	YNR014W	YNR014W	Putative protein of unknown function; expression is cell-cycle regulated, Azf1p-dependent, and heat-inducible	0-0-0	1-0-2	2-0.2-2	3-0.2.2-1	-17.0036	-3.85818	-5.7	x	0.6	1.6	-0.3	-5.4	0.5	0.7	0	3.3	-0.4	-5.8	1.8	-2.4
13	YNL020C	ARK1	Serine/threonine protein kinase involved in regulation of the cortical actin cytoskeleton; involved in control of endocytosis	0-0-0	1-0-2	2-0.2-2	3-0.2.2-1	-17.7599	-7.77637	-6.3	x	0.4	2.7	0.3	-5.5	0.9	1	0.4	2.7	0.4	-4.2	2.8	0.5
13	YOR345C	YOR345C	Dubious ORF unlikely to encode a protein, based on available experimental and comparative sequence data; overlaps the verified gene REV1; null mutant displays increased resistance to antifungal agents gliotoxin, cycloheximide and H2O2	0-0-0	1-0-2	2-0.2-2	3-0.2.2-1	-20.367	-8.79868	-10.5	x	1.8	2.4	1.1	-7.3	1	1.9	1.8	3.6	0	-6.3	-0.4	-0.4
13	YNR002C	ATO2	Putative transmembrane protein involved in export of ammonia, a starvation signal that promotes cell death in aging colonies; phosphorylated in mitochondria; member of the TC 9.B.33 YaaH family; homolog of Ady2p and Y. lipolytica Gpr1p	0-0-0	1-0-2	2-0.2-2	3-0.2.2-1	-19.2174	-2.83722	-4.9	x	0.1	2.4	-0.4	-4.2	1.4	0.5	-0.2	1.7	-0.4	-4.5	2.4	0.5
13	YNR048W	YNR048W	Protein that interacts specifically in vivo with phospholipid translocase (flippase) Dnf3p; similar to Cdc50p, which is an essential interaction partner of the flippase Drs2p	0-0-0	1-0-2	2-0.2-2	3-0.2.2-1	-20.6621	-5.30218	-7.2	x	1	2	0.5	-6.6	2	2.8	0.6	2.2	0.9	-3.7	4.7	-0.7
13	YDR112W	YDR112W	Dubious open reading frame, unlikely to encode a protein, based on available experimental and comparative sequence data; partially overlaps YDR111C; null mutant displays increased levels of spontaneous Rad52p foci	0-0-0	1-0-2	2-0.2-2	3-0.2.2-1	-20.5784	-1.16908	-4.2		1	3.7	1.4	-4.8	1.1	0.3	1.6	3.4	0.3	-5.4	1.7	0.1
13	YIL163C	YIL163C	Protein of unknown function; mRNA identified as translated by ribosome profiling data	0-0-0	1-0-2	2-0.2-2	3-0.2.2-1	-16.1583	-3.29625	-6.2		0.5	2.5	0.3	-4.6	1.9	1.7	0.6	2.7	0.8	-4.7	3.1	0.9
13	YBR014C	YBR014C	Cis-golgi localized monothiol glutaredoxin; more similar in activity to dithiol than other monothiol glutaredoxins; involved in the oxidative stress response; does not bind metal ions; functional overlap with GRX6	0-0-0	1-0-2	2-0.2-2	3-0.2.2-1	-17.0592	-10.1356	-7.2	x	0.9	2.4	0.8	-6.2	1.6	1.1	1	1.5	0.4	-5.5	2.2	-2
13	YIL164C	NIT1	Nitrilase, member of the nitrilase branch of the nitrilase superfamily; in closely related species and other S. cerevisiae strain backgrounds YIL164C and adjacent ORF, YIL165C, likely constitute a single ORF encoding a nitrilase gene	0-0-0	1-0-2	2-0.2-2	3-0.2.2-1	-17.7233	-5.00204	-4.4	x	-0.1	2	-0.1	-3.5	1.4	0.8	1.1	3.6	0.9	-5.1	3.6	3.6
13	YNL027W	CRZ1	Transcription factor that activates transcription of genes involved in stress response; nuclear localization is positively regulated by calcineurin-mediated dephosphorylation	0-0-0	1-0-2	2-0.2-2	3-0.2.2-1	-11.7243	-15.3841	-6.4		1	1.6	0	-2.9	0.5	0.6	0.3	3.3	-0.6	-8.2	-3.8	-0.5
13	YNL275W	BOR1	Boron efflux transporter of the plasma membrane; binds HCO3-, I-, Br-, NO3- and Cl-; has similarity to the characterized boron efflux transporter A. thaliana BOR1	0-0-0	1-0-2	2-0.2-2	3-0.2.2-1	-16.0027	-8.06336	-2.6	x	0.4	2	1	-8.6	0.9	2.2	-0.6	5.5	0.9	-4.4	3.7	3.6
13	YIL114C	POR2	Putative mitochondrial porin (voltage-dependent anion channel), related to Por1p but not required for mitochondrial membrane permeability or mitochondrial osmotic stability	0-0-0	1-0-2	2-0.2-2	3-0.2.2-1	-18.0173	-7.61788	-2		-0.6	1.5	-0.5	-3.6	1.7	0.9	0.9	2.3	-0.7	-4.8	4.1	0.9
13	YDL175C	AIR2	RNA-binding subunit of the TRAMP nuclear RNA surveillance complex; involved in nuclear RNA processing and degradation; involved in TRAMP complex assembly as a bridge between Mtr4p and Trf4p; stimulates the poly(A) polymerase activity of Pap2p in vitro; functionally redundant with Air1p; has 5 zinc knuckle motifs	0-0-0	1-0-2	2-0.2-2	3-0.2.2-1	-21.2923	-8.22383	-0.8	x	1.1	1.9	0.2	-8.5	0.6	0.3	0.4	2.9	0.4	-5.7	2.3	4.9
13	YNL022C	YNL022C	Putative cytosine 5-methyltransferase, contains seven beta-strand methyltransferase motif similar to NOP2/YNL061W; green fluorescent protein (GFP)-fusion protein localizes to the nucleus; predicted to be involved in ribosome biogenesis	0-0-0	1-0-2	2-0.2-2	3-0.2.2-1	-16.3761	-4.00123	-4		0	1.7	-1	-4.3	0.5	2.7	-0.2	0.2	-0.7	-6.3	1.8	0.3
13	YIL113W	SDP1	Stress-inducible dual-specificity MAP kinase phosphatase, negatively regulates Slt2p MAP kinase by direct dephosphorylation, diffuse localization under normal conditions shifts to punctate localization after heat shock	0-0-0	1-0-2	2-0.2-2	3-0.2.2-1	-16.7965	-6.43806	-6.4	x	1.2	3.2	0.9	-4.9	1.5	1.5	1.3	2.4	0.6	-4.2	1.1	-0.8
13	YFR033C	QCR6	Subunit 6 of the ubiquinol cytochrome-c reductase complex, which is a component of the mitochondrial inner membrane electron transport chain; highly acidic protein; required for maturation of cytochrome c1	0-0-0	1-0-2	2-0.2-2	3-0.2.2-1	-24.7811	-7.40849	-4.4	x	2.5	1.9	1.5	-2.5	1.8	1.9	0.6	4.3	1.2	-4.6	2.8	1.7
13	YMR265C	YMR265C	Putative protein of unknown function	0-0-0	1-0-2	2-0.2-2	3-0.2.2-1	-17.3411	-6.77006	-2.6	x	0.9	2.3	1.5	-7.1	0.7	1.8	0.4	6.8	1	-4.5	1.3	4.2
13	YKR041W	YKR041W	Protein of unknown function; localizes to the mitotic spindle; overexpression of YKR041W affects endocytic protein trafficking	0-0-0	1-0-2	2-0.2-2	3-0.2.2-1	-17.7671	-7.12125	-2.6		2.2	0.9	-0.3	-4.9	2.1	1.2	3	4.7	2	-5.9	1.5	0.5
13	YBR001C	NTH2	Putative neutral trehalase, required for thermotolerance and may mediate resistance to other cellular stresses	0-0-0	1-0-2	2-0.2-2	3-0.2.2-1	-8.42405	-18.7228	-6.2		1.3	2.4	1.3	-3.7	2.9	3.3	2	3.5	1.3	-3.3	4.5	-0.5
14	YDL091C	UBX3	UBX (ubiquitin regulatory X) domain-containing protein that interacts with Cdc48p, green fluorescent protein (GFP)-fusion protein localizes to the cytoplasm in a punctate pattern	0-0-0	1-0-2	2-0.2-3		-45.7719	-10.7594	-6.3		3.2	3.1	2.9	-3.5	2.1	2.5	2.6	4.2	1.7	-2.4	8.9	5.7
14	YDR488C	PAC11	Dynein intermediate chain, acts in the cytoplasmic dynein pathway, forms cortical cytoplasmic microtubule capture site with Num1p; null mutant is defective in nuclear migration, essential in the absence of CIN8	0-0-0	1-0-2	2-0.2-3		0.651525	-14.9956	-4.6		4.6	5.9	3.8	2.3	3	2.8	3.3	7	2.9	-2.3	10.4	8
14	YML047C	PRM6	Pheromone-regulated protein, predicted to have 2 transmembrane segments; regulated by Ste12p during mating	0-0-0	1-0-2	2-0.2-3		-3.68226	-12.9635	-7.4		5.1	4.3	3.8	2.8	2.2	2.7	3.2	3.3	2.4	-5.7	5.7	4.5
14	YLR151C	PCD1	Peroxisomal nudix pyrophosphatase with specificity for coenzyme A and CoA derivatives, may function to remove potentially toxic oxidized CoA disulfide from peroxisomes to maintain the capacity for beta-oxidation of fatty acids	0-0-0	1-0-2	2-0.2-3		-19.7933	-6.07006	-5.6	x	2.2	3.8	1.9	0.3	1.7	1.3	3.1	4.2	1.6	-3.6	1.8	0.8
14	YNR018W	YNR018W	Cytochrome c oxidase subunit; has a role in assembly of respiratory supercomplexes; similar to Rcf1p, and either Rcf1p or Rcf2p is required for late-stage assembly of the Cox12p and Cox13p subunits and for cytochrome c oxidase activity; associates with the cytochrome c oxidase - cytochrome bc1 supercomplex; null mutant accumulates reactive oxygen species; member of the conserved hypoxia induced g…	0-0-0	1-0-2	2-0.2-3		-31.6013	-8.1386	-6.5	x	1.5	3.2	1.3	-2.5	2	2.8	2.6	4.7	2.2	-4	4.8	2.4
14	YDR503C	LPP1	Lipid phosphate phosphatase, catalyzes Mg(2+)-independent dephosphorylation of phosphatidic acid (PA), lysophosphatidic acid, and diacylglycerol pyrophosphate; involved in control of the cellular levels of phosphatidylinositol and PA	0-0-0	1-0-2	2-0.2-3		-2.90173	-16.7191	-7.9		2.4	3.5	3.8	2.3	2.4	3.7	0.4	4.4	3.5	-4.1	8.2	5.7
14	YOL035C	YOL035C	Dubious open reading frame unlikely to encode a functional protein, based on available experimental and comparative sequence data	0-0-0	1-0-2	2-0.2-3		-16.2316	-5.45701	-4.8		2.4	5.1	3.3	-7.1	2.6	2.7	2.3	8.6	1.8	-4.5	-0.3	2.6
14	YCR087C-A	YCR087C-A	Putative protein of unknown function; green fluorescent protein (GFP)-fusion protein localizes to the nucleolus; YCR087C-A is not an essential gene	0-0-0	1-0-2	2-0.2-3		1.70039	-12.1216	-8.1		4.5	4.7	3.8	-3.5	1.8	3.8	2.8	10.3	2.9	-2.5	-7.4	-1.3
14	YLR377C	FBP1	Fructose-1,6-bisphosphatase, key regulatory enzyme in the gluconeogenesis pathway, required for glucose metabolism; undergoes either proteasome-mediated or autophagy-mediated degradation depending on growth conditions; interacts with Vid30p	0-0-0	1-0-2	2-0.2-3		-18.3201	-1.61073	-5.7		4.1	5.3	2.6	3.8	2.7	2.8	1.5	5	2.5	-4.3	5	2.5
14	YDL078C	MDH3	Peroxisomal malate dehydrogenase, catalyzes interconversion of malate and oxaloacetate; involved in the glyoxylate cycle	0-0-0	1-0-2	2-0.2-3		-2.52309	-14.6337	-9		2.7	3.3	3	-1.1	3.3	2.9	1.5	3.4	2.8	-3.9	2.3	3.8
14	YBR172C	SMY2	Protein of unknown function involved in COPII vesicle formation; interacts with the Sec23p/Sec24p subcomplex; overexpression suppresses the temperature sensitivity of a myo2 mutant; has similarity to S. pombe Mpd2	0-0-0	1-0-2	2-0.2-3		-0.22786	-14.6095	-2.2		3.3	2.4	1.9	-0.2	1.8	1.8	0.6	7.4	1.8	-5.2	5.2	1
14	YCR085W	YCR085W	Dubious open reading frame unlikely to encode a protein, based on available experimental and comparative sequence data	0-0-0	1-0-2	2-0.2-3		-3.81441	-12.4921	-7.1		4.2	3.5	3.5	-4.4	1.7	2.9	3	10.5	2.3	-2.5	-6.5	1.9
14	YHR146W	CRP1	Protein that binds to cruciform DNA structures	0-0-0	1-0-2	2-0.2-3		-7.70378	-12.0006	-5.8		3	3.2	2.9	-1.7	1.9	2.6	0.1	4.1	2.8	-4.3	5.9	5.8
14	YCR026C	NPP1	Nucleotide pyrophosphatase/phosphodiesterase family member; mediates extracellular nucleotide phosphate hydrolysis along with Npp2p and Pho5p; activity and expression enhanced during conditions of phosphate starvation	0-0-0	1-0-2	2-0.2-3		-7.42593	-12.5292	-6.4		3.3	3	3.4	0.8	1	5.7	2.7	9.3	1.6	-2.2	-7.5	2.7
14	YCR050C	YCR050C	Non-essential protein of unknown function; deletion mutant is synthetically sick or lethal with alpha-synuclein	0-0-0	1-0-2	2-0.2-3		-4.04988	-15.2158	-5.2		3.3	3.5	4	-3.2	1.5	2.9	2.9	10.9	2.8	-1.2	-6.6	3.5
14	YBR144C	YBR144C	Dubious open reading frame unlikely to encode a protein, based on available experimental and comparative sequence data; YBR144C is not an essential gene	0-0-0	1-0-2	2-0.2-3		-7.91372	-14.569	-4.2		4.7	5	3	-4.9	1.7	2.1	2.1	5.7	3.7	-4.1	-1.7	-0.7
14	YLR442C	SIR3	Silencing protein that interacts with Sir2p and Sir4p, and histone H3 and H4 tails, to establish a transcriptionally silent chromatin state; required for spreading of silenced chromatin; recruited to chromatin through interaction with Rap1p	0-0-0	1-0-2	2-0.2-3		-16.636	-15.4813	-4		3	3.2	3.2	-7.1	4.1	1.4	0.8	3.2	2	-1	2.9	5.9
14	YBR269C	FMP21	Putative protein of unknown function; the authentic, non-tagged protein is detected in highly purified mitochondria in high-throughput studies	0-0-0	1-0-2	2-0.2-3		-2.75327	-13.0201	-6.8		4.2	4.1	3.2	-5	1	2.2	1.9	9.3	2	-2.8	-7.3	0.8
14	YGR295C	COS6	Protein of unknown function, member of the DUP380 subfamily of conserved, often subtelomerically-encoded proteins	0-0-0	1-0-2	2-0.2-3		-2.74679	-12.6942	-8.6		2.8	3.3	3.7	-0.1	1.9	4.7	5	3.8	3	-4.4	7.8	4.7
14	YBR161W	CSH1	Probable catalytic subunit of a mannosylinositol phosphorylceramide (MIPC) synthase, forms a complex with probable regulatory subunit Csg2p; function in sphingolipid biosynthesis is overlapping with that of Sur1p	0-0-0	1-0-2	2-0.2-3		-2.90216	-12.2156	-3.4		0.2	2.4	4.2	0.7	2.3	1.1	2.3	3.3	2.9	-0.6	2.5	4.5
14	YDR441C	APT2	Apparent pseudogene, not transcribed or translated under normal conditions; encodes a protein with similarity to adenine phosphoribosyltransferase, but artificially expressed protein exhibits no enzymatic activity	0-0-0	1-0-2	2-0.2-3		-16.5016	-17.6489	-4.7		3.4	4.7	3.1	-3.4	1	2.3	1.6	5.3	1.7	-3.3	6.2	2.6
14	YDL190C	UFD2	Ubiquitin chain assembly factor (E4) that cooperates with a ubiquitin-activating enzyme (E1), a ubiquitin-conjugating enzyme (E2), and a ubiquitin protein ligase (E3) to conjugate ubiquitin to substrates; also functions as an E3	0-0-0	1-0-2	2-0.2-3		12.1947	-1.91192	-6.9		4.2	2.5	2.6	-2.8	1.7	4.5	1.6	1.5	3	-3.9	-1.6	-0.8
14	YDL009C	YDL009C	Protein of unknown function; mRNA identified as translated by ribosome profiling data; partially overlaps the verified ORF YDL010W; YDL009C is not an essential gene	0-0-0	1-0-2	2-0.2-3		-5.75787	-33.0217	-6.9		1.4	3.9	3.1	-4.6	1.8	2.6	-0.1	1	3.1	-3.3	-8	-1.9
14	YBR149W	ARA1	NADP+ dependent arabinose dehydrogenase, involved in carbohydrate metabolism; purified as homodimer; naturally occurs with a N-terminus degradation product	0-0-0	1-0-2	2-0.2-3		-4.68807	-13.4166	-2.5		0.7	3.1	4	1.7	3.1	2.9	0	4	3.3	-4.3	8.2	6.5
14	YER142C	MAG1	3-methyl-adenine DNA glycosylase involved in protecting DNA against alkylating agents; initiates base excision repair by removing damaged bases to create abasic sites that are subsequently repaired	0-0-0	1-0-2	2-0.2-3		-7.17989	12.5483	-7.8		3.6	3.7	3.3	-5.4	2.6	2.5	2.2	1.6	2.2	-3.8	2	1.9
14	YOL150C	YOL150C	Dubious open reading frame unlikely to encode a functional protein, based on available experimental and comparative sequence data	0-0-0	1-0-2	2-0.2-3		10.8525	-0.024585	-4		2.6	1.9	4.5	-5.4	2.8	2.8	3.1	5.8	3.3	-4.5	2.1	0.3
14	YMR139W	RIM11	Protein kinase required for signal transduction during entry into meiosis; promotes the formation of the Ime1p-Ume6p complex by phosphorylating Ime1p and Ume6p; shares similarity with mammalian glycogen synthase kinase 3-beta	0-0-0	1-0-2	2-0.2-3		-7.56209	-12.6708	-4.7		5	3.8	2.7	5.4	1	0.8	0.4	2.2	1.9	-4.8	8.5	5.6
14	YKR106W	YKR106W	Proton:glutathione antiporter localized to the vacuolar and plasma membranes; expressed at a very low level; almost identical to paralog Gex1p; potential role in resistance to oxidative stress and modulation of the PKA pathway	0-0-0	1-0-2	2-0.2-3		-5.80095	-20.163	-6.5		3	3.3	2.5	-0.1	1.7	3	0.9	4.1	2.8	-4.5	6	4.7
14	YPR013C	YPR013C	Putative zinc finger protein; YPR013C is not an essential gene	0-0-0	1-0-2	2-0.2-3		-6.43964	-13.9134	-9.1		4.8	4.8	3.7	4.2	2.6	3.6	3.2	4.8	3	-2.8	7.5	3.6
14	YBR157C	ICS2	Protein of unknown function; null mutation does not confer any obvious defects in growth, spore germination, viability, or carbohydrate utilization	0-0-0	1-0-2	2-0.2-3		-2.98096	-13.3342	-1.9		3	2.1	2.3	1.3	2.7	2.2	1.2	4.2	1.4	-1.8	9.3	3.9
14	YJR125C	ENT3	Protein containing an N-terminal epsin-like domain involved in clathrin recruitment and traffic between the Golgi and endosomes; associates with the clathrin adaptor Gga2p	0-0-0	1-0-2	2-0.2-3		-9.71308	-12.3026	-5.5		3.3	3.7	2.4	6.3	0.8	2.7	2.1	2.7	3	-3.6	-0.4	0.6
14	YDL089W	YDL089W	Protein of unknown function; interacts with Csm1p, Lrs4p; required for rDNA repeat stability; null mutant causes increase in unequal sister-chromatid exchange; GFP-fusion protein localizes to the nuclear periphery, possible Cdc28p substrate	0-0-0	1-0-2	2-0.2-3		-10.6256	-14.0234	-8.5		2.6	3.7	4.2	-4.6	2.6	3.4	0.3	6.4	2.9	-4.4	5.1	4.4
14	YBR145W	ADH5	Alcohol dehydrogenase isoenzyme V; involved in ethanol production	0-0-0	1-0-2	2-0.2-3		-10.972	-25.9215	-3.7		2.8	3	2.6	-6.1	1.3	1.7	1.2	2.7	2	-4.2	7.4	4.1
14	YOR138C	RUP1	Protein involved in regulation of Rsp5p, which is an essential HECT ubiquitin ligase; has a WW domain consensus motif of PPPSY (residues 131-135) that mediates binding of Rsp5p to Ubp2p; contains an UBA domain	0-0-0	1-0-2	2-0.2-3		-16.2151	-8.24633	-5.7		2	2.7	2.7	1.7	2.3	2.1	3.4	8.1	2.9	0.1	1.8	1.4
14	YCR088W	ABP1	Actin-binding protein of the cortical actin cytoskeleton, important for activation of the Arp2/3 complex that plays a key role actin in cytoskeleton organization; phosphorylation within its PRR (Proline-Rich Region), mediated by Cdc28p and Pho85p, protects Abp1p from proteolysis mediated by its own PEST sequences	0-0-0	1-0-2	2-0.2-3		-3.06305	-12.2814	-8.9		2.8	4.2	4.4	2.3	2	3.5	1.1	5.5	2	-4	3.7	4.1
14	YDL088C	ASM4	FG-nucleoporin component of central core of the nuclear pore complex (NPC); contributes directly to nucleocytoplasmic transport	0-0-0	1-0-2	2-0.2-3		-8.07556	-12.2479	-8.6		3.3	2.9	4.8	-4.5	2.5	3.6	1.2	6	2.5	-3.9	4.6	3.1
14	YFL042C	YFL042C	Putative protein of unknown function; YFL042C is not an essential gene	0-0-0	1-0-2	2-0.2-3		-6.55481	-14.7723	-6.7		2.9	2	5.7	3.3	2.8	3.6	1.7	4.4	2.1	-3	9.1	4
14	YBR291C	CTP1	Mitochondrial inner membrane citrate transporter, member of the mitochondrial carrier family	0-0-0	1-0-2	2-0.2-3		-3.17997	-16.2879	-6.2		3.6	4.1	4.3	-2.2	2.6	3.5	3.2	9	4.3	-0.1	-4.8	2.3
14	YBR146W	MRPS9	Mitochondrial ribosomal protein of the small subunit	0-0-0	1-0-2	2-0.2-3		-10.2347	-23.52	-6		3.4	5.9	3.5	-3.7	1.7	3.7	2.4	6.1	3	-3.9	5.7	5.4
14	YLR361C	DCR2	Phosphoesterase involved in downregulation of the unfolded protein response, at least in part via dephosphorylation of Ire1p; dosage-dependent positive regulator of the G1/S phase transition through control of the timing of START	0-0-0	1-0-2	2-0.2-3		-24.1095	-11.9138	-4.4		4	2.3	3.4	0.6	2.7	1.3	2.6	4.3	0.9	-3.9	10.9	6.1
14	YNL305C	YNL305C	Protein involved in apoptosis; variously described as containing a BCL-2 homology (BH3) domain or as a member of the BAX inhibitor family; reported to promote apoptosis under some conditions and to inhibit it in others; localizes to ER and vacuole; may link the unfolded protein response to apoptosis via regulation of calcium-mediated signaling; translocates to mitochondria under apoptosis-inducin…	0-0-0	1-0-2	2-0.2-3		-9.25075	-12.9914	-5.1		0.5	3.7	2.3	-4.3	3	2.3	0.9	8.6	1.4	-3.2	2.7	4.4
14	YML066C	SMA2	Meiosis-specific prospore membrane protein; required to produce bending force necessary for proper assembly of the prospore membrane during sporulation	0-0-0	1-0-2	2-0.2-3		-7.64613	-14.531	-7.7		2.7	2.9	4.2	3.7	2.7	3.7	1.5	4.9	3.2	-2.8	9.1	6.7
14	YJR100C	YJR100C	Putative protein of unknown function; non-tagged protein is detected in purified mitochondria in high-throughput studies; similar to murine NOR1; null mutant is viable and displays elevated frequency of mitochondrial genome loss	0-0-0	1-0-2	2-0.2-3		-16.8254	-10.1843	-6	x	3.1	3.6	1.9	-4.7	1.1	2	0.2	2.3	3.6	-2.5	2.1	1.3
14	YPR031W	NTO1	Subunit of the NuA3 histone acetyltransferase complex that acetylates histone H3; contains PHD finger domain that interacts with methylated histone H3	0-0-0	1-0-2	2-0.2-3		-8.53793	-15.9814	-5		3.1	4.5	2.7	-1.2	1.6	2.1	0.7	5	3.8	-1.7	6.5	6
14	YCR069W	CPR4	Peptidyl-prolyl cis-trans isomerase (cyclophilin), catalyzes the cis-trans isomerization of peptide bonds N-terminal to proline residues; has a potential role in the secretory pathway	0-0-0	1-0-2	2-0.2-3		-8.55102	-13.0385	-6.6		2.8	5.6	3.8	-2.8	2.5	3.9	0.3	4.6	3.3	-3.1	7.1	5.8
14	YDR457W	TOM1	E3 ubiquitin ligase of the hect-domain class; has a role in mRNA export from the nucleus and may regulate transcriptional coactivators; involved in degradation of excess histones; interacts with Dia2p and is required for Dia2p degradation	0-0-0	1-0-2	2-0.2-3		-12.8361	-14.5531	-2.3		2.7	2.8	4.1	-4.4	3	2.4	3.6	6.3	0.8	-2.3	-2.7	0.5
14	YDR447C	RPS17B	Ribosomal protein 51 (rp51) of the small (40s) subunit; homologous to mammalian ribosomal protein S17, no bacterial homolog; RPS17B has a paralog, RPS17A, that arose from the whole genome duplication	0-0-0	1-0-2	2-0.2-3		-10.8175	-12.0121	-3.8		5.6	3.5	3.6	-7.4	0.9	2.8	-1.2	1	1.5	-7.5	-3.8	1.7
14	YOL059W	GPD2	NAD-dependent glycerol 3-phosphate dehydrogenase, homolog of Gpd1p, expression is controlled by an oxygen-independent signaling pathway required to regulate metabolism under anoxic conditions; located in cytosol and mitochondria	0-0-0	1-0-2	2-0.2-3		-17.4358	0.316919	-5.3		3.8	3.3	4	-5.7	2.3	3.5	3.5	9.4	2.7	-3	0	4.3
14	YCR082W	AHC2	Component of the ADA histone acetyltransferase complex; Ach2p and Ach1p are unique to the ADA complex and not shared with the related SAGA and SLIK complexes; may tether Ach1p to the complex	0-0-0	1-0-2	2-0.2-3		-18.6622	-5.00932	-6.2	x	3	3.3	2.6	2.5	1.4	1.9	2.2	3.5	2.2	-1.1	3.4	5.3
14	YCR025C	YCR025C	Dubious open reading frame unlikely to encode a protein, based on available experimental and comparative sequence data; YCR025C is not an essential gene	0-0-0	1-0-2	2-0.2-3		-6.58038	-14.0055	-4		4.7	3.8	2.6	1.8	0.8	2.4	4.5	14.1	1.9	-0.5	-2.9	3.2
14	YDL022W	GPD1	NAD-dependent glycerol-3-phosphate dehydrogenase, key enzyme of glycerol synthesis, essential for growth under osmotic stress; expression regulated by high-osmolarity glycerol response pathway; homolog of Gpd2p	0-0-0	1-0-2	2-0.2-3		9.1322	-12.3402	-4.2		4.9	4.3	4.4	3.9	2	2.4	2.8	8.6	3	-2.1	8.3	5.6
14	YPL004C	LSP1	Primary component of eisosomes, which are large immobile patch structures at the cell cortex associated with endocytosis, along with Pil1p and Sur7p; null mutants show activation of Pkc1p/Ypk1p stress resistance pathways; member of the BAR domain family	0-0-0	1-0-2	2-0.2-3		-5.05071	-12.2371	-7.7		5.9	1.2	3.4	-0.5	1.6	2.9	-0.3	2.4	2.5	-4.5	5.5	3.2
14	YNL106C	INP52	Polyphosphatidylinositol phosphatase, dephosphorylates a number of phosphatidylinositols (PIs) to PI; involved in endocytosis; hyperosmotic stress causes translocation to actin patches; synaptojanin-like protein with a Sac1 domain	0-0-0	1-0-2	2-0.2-3		-16.5128	-3.17864	-8.8		8.2	3.1	2	-1.7	2.2	2.6	2.2	4.7	3.1	-4.3	-1.6	1.5
14	YAL058C-A	YAL058C-A	#N/A	0-0-0	1-0-2	2-0.2-3		-4.88852	-14.9154	-2.6		3.3	4.6	2.8	10.2	1.3	3.1	0.7	-0.9	2.4	-4.7	-5.3	-1
14	YCR067C	SED4	Integral endoplasmic reticulum membrane protein that stimulates Sar1p GTPase activity; involved in COPII vesicle budding through disassociation of coat proteins from membranes onto liposomes; binds Sec16p; similar to Sec12p	0-0-0	1-0-2	2-0.2-3		-1.95702	-12.521	-7.7		3.1	3	4.1	-5.2	2.9	4	0.5	3.4	2.9	-4.2	2.5	3.3
14	YLR346C	YLR346C	Putative protein of unknown function found in mitochondria; expression is regulated by transcription factors involved in pleiotropic drug resistance, Pdr1p and Yrr1p; YLR346C is not an essential gene	0-0-0	1-0-2	2-0.2-3		-0.886405	-14.2277	-6.6		3.7	2.3	2.8	1.5	1.3	2.6	0.5	4.2	2	-4.9	4.7	2.9
15	YPL236C	YPL236C	Protein proposed to be involved in vacuolar functions; mutant shows defect in CPY processing; has sequence similarity with the human serine/threonine protein kinase STK16	0-0-0	1-0-2	2-0.2-4		-16.1065	2.5281	1	x	1.8	4.7	3.4	-5	2	3.7	4.4	7.6	5.3	0.1	5.1	11.5
15	YOR083W	WHI5	Repressor of G1 transcription that binds to SCB binding factor (SBF) at SCB target promoters in early G1; phosphorylation of Whi5p by the CDK, Cln3p/Cdc28p relieves repression and promoter binding by Whi5; periodically expressed in G1	0-0-0	1-0-2	2-0.2-4		-18.4045	2.89967	2		1.1	8.1	1.2	-3.4	1.2	0.4	0.9	3.9	4.4	1.2	9.6	11.9
15	YLR154C	RNH203	Ribonuclease H2 subunit, required for RNase H2 activity; related to human AGS3 that causes Aicardi-Goutieres syndrome	0-0-0	1-0-2	2-0.2-4		10.1433	-6.33757	-6.1		3	4.1	4	2.8	4	2.8	4.3	6.4	4.1	0.6	3.6	5.4
15	YHR127W	YHR127W	Protein of unknown function; localizes to the nucleus; required for asymmetric localization of Kar9p during mitosis	0-0-0	1-0-2	2-0.2-4		8.70853	14.2945	-5.3		1.1	2	3.1	-1.6	2.9	3.8	1.6	5.4	-0.3	-4.3	6.3	3.8
15	YBR128C	ATG14	Autophagy-specific subunit of phosphatidylinositol 3-kinase complex I (with Vps34/15/30p); Atg14p targets complex I to the phagophore assembly site (PAS); required for localizing additional ATG proteins to the PAS; homolog of human Barkor	0-0-0	1-0-2	2-0.2-4		-7.21628	-13.0818	-3.9		2.3	4.3	4.1	-3.4	2.8	4.6	1.1	7.1	3.9	-1.2	7.3	8.7
15	YOR339C	UBC11	Ubiquitin-conjugating enzyme most similar in sequence to Xenopus ubiquitin-conjugating enzyme E2-C, but not a true functional homolog of this E2; unlike E2-C, not required for the degradation of mitotic cyclin Clb2	0-0-0	1-0-2	2-0.2-4		-17.4831	-0.684081	0.7	x	1.4	4.3	2.4	-4	2.3	2.6	3.2	8.4	2.8	-1.7	8.7	7.6
15	YDR439W	LRS4	Nucleolar protein that forms a complex with Csm1p, and then Mam1p at kinetochores during meiosis I to mediate accurate homolog segregation; required for condensin recruitment to the replication fork barrier site and rDNA repeat segregation	0-0-0	1-0-2	2-0.2-4		-13.9847	-35.6717	0.3		2	3.2	4.9	0.1	3.1	3.5	3.3	7.5	4.1	-4.2	5.6	3.1
15	YDR450W	RPS18A	Protein component of the small (40S) ribosomal subunit; homologous to mammalian ribosomal protein S18 and bacterial S13; RPS18A has a paralog, RPS18B, that arose from the whole genome duplication	0-0-0	1-0-2	2-0.2-4		-6.74889	-13.6351	2.7		5.1	5.8	5.9	-3.3	3.6	4.8	3.2	7.9	4.9	-2.4	-5.9	-5
15	YMR073C	YMR073C	Putative protein of unknown function; may be involved in resistance to carboplatin and cisplatin; null mutant displays increase in spontaneous Rad52p foci; contains a lipid-binding domain and binds cardiolipin in a large-scale study	0-0-0	1-0-2	2-0.2-4		-18.7456	-1.94947	-7.9	x	3.3	6.8	4.7	-6.1	4.2	3.7	4.8	8.8	3.7	0.4	-1.2	11.3
15	YMR090W	YMR090W	Putative protein of unknown function with similarity to DTDP-glucose 4,6-dehydratases; GFP-fusion protein localizes to the cytoplasm; up-regulated in response to the fungicide mancozeb; not essential for viability	0-0-0	1-0-2	2-0.2-4		-17.075	3.77836	-6.8		1.9	3.4	3.7	-3.1	3.6	2.5	2.8	5.4	3.8	-0.8	4.4	5.8
15	YER037W	PHM8	Lysophosphatidic acid (LPA) phosphatase involved in LPA hydrolysis in response to phosphate starvation; phosphatase activity is soluble and Mg2+ dependent; expression is induced by low phosphate levels and by inactivation of Pho85p	0-0-0	1-0-2	2-0.2-4		-6.30825	-15.8119	-6.9		3.5	2.2	3.5	-8	1.6	2.8	1	8	3.4	2.5	5.5	12.7
15	YIR042C	YIR042C	Putative protein of unknown function; YIR042C is a non-essential gene	0-0-0	1-0-2	2-0.2-4		2.30688	19.8492	1.5		-1.1	4.5	2	-2.8	3.2	0.4	0.1	3.9	3.8	-0.4	7.6	8.6
15	YER077C	YER077C	Putative protein of unknown function; green fluorescent protein (GFP)-fusion protein localizes to the mitochondrion; null mutation results in a decrease in plasma membrane electron transport	0-0-0	1-0-2	2-0.2-4		2.14218	18.6709	0.9		0.3	3.3	2	-3.9	2.3	2.5	5.8	7.8	0.7	-2.1	7	5.6
15	YLR280C	YLR280C	Dubious open reading frame unlikely to encode a functional protein, based on available experimental and comparative sequence data	0-0-0	1-0-2	2-0.2-4		-9.56673	65	1.2		0	4.3	0.4	7.3	3.2	2.9	1.9	7.8	2.3	-1.3	4.1	1.4
15	YDR051C	YDR051C	Acid phosphatase involved in the non-vesicular transport of sterols in both directions between the endoplasmic reticulum and plasma membrane; deletion confers sensitivity to nickel	0-0-0	1-0-2	2-0.2-4		-21.3468	5.38314	-3.1	x	4.6	6.3	3.8	-4.2	6.5	1.1	5.5	5.7	5.5	-0.1	0.7	5.6
15	YPR090W	YPR090W	#N/A	0-0-0	1-0-2	2-0.2-4		0.682575	12.7049	-0.3		0.2	0.9	2	2.2	2.5	3.9	3.4	10.3	0.4	-1.2	7.4	13.6
15	YIR030C	DCG1	Protein of unknown function, expression is sensitive to nitrogen catabolite repression and regulated by Dal80p; contains transmembrane domain	0-0-0	1-0-2	2-0.2-4		-3.71561	-13.7506	-6.4		6.1	9	2.2	2.2	1.2	2	3.5	3.9	2	-3.9	14.2	6.7
15	YML054C	CYB2	Cytochrome b2 (L-lactate cytochrome-c oxidoreductase), component of the mitochondrial intermembrane space, required for lactate utilization; expression is repressed by glucose and anaerobic conditions	0-0-0	1-0-2	2-0.2-4		-12.6962	15.5607	-4.1		0	1.3	1	-4.7	3.7	4	0.9	5.1	2	-2.9	3.3	4.7
15	YGR027C	RPS25A	Protein component of the small (40S) ribosomal subunit; homologous to mammalian ribosomal protein S25, no bacterial homolog; RPS25A has a paralog, RPS25B, that arose from the whole genome duplication	0-0-0	1-0-2	2-0.2-4		-13.8971	-13.7449	-1.8		0.7	1.8	2.4	0.1	4	2.6	2	8.1	3.3	-1.6	-2	1.3
15	YKL085W	MDH1	Mitochondrial malate dehydrogenase, catalyzes interconversion of malate and oxaloacetate; involved in the tricarboxylic acid (TCA) cycle; phosphorylated	0-0-0	1-0-2	2-0.2-4		6.34398	13.7023	0.7		0.8	3.1	2.1	6.4	2.7	0.8	4.9	11.2	4.6	-1.5	1.9	13.8
15	YER028C	MIG3	Probable transcriptional repressor involved in response to toxic agents such as hydroxyurea that inhibit ribonucleotide reductase; phosphorylation by Snf1p or the Mec1p pathway inactivates Mig3p, allowing induction of damage response genes	0-0-0	1-0-2	2-0.2-4		0.804996	13.5034	-7.4		3.2	5.2	3.9	-3.3	3.9	2.8	3	3.4	4	-1.4	6.3	3.8
15	YLR273C	PIG1	Putative targeting subunit for the type-1 protein phosphatase Glc7p that tethers it to the Gsy2p glycogen synthase	0-0-0	1-0-2	2-0.2-4		-3.34411	65	1.7		2.2	4.6	2.2	0.3	3.2	2.4	2.1	10.2	0.5	-3	-1.7	4.6
15	YJL105W	SET4	Protein of unknown function, contains a SET domain	0-0-0	1-0-2	2-0.2-4		-6.98927	-14.44	-4.4		5.7	4.2	5.6	4.6	4.1	5.9	2.5	8.8	4.1	-0.1	4.5	7.6
15	YNL326C	PFA3	Palmitoyltransferase for Vac8p, required for vacuolar membrane fusion; contains an Asp-His-His-Cys-cysteine rich (DHHC-CRD) domain; autoacylates; required for vacuolar integrity under stress conditions	0-0-0	1-0-2	2-0.2-4		-22.8393	-7.40725	-1.1	x	2.8	11.3	5	0.8	0.8	2	7.7	8.4	2.6	1.4	-0.4	5.3
15	YDR007W	TRP1	Phosphoribosylanthranilate isomerase that catalyzes the third step in tryptophan biosynthesis; in 2004, the sequence of TRP1 from strain S228C was updated by changing the previously annotated internal STOP (TAA) to serine (TCA)	0-0-0	1-0-2	2-0.2-4		-8.33656	-22.2629	-0.3		4.5	6.2	1	0.4	2.5	2.9	3.7	9.4	1.6	1.8	-0.8	7.4
15	YDR066C	YDR066C	Protein of unknown function with high similarity to Rtr1p; exhibits genetic interactions with Rtr1p; green fluorescent protein (GFP)-fusion protein localizes to the cytoplasm; YDR066C is not an essential gene	0-0-0	1-0-2	2-0.2-4		-2.42598	12.5732	1.4		-0.6	4.1	2.4	0.4	1.1	6	3	6.4	2	-0.2	1.8	-1.4
15	YGR258C	RAD2	Single-stranded DNA endonuclease, cleaves single-stranded DNA during nucleotide excision repair to excise damaged DNA; subunit of Nucleotide Excision Repair Factor 3 (NEF3); homolog of human XPG protein	0-0-0	1-0-2	2-0.2-4		-9.82586	12.4212	-1		4.3	5.3	3.1	-5.3	2.1	1.1	3	7.2	1.8	3.2	0.8	1.7
15	YBR217W	ATG12	Conserved ubiquitin-like modifier involved in autophagy and the Cvt pathway; conjugated to Atg5p to form a complex involved in Atg8p lipidation; Atg12p-Atg5p also forms a complex with Atg16p that is required for autophagosome formation	0-0-0	1-0-2	2-0.2-4		1.06568	-15.2558	3.7		0.7	3.4	0.7	-3.2	4.4	1.4	2.4	6.6	2.5	-1.3	4.7	0.6
15	YOR047C	STD1	Protein involved in control of glucose-regulated gene expression; interacts with kinase Snf1p, glucose sensors Snf3p and Rgt2p, TATA-binding Spt15p; regulator of transcription factor Rgt1p; interactions with Pma1p appear to propagate [GAR+]	0-0-0	1-0-2	2-0.2-4		-16.9361	2.56715	-1.5	x	2.4	3.7	2.3	-6	1.8	2.1	3.9	10	3.9	-2.1	6.9	10.5
15	YBR095C	RXT2	Subunit of the histone deacetylase Rpd3L complex; possibly involved in cell fusion and invasive growth	0-0-0	1-0-2	2-0.2-4		15.5379	0.591221	-4.7		2.1	4.3	3.6	-1.6	2	3.6	-1.1	2.2	2.6	3.2	4.8	17.7
15	YIL016W	SNL1	Ribosome-associated protein proposed to act in protein synthesis and nuclear pore complex biogenesis and maintenance as well as protein folding; has similarity to the mammalian BAG-1 protein	0-0-0	1-0-2	2-0.2-4		10.0207	7.75515	-0.6		0.8	4	2.6	-3.9	4	0.7	2.1	6.5	2.1	1	5.9	4.6
15	YNL322C	KRE1	Cell wall glycoprotein involved in beta-glucan assembly; serves as a K1 killer toxin membrane receptor	0-0-0	1-0-2	2-0.2-4		-16.9555	3.23858	-4	x	2.7	4.5	4.2	8.4	3.1	4.1	2.2	9.6	2.3	-1.8	-0.2	8.7
15	YGR288W	MAL13	MAL-activator protein, part of complex locus MAL1; nonfunctional in genomic reference strain S288C	0-0-0	1-0-2	2-0.2-4		-20.6508	-1.43692	1		1.6	4.7	4.4	-3.9	1.4	2.2	5.6	7.9	2.1	2.3	7.5	6.3
15	YNL105W	YNL105W	Dubious open reading frame unlikely to encode a protein, based on available experimental and comparative sequence data; partially overlaps verified gene INP52; identified in a screen for mutants with decreased levels of rDNA transcription	0-0-0	1-0-2	2-0.2-4		-20.9962	1.66276	-4	x	1.6	5	0.1	-2.5	2.5	3.6	4.7	7.5	3.5	-1.1	5.7	2.4
15	YLR231C	BNA5	Kynureninase, required for the de novo biosynthesis of NAD from tryptophan via kynurenine; expression regulated by Hst1p	0-0-0	1-0-2	2-0.2-4		-11.3548	70	-5.7		0.9	5.7	3.4	-1.3	3.8	4.8	4.5	7	0.7	-3.4	5.6	3.1
15	YKR093W	PTR2	Integral membrane peptide transporter, mediates transport of di- and tri-peptides; conserved protein that contains 12 transmembrane domains; PTR2 expression is regulated by the N-end rule pathway via repression by Cup9p	0-0-0	1-0-2	2-0.2-4		-1.72556	17.9165	-6.7		1.3	1.7	4.6	-3	4.5	5.5	4.4	7.5	0.4	-1.5	6.6	3.3
15	YBL031W	SHE1	Mitotic spindle protein; interacts with components of the Dam1 (DASH) complex, its effector Sli15p, and microtubule-associated protein Bim1p; also localizes to nuclear microtubules and to the bud neck in a ring-shaped structure; inhibits dynein function	0-0-0	1-0-2	2-0.2-4		11.24	-4.2667	0.8		1.1	6.2	-0.3	2.7	1.3	2.5	1.5	8.3	1	-2.8	9.5	13.9
15	YJL071W	ARG2	Acetylglutamate synthase (glutamate N-acetyltransferase), mitochondrial enzyme that catalyzes the first step in the biosynthesis of the arginine precursor ornithine; forms a complex with Arg5,6p	0-0-0	1-0-2	2-0.2-4		13.3111	9.84207	-2		3.1	2.3	4.7	4.8	3.5	3.8	3	8.6	1.4	-3.2	2.5	7.2
15	YKL106W	AAT1	Mitochondrial aspartate aminotransferase, catalyzes the conversion of oxaloacetate to aspartate in aspartate and asparagine biosynthesis	0-0-0	1-0-2	2-0.2-4		-26.3547	-16.6793	-0.3		0.3	5	3.1	-3.3	3.3	2.5	1.9	4.8	3.4	1	5	3.7
15	YLL010C	PSR1	Plasma membrane associated protein phosphatase involved in the general stress response; required along with binding partner Whi2p for full activation of STRE-mediated gene expression, possibly through dephosphorylation of Msn2p	0-0-0	1-0-2	2-0.2-4		-9.19592	19.8933	-0.7		0	-0.2	1	2.8	3.7	2.7	2.4	10	2.3	5.2	5.7	6.4
15	YOR179C	SYC1	Subunit of the APT subcomplex of cleavage and polyadenylation factor, may have a role in 3' end formation of both polyadenylated and non-polyadenylated RNAs	0-0-0	1-0-2	2-0.2-4		-7.20859	-18.3602	-2.2		2.2	5.6	4.7	-2.8	4.5	4.7	1.2	7.5	4	-2.1	9.2	7.3
15	YOL049W	GSH2	Glutathione synthetase, catalyzes the ATP-dependent synthesis of glutathione (GSH) from gamma-glutamylcysteine and glycine; induced by oxidative stress and heat shock	0-0-0	1-0-2	2-0.2-4		-16.7996	-5.04339	-3.8	x	1.4	13	3	-4.5	2.1	2.6	1.6	6.7	3.5	-3.5	3.4	5.1
15	YIL009W	FAA3	Long chain fatty acyl-CoA synthetase, activates imported fatty acids; green fluorescent protein (GFP)-fusion protein localizes to the cell periphery	0-0-0	1-0-2	2-0.2-4		1.98477	12.9447	-2		-0.9	-0.5	0.4	-8.9	5.6	1.1	0.7	3.2	7.2	4	9	10.6
15	YDL183C	YDL183C	Mitochondrial inner-membrane protein thought to be involved in the formation of an active mitochondrial K+/H+ exchanger (KHE) system; non-essential gene	0-0-0	1-0-2	2-0.2-4		10.4807	-8.51187	-3.5		2.5	4.9	3.5	0.1	4.2	5.2	7.1	9.7	6.3	-1.3	6.2	5.7
15	YLL025W	YLL025W	Protein of unknown function, member of the seripauperin multigene family encoded mainly in subtelomeric regions; YLL025W is not an essential gene	0-0-0	1-0-2	2-0.2-4		-16.0522	3.26244	-4.1		1.2	3	2.3	-1.8	3.7	3.3	4.6	8.1	6.1	1.1	5.7	6.1
15	YBR141C	YBR141C	Putative S-adenosylmethionine-dependent methyltransferase; green fluorescent protein (GFP)-fusion protein localizes to the nucleolus; YBR141C is not an essential gene	0-0-0	1-0-2	2-0.2-4		0.159104	-13.1236	-3.5		0.4	2.1	3.7	0.6	3.5	3.5	4.6	4.2	2.3	-0.5	6.8	5.4
15	YDR140W	MTQ2	S-adenosylmethionine-dependent methyltransferase of the seven beta-strand family; subunit of complex with Trm112p that methylates translation release factor Sup45p (eRF1) in the ternary complex eRF1-eRF3-GTP; similar to E.coli PrmC	0-0-0	1-0-2	2-0.2-4		-7.55816	12.6658	-1.2		1.6	3.2	2.1	-2.6	3.9	2.3	1.6	11	5	0.2	3.5	7
15	YLR218C	YLR218C	Twin Cx(9)C protein involved in cytochrome c oxidase assembly or stability; localizes to the mitochondrial intermembrane space via the Mia40p-Erv1p system; interacts genetically with CYC1 and with cytochrome c oxidase assembly factors	0-0-0	1-0-2	2-0.2-4		-39.4169	-18.6388	-1.4		3.5	5.4	3.1	-3.7	2.3	1.7	9	8.2	5.9	-1	1.4	0.6
15	YLR077W	FMP25	Mitochondrial inner membrane protein required for an early step in assembly of respiratory complex III (cytochrome bc1 complex); mRNA is targeted to mitochondria	0-0-0	1-0-2	2-0.2-4		-16.6598	-11.1923	-5.3	x	1	1.3	2.2	-4.2	4.4	2.9	2.3	7.2	2.3	-2.2	3.7	5
15	YJR108W	ABM1	Protein of unknown function, required for normal microtubule organization	0-0-0	1-0-2	2-0.2-4		0.337806	17.0209	-4.4		3.1	5.5	4	-0.9	4.2	5.5	3.5	7.2	3.4	0.4	6.7	3.7
15	YMR088C	VBA1	Permease of basic amino acids in the vacuolar membrane	0-0-0	1-0-2	2-0.2-4		-0.244849	12.3599	-2.1		0.9	3.7	2.5	-8.1	4.6	1	1.4	4.4	6.2	1.6	8	5.5
15	YOR366W	YOR366W	Dubious open reading frame unlikely to encode a protein, based on available experimental and comparative sequence data; partially overlaps the uncharacterized ORF YOR365C	0-0-0	1-0-2	2-0.2-4		-16.9213	-7.4855	-2.5	x	0.7	5.3	2.6	-3.3	2.3	3.5	2.5	8.7	4	-1.7	5.1	4.2
15	YGL261C	YGL261C	Putative protein of unknown function and member of the seripauperin multigene family encoded mainly in subtelomeric regions; mRNA expression appears to be regulated by SUT1 and UPC2	0-0-0	1-0-2	2-0.2-4		-6.19075	17.7367	1		3.2	5.1	2	-3.7	0.9	5.5	1.7	8.5	-2.7	-3.1	6.7	4.2
15	YCL035C	GRX1	Glutathione-dependent disulfide oxidoreductase; hydroperoxide and superoxide-radical responsive, heat-stable, with active site cysteine pair; protects cells from oxidative damage; GRX1 has a paralog, GRX2, that arose from the whole genome duplication	0-0-0	1-0-2	2-0.2-4		-7.88926	-12.5638	-4		1.8	4	4.4	1.2	4.3	3.7	2.5	7.7	3.1	-1.5	12.3	5.6
15	YGR237C	YGR237C	Putative protein of unknown function; green fluorescent protein (GFP)-fusion protein localizes to the cytoplasm	0-0-0	1-0-2	2-0.2-4		2.95196	12.0689	-4.4		1.6	2.1	1.9	2.6	2	1.1	1.1	5.7	3.6	2.5	3.8	7.9
15	YJR038C	YJR038C	Dubious open reading frame unlikely to encode a functional protein, based on available experimental and comparative sequence data	0-0-0	1-0-2	2-0.2-4		-12.3715	13.7204	-5.8		3	5.4	2.1	-6.5	2.5	1.2	3.4	6.3	2.3	-3.4	4	0.4
15	YMR020W	FMS1	Polyamine oxidase, converts spermine to spermidine, which is required for the essential hypusination modification of translation factor eIF-5A; also involved in pantothenic acid biosynthesis	0-0-0	1-0-2	2-0.2-4		-16.7222	4.17781	-2.2	x	-0.5	4.9	1.5	1.8	5.1	4.2	8	7.5	4.4	1.8	6.1	5.5
15	YER113C	YER113C	Protein with a role in cellular adhesion and filamentous growth; similar to Emp70p and Tmn2p; member of Transmembrane Nine family with 9 transmembrane segments; localizes to Golgi; induced by 8-methoxypsoralen plus UVA irradiation	0-0-0	1-0-2	2-0.2-4		-2.6116	16.3313	-4.2		3.6	6.6	1.7	-5.6	1.5	1.7	4.4	6.5	1.4	0.1	3.5	2.9
15	YKL137W	YKL137W	Evolutionarily conserved copper-binding protein of the mitochondrial intermembrane space, may be involved in delivering copper from the matrix to the cytochrome c oxidase complex; contains a twin CX9C motif	0-0-0	1-0-2	2-0.2-4		-23.3986	-12.7855	1.1		2.2	3.5	3.8	-1.6	4.7	3.5	3.8	6.9	3.3	-0.4	4	4.6
15	YKL067W	YNK1	Nucleoside diphosphate kinase, catalyzes the transfer of gamma phosphates from nucleoside triphosphates, usually ATP, to nucleoside diphosphates by a mechanism that involves formation of an autophosphorylated enzyme intermediate	0-0-0	1-0-2	2-0.2-4		-8.37176	-18.7615	-3.8		5.9	8.3	1.4	0.6	0.8	0.6	5.8	9.4	1.7	-2.7	9.4	8.4
15	YBR100W	YBR100W	#N/A	0-0-0	1-0-2	2-0.2-4		-7.25222	19.7372	-2.2		4	6.2	3.2	0.7	3	4.3	6.4	4	8.1	-6.6	9	3
15	YOR022C	YOR022C	Protein with similarity to bovine phospholipase A1; the authentic, non-tagged protein is detected in highly purified mitochondria in high-throughput studies	0-0-0	1-0-2	2-0.2-4		-18.45	-6.66133	2.2		2	6.3	2.8	-6.4	1.1	1.7	3.1	8.2	2.1	-1.3	3.3	8.2
15	YLR104W	YLR104W	Putative protein of unknown function; mutant is deficient in amounts of cell wall mannosylphosphate and has long chronological lifespan; genetic interactions suggest a role in ER-associated protein degradation (ERAD)	0-0-0	1-0-2	2-0.2-4		-25.4753	3.32274	-4.3		-0.5	2.6	2.2	-4.6	3.9	3.3	2	9.1	3.5	-2.4	5.1	6.3
15	YPR095C	SYT1	Guanine nucleotide exchange factor (GEF) for Arf proteins; promotes activation of Arl1p, which recruits Imh1p to the Golgi; involved in vesicular transport; member of the Sec7-domain family; contains a PH domain	0-0-0	1-0-2	2-0.2-4		16.0327	4.55567	2.2	x	-0.5	0.9	3.7	-3.1	3.8	3.4	3	6.1	0.6	-2.7	9.2	5.4
15	YPR189W	SKI3	Ski complex component and TPR protein, mediates 3'-5' RNA degradation by the cytoplasmic exosome; null mutants have superkiller phenotype of increased viral dsRNAs and are synthetic lethal with mutations in 5'-3' mRNA decay	0-0-0	1-0-2	2-0.2-4		-33.0726	-9.31985	1.1	x	0.1	1.2	1.6	-11.7	3.3	1.7	2.5	8.6	4.6	6.6	5.9	3.9
15	YBR044C	TCM62	Protein involved in the assembly of the mitochondrial succinate dehydrogenase complex; putative chaperone	0-0-0	1-0-2	2-0.2-4		-11.9757	70	-1.1		1.4	4.7	1.5	1.2	0.9	1.4	4	7.5	-0.9	-3.1	4.3	1
15	YLR271W	YLR271W	Putative protein of unknown function; green fluorescent protein (GFP)-fusion protein localizes to the cytoplasm and the nucleus and is induced in response to the DNA-damaging agent MMS	0-0-0	1-0-2	2-0.2-4		-10.1482	23.811	4.6		2	2.1	4.1	0.3	4.3	1	6.8	6.2	0.7	-4.1	22	4.2
15	YOR037W	CYC2	Mitochondrial peripheral inner membrane protein, contains a FAD cofactor in a domain exposed in the intermembrane space; exhibits redox activity in vitro; likely participates in ligation of heme to acytochromes c and c1 (Cyc1p and Cyt1p)	0-0-0	1-0-2	2-0.2-4		-37.9983	-46.3595	-3.2		4.8	6.1	3.6	-5.5	1.9	1.9	3.1	6.6	2.6	-5.7	3.7	3.1
16	YMR136W	GAT2	Protein containing GATA family zinc finger motifs; similar to Gln3p and Dal80p; expression repressed by leucine	0-0-0	1-0-2	2-0.2-5	3-0.2.5-0	2.98611	-12.2829	-3.5		2.4	5.5	0.6	-3.7	0.9	0.6	3.4	6.9	1.9	-6	-1.7	-1
16	YIL097W	FYV10	Subunit of GID complex; involved in proteasome-dependent catabolite inactivation of gluconeogenic enzymes FBPase, PEPCK, and c-MDH; forms dimer with Rmd5p that is then recruited to GID Complex by Gid8p; contains a degenerate RING finger motif needed for GID complex ubiquitin ligase activity in vivo, as well as CTLH and CRA domains; plays role in anti-apoptosis; required for survival upon exposure…	0-0-0	1-0-2	2-0.2-5	3-0.2.5-0	14.9801	-4.24357	-0.2		-1	2.6	0.4	-6.7	0.7	0.5	5	9.8	1	8	-4.7	2.9
16	YBR189W	RPS9B	Protein component of the small (40S) ribosomal subunit; homologous to mammalian ribosomal protein S9 and bacterial S4; RPS9B has a paralog, RPS9A, that arose from the whole genome duplication	0-0-0	1-0-2	2-0.2-5	3-0.2.5-0	-25.6043	-0.109748	2.3		2.5	7.7	0.7	6.7	0.4	1.7	1.8	7.6	-0.4	-7.7	-10	-2.9
16	YOR304W	ISW2	ATP-dependent DNA translocase involved in chromatin remodeling; ATPase component that, with Itc1p, forms a complex required for repression of a-specific genes, INO1, and early meiotic genes during mitotic growth	0-0-0	1-0-2	2-0.2-5	3-0.2.5-0	-26.1295	-9.51792	0.8	x	1.5	7.9	0.9	-1.1	-0.9	0	2.6	8.4	0.3	2.6	-4.2	0.2
16	YBR297W	MAL33	MAL-activator protein, part of complex locus MAL3; nonfunctional in genomic reference strain S288C	0-0-0	1-0-2	2-0.2-5	3-0.2.5-0	6.47154	-15.4464	2.4		2.1	5.3	-0.1	-2.3	0.8	-0.4	4.7	11.2	-0.7	-5.7	-9.3	1.7
16	YBR284W	YBR284W	Protein of unknown function; some similarity to AMP deaminases but lacks key catalytic residues and does not rescue purine nucleotide metabolic defect of quadruple aah1 ade8 amd1 his1 mutant; null mutant exhibits longer telomeres, altered Ty mobility, decreased resistance to rapamycin and wortmannin, and synthetic phenotype with expression of alpha-synuclein; induced in response to hydrostatic pr…	0-0-0	1-0-2	2-0.2-5	3-0.2.5-0	-1.92664	-16.7634	-3.2		0.8	0.1	-0.1	-9.4	-2.5	-0.6	-1.6	5.8	-0.9	-4.8	-10.3	-1.7
16	YBR131W	CCZ1	Protein involved in vacuolar assembly, essential for autophagy and the cytoplasm-to-vacuole pathway	0-0-0	1-0-2	2-0.2-5	3-0.2.5-0	-20.6461	-10.0206	-3.1	x	1.9	3.7	-1	11.6	0.4	-0.7	4	8.3	2.1	-1.2	-4.6	-5.5
16	YER177W	BMH1	14-3-3 protein, major isoform; controls proteome at post-transcriptional level, binds proteins and DNA, involved in regulation of many processes including exocytosis, vesicle transport, Ras/MAPK signaling, and rapamycin-sensitive signaling	0-0-0	1-0-2	2-0.2-5	3-0.2.5-0	13.0689	-6.29845	-2.3		0.9	6.2	2.1	-4.4	0.7	-1	11.4	13.2	0	1.3	-3.8	-2.8
16	YCL001W-A	YCL001W-A	Putative protein of unknown function; YCL001W-A gene has similarity to DOM34 and is present in a region duplicated between chromosomes XIV and III	0-0-0	1-0-2	2-0.2-5	3-0.2.5-0	-8.86704	-16.1545	-4.2		2.5	4.6	1.2	-7.7	-0.7	0.2	0.4	9.5	1	-4	-8.2	1
16	YJR087W	YJR087W	Dubious open reading frame, unlikely to encode a protein; not conserved in closely related Saccharomyces species; partially overlaps the verified genes STE18 and ECM2	0-0-0	1-0-2	2-0.2-5	3-0.2.5-0	25.3982	-11.1271	-3.6	x	1.3	0.4	0.4	-6.4	-0.6	-0.2	-2.2	0.3	-0.1	-3.7	-6.6	0.6
16	YBR084C-A	RPL19A	Protein component of the large (60S) ribosomal subunit; nearly identical to Rpl19Bp and has similarity to rat L19 ribosomal protein; rpl19a and rpl19b single null mutations result in slow growth, while the double null mutation is lethal; RPL19A has a paralog, RPL19B, that arose from the whole genome duplication	0-0-0	1-0-2	2-0.2-5	3-0.2.5-0	-27.8889	-8.4949	1.1	x	0.7	2.8	0.8	-11.2	2.3	2.7	0.3	1.9	1	-6.2	-5.5	-4.7
16	YHR077C	NMD2	Protein involved in the nonsense-mediated mRNA decay (NMD) pathway; interacts with Nam7p and Upf3p; involved in telomere maintenance	0-0-0	1-0-2	2-0.2-5	3-0.2.5-0	-21.1719	-0.673588	-0.3	x	2.3	6.5	1.1	-7.9	0	0.8	5.6	12	4.7	-1.3	-7.3	-2.1
16	YOR277C	YOR277C	Dubious open reading frame unlikely to encode a protein, based on available experimental and comparative sequence data; almost completely overlaps the verified gene CAF20	0-0-0	1-0-2	2-0.2-5	3-0.2.5-0	16.2432	2.43537	-3.1		2.5	2.8	1.6	1.8	0.5	1.1	11.7	12.6	-0.1	-1.5	-3	0.3
16	YMR067C	UBX4	UBX domain-containing protein that interacts with Cdc48p; involved in degradation of polyubiquitinated proteins via the ERAD (ER-associated degradation) pathway; modulates the Cdc48p-Nplp-Ufd1p AAA ATPase complex during its role in delivery of misfolded proteins to the proteasome	0-0-0	1-0-2	2-0.2-5	3-0.2.5-0	-6.90484	-12.9972	-2.6		0.5	5.6	1.3	0.6	0.4	0.8	3.2	9.5	1.6	9.1	-5.3	6
16	YNL016W	PUB1	Poly (A)+ RNA-binding protein, abundant mRNP-component protein that binds mRNA and is required for stability of many mRNAs; component of glucose deprivation induced stress granules, involved in P-body-dependent granule assembly	0-0-0	1-0-2	2-0.2-5	3-0.2.5-0	-25.1076	-9.63214	-4.2	x	0.8	2.9	0	-8.1	0.9	0.6	2.4	6	0	-7.5	-7.3	-9.3
16	YGR072W	UPF3	Component of the nonsense-mediated mRNA decay (NMD) pathway, along with Nam7p and Nmd2p; involved in decay of mRNA containing nonsense codons; involved in telomere maintenance	0-0-0	1-0-2	2-0.2-5	3-0.2.5-0	-23.8721	-5.52044	-1.3	x	1	6	0.2	-11.3	-1.1	-0.8	5.3	9.8	1.6	0.1	-7.2	0
16	YCR027C	RHB1	Putative Rheb-related GTPase involved in regulating canavanine resistance and arginine uptake; member of the Ras superfamily of G-proteins	0-0-0	1-0-2	2-0.2-5	3-0.2.5-0	2.25452	-12.0728	-1.2		1.5	1.8	1	-5.9	-1.6	2	4.6	11.6	1.4	-2.7	-10.3	0.3
16	YOR355W	GDS1	Protein of unknown function, required for growth on glycerol as a carbon source; the authentic, non-tagged protein is detected in highly purified mitochondria in high-throughput studies	0-0-0	1-0-2	2-0.2-5	3-0.2.5-0	-16.7523	-3.91203	1.2	x	4	6.3	-0.3	-4.5	-2.1	-1.4	3.8	4.8	-2.4	-4.9	-3.3	-4.5
16	YCR061W	YCR061W	Protein of unknown function; green fluorescent protein (GFP)-fusion protein localizes to the cytoplasm in a punctate pattern; induced by treatment with 8-methoxypsoralen and UVA irradiation	0-0-0	1-0-2	2-0.2-5	3-0.2.5-0	-3.14774	-12.1139	-0.9		2.1	3.1	0.5	-5.4	0.4	0.8	2	10.2	3	-3.3	-4.1	-0.4
16	YDR456W	NHX1	Na+/H+ and K+/H+ exchanger, required for intracellular sequestration of Na+ and K+; located in the vacuole and late endosome compartments; required for osmotolerance to acute hypertonic shock and for vacuolar fusion	0-0-0	1-0-2	2-0.2-5	3-0.2.5-0	-13.4873	-16.622	-3.2		0.4	9.9	0	2.4	-2.3	0.9	1.6	11.4	-0.4	-3.4	-6.1	-8.2
16	YBL103C	RTG3	Basic helix-loop-helix-leucine zipper (bHLH/Zip) transcription factor that forms a complex with another bHLH/Zip protein, Rtg1p, to activate the retrograde (RTG) and TOR pathways	0-0-0	1-0-2	2-0.2-5	3-0.2.5-0	-21.3209	-0.189735	-1.6		0	14.4	-0.5	-0.8	-0.4	2.2	3.5	5.4	-1	-8.4	-0.5	-5.9
16	YIL148W	RPL40A	Fusion protein, identical to Rpl40Bp, that is cleaved to yield ubiquitin and a ribosomal protein of the large (60S) ribosomal subunit with similarity to rat L40; ubiquitin may facilitate assembly of the ribosomal protein into ribosomes	0-0-0	1-0-2	2-0.2-5	3-0.2.5-0	-18.7876	-8.08728	-7.2	x	1.7	3	1.2	-9	1.6	2	2.7	8.6	0.4	-3.8	-7	-3.8
16	YBR105C	VID24	GID Complex regulatory subunit; binds GID Complex in response to glucose through interactions with complex member Vid28p; regulates fructose-1,6-bisphosphatase (FBPase) targeting to the vacuole; promotes proteasome-dependent catabolite degradation of FBPase; peripheral membrane protein located at Vid (vacuole import and degradation) vesicles	0-0-0	1-0-2	2-0.2-5	3-0.2.5-0	-3.60885	-13.4588	-2		1.2	5.5	0.6	2	2.2	-0.6	3.5	1.9	-2.2	-2.3	-5.7	-1.8
16	YBR286W	APE3	Vacuolar aminopeptidase Y, processed to mature form by Prb1p	0-0-0	1-0-2	2-0.2-5	3-0.2.5-0	-7.06778	-15.0441	-3.5		3.1	6.9	1	-7.5	0	1.6	3.6	12.4	2.3	-2	-6.2	1.4
16	YGL133W	ITC1	Subunit of the ATP-dependent Isw2p-Itc1p chromatin remodeling complex, required for repression of a-specific genes, repression of early meiotic genes during mitotic growth, and repression of INO1; similar to mammalian Acf1p, the regulatory subunit of the mammalian ATP-utilizing chromatin assembly and modifying factor (ACF) complex	0-0-0	1-0-2	2-0.2-5	3-0.2.5-0	-16.3754	-11.0507	-7.4		2.7	10.1	1.5	-6.6	0.5	0.3	0	0.6	-0.5	-4.4	-11	-8
16	YDR435C	PPM1	Carboxyl methyltransferase, methylates the C terminus of the protein phosphatase 2A catalytic subunit (Pph21p or Pph22p), which is important for complex formation with regulatory subunits	0-0-0	1-0-2	2-0.2-5	3-0.2.5-0	39.4372	-2.26471	-0.2	x	1.6	5	0.2	-3	-0.7	0.9	5.5	4	0.9	-2	-5.9	-4.3
16	YJL136C	RPS21B	Protein component of the small (40S) ribosomal subunit; homologous to mammalian ribosomal protein S21, no bacterial homolog; RPS21B has a paralog, RPS21A, that arose from the whole genome duplication	0-0-0	1-0-2	2-0.2-5	3-0.2.5-0	-19.4669	-8.89714	-2	x	0.4	1.6	1.7	-7.3	0.2	-0.2	1	8.2	0.7	-2	-6.5	-5.8
16	YER178W	PDA1	E1 alpha subunit of the pyruvate dehydrogenase (PDH) complex, catalyzes the direct oxidative decarboxylation of pyruvate to acetyl-CoA; phosphorylated; regulated by glucose	0-0-0	1-0-2	2-0.2-5	3-0.2.5-0	-7.07299	12.5077	-5.1		1.3	3.8	1.7	-6.8	-0.4	0	2.3	5.1	-1	-5.6	-11.5	-6.8
16	YCR036W	RBK1	Putative ribokinase	0-0-0	1-0-2	2-0.2-5	3-0.2.5-0	-9.54113	-14.8282	-1.1		1.4	0.3	1	-6.7	-1.7	0.3	-0.1	9.2	0.7	-3	-8.7	-0.5
16	YDL130W	RPP1B	Ribosomal protein P1 beta, component of the ribosomal stalk, which is involved in interaction of translational elongation factors with ribosome; accumulation is regulated by phosphorylation and interaction with the P2 stalk component	0-0-0	1-0-2	2-0.2-5	3-0.2.5-0	-5.81775	-15.4535	1.4		1.7	5.7	1.9	-10.5	2.1	1.7	-1.3	-4.3	0.3	-5.6	-3.6	-1.9
16	YER161C	SPT2	Protein involved in negative regulation of transcription; required for RNA polyadenylation; exhibits regulated interactions with both histones and SWI-SNF components, has similarity to mammalian HMG1 proteins	0-0-0	1-0-2	2-0.2-5	3-0.2.5-0	22.1509	-0.092642	-5.4	x	2.5	-2.8	0.9	-9.2	0.1	0.4	0.6	1.3	0.5	-5.7	-11.5	-7.6
16	YMR057C	YMR057C	Dubious open reading frame unlikely to encode a protein, based on available experimental and comparative sequence data; partially overlaps verified ORF AAC1	0-0-0	1-0-2	2-0.2-5	3-0.2.5-0	-32.761	-7.37094	-1.2		1.7	12.8	0.3	-8.8	-1	-0.7	3	5	-0.8	0.9	1.4	0.5
16	YNL025C	SSN8	Cyclin-like component of the RNA polymerase II holoenzyme, involved in phosphorylation of the RNA polymerase II C-terminal domain; involved in glucose repression and telomere maintenance	0-0-0	1-0-2	2-0.2-5	3-0.2.5-0	-22.6473	-7.42091	0.2		1.3	3.5	0.2	-1	0	-0.7	0.6	3.8	-0.2	2.3	-8.7	-8.8
17	YHR009C	YHR009C	Putative oxidoreductase involved in late endosome to Golgi transport; physical and genetical interactions with Btn2p; null mutant is viable, has extended S phase, and sensitive to expression of top1-T722A allele; similar to human FOXRED1	0-0-0	1-0-2	2-0.2-5	3-0.2.5-1	15.3365	17.426	-4		2.4	0.5	2.6	4.1	1.8	2.3	3.5	2.8	-0.7	-7.8	-11.5	-9.1
17	YGL147C	RPL9A	Protein component of the large (60S) ribosomal subunit, nearly identical to Rpl9Bp and has similarity to E. coli L6 and rat L9 ribosomal proteins	0-0-0	1-0-2	2-0.2-5	3-0.2.5-1	-17.2598	-4.10582	0.5	x	3.3	4.6	3.1	-10.6	3.1	2.2	2.4	2.3	4.3	-4	-6.4	-5.5
17	YBR298C	MAL31	Maltose permease, high-affinity maltose transporter (alpha-glucoside transporter); encoded in the MAL3 complex locus; member of the 12 transmembrane domain superfamily of sugar transporters; functional in genomic reference strain S288C	0-0-0	1-0-2	2-0.2-5	3-0.2.5-1	-1.67914	-14.1925	-2.7		2.2	4.7	2.1	-3.4	0.1	2.4	3	15.9	0.9	-2.6	-8.2	1.9
17	YOR274W	MOD5	Delta 2-isopentenyl pyrophosphate:tRNA isopentenyl transferase; required for biosynthesis of the modified base isopentenyladenosine in mitochondrial and cytoplasmic tRNAs; gene is nuclear and encodes two isozymic forms; converts to a prion form, and prion conversion contributes to azole antifungal resistance by upregulating ergosterol biosynthesis	0-0-0	1-0-2	2-0.2-5	3-0.2.5-1	-14.6767	-15.7417	-4		1.7	3.3	3.1	-6	0.7	3.2	0.2	6.7	2.7	5.5	-10	-7
17	YBR281C	YBR281C	Component of glutamine amidotransferase (GATase II); forms a complex with Dug3p to degrade glutathione (GSH) and other peptides containing a gamma-glu-X bond in an alternative pathway to GSH degradation by gamma-glutamyl transpeptidase (Ecm38p)	0-0-0	1-0-2	2-0.2-5	3-0.2.5-1	4.54687	-13.6099	-1.7		2.7	6.6	3.1	-5.8	0.7	1.9	4.3	12.7	1.9	-1	-9.9	-0.2
17	YNL055C	POR1	Mitochondrial porin (voltage-dependent anion channel), outer membrane protein required for the maintenance of mitochondrial osmotic stability and mitochondrial membrane permeability; phosphorylated	0-0-0	1-0-2	2-0.2-5	3-0.2.5-1	-27.5743	-26.2864	1.4	x	4.1	8.2	2.6	-0.4	2	1.3	5.3	5.7	1.5	-2.7	-3.9	0.3
17	YER141W	COX15	Protein required for the hydroxylation of heme O to form heme A, which is an essential prosthetic group for cytochrome c oxidase	0-0-0	1-0-2	2-0.2-5	3-0.2.5-1	-33.2823	14.483	-5.1		5.1	-1	2.2	-6.1	2.7	1.7	2.5	5.3	1.2	-7.9	-7.4	-4.4
17	YOR096W	RPS7A	Protein component of the small (40S) ribosomal subunit; interacts with Kti11p; deletion causes hypersensitivity to zymocin; homologous to mammalian ribosomal protein S7, no bacterial homolog; RPS7A has a paralog, RPS7B, that arose from the whole genome duplication	0-0-0	1-0-2	2-0.2-5	3-0.2.5-1	-17.9622	-1.20062	4	x	3.4	7.3	3.7	-3.8	2.9	3.6	3.6	3.7	0.7	-5.2	-9.4	-8.7
17	YEL013W	VAC8	Phosphorylated and palmitoylated vacuolar membrane protein that interacts with Atg13p, required for the cytoplasm-to-vacuole targeting (Cvt) pathway; interacts with Nvj1p to form nucleus-vacuole junctions	0-0-0	1-0-2	2-0.2-5	3-0.2.5-1	-20.0729	-9.46066	0.9	x	4.2	2.3	2.4	3.4	-0.1	2.9	5.5	9.2	-0.2	-3.2	-12.5	-9.1
17	YER167W	BCK2	Protein rich in serine and threonine residues involved in protein kinase C signaling pathway, which controls cell integrity; overproduction suppresses pkc1 mutations	0-0-0	1-0-2	2-0.2-5	3-0.2.5-1	19.0839	-0.7341	-5.1		3.4	5.4	1.6	-6.5	1.4	2	4	9	0.6	-7.2	-4.3	-0.6
17	YIR023W	DAL81	Positive regulator of genes in multiple nitrogen degradation pathways; contains DNA binding domain but does not appear to bind the dodecanucleotide sequence present in the promoter region of many genes involved in allantoin catabolism	0-0-0	1-0-2	2-0.2-5	3-0.2.5-1	-13.8691	-12.1557	-4.3		3.5	-1.6	2.9	6.1	1.7	2.5	-1.6	5.4	2.9	-8	-5.2	-0.5
17	YDR455C	YDR455C	Dubious open reading frame unlikely to encode a protein, based on available experimental and comparative sequence data; partially overlaps the verified gene YDR456W	0-0-0	1-0-2	2-0.2-5	3-0.2.5-1	-10.2961	-13.536	-4.7		4	9.1	2.3	4.4	0.4	2.7	4	12.6	0.4	-1.9	-6.3	-6.2
17	YCR068W	ATG15	Lipase required for intravacuolar lysis of autophagic bodies and Cvt bodies; targeted to intravacuolar vesicles during autophagy via the multivesicular body (MVB) pathway	0-0-0	1-0-2	2-0.2-5	3-0.2.5-1	-0.350112	-12.1606	-3		2.1	3.5	1.2	-4.9	1.7	2.7	4.3	11.6	1.5	-1	-9	0.3
17	YEL054C	RPL12A	Protein component of the large (60S) ribosomal subunit, nearly identical to Rpl12Bp; rpl12a rpl12b double mutant exhibits slow growth and slow translation; has similarity to E. coli L11 and rat L12 ribosomal proteins	0-0-0	1-0-2	2-0.2-5	3-0.2.5-1	-28.1048	-6.49855	7.2	x	3	2.1	4	-8.6	1.7	3.2	4.8	6.7	2.5	6.1	-11.2	-2.2
17	YBR278W	DPB3	Third-largest subunit of DNA polymerase II (DNA polymerase epsilon), required to maintain fidelity of chromosomal replication and also for inheritance of telomeric silencing; mRNA abundance peaks at the G1/S boundary of the cell cycle	0-0-0	1-0-2	2-0.2-5	3-0.2.5-1	1.20308	-12.0952	-3.3		4	6.4	3.9	4.8	3.9	3.7	6.7	14.8	2.7	-0.5	-6.9	0.4
17	YBR295W	PCA1	Cadmium transporting P-type ATPase; may also have a role in copper and iron homeostasis; stabilized by Cd binding, which prevents ubiquitination; S288C and other lab strains contain a G970R mutation which eliminates Cd transport function	0-0-0	1-0-2	2-0.2-5	3-0.2.5-1	2.72955	-14.7576	-3.7		5.2	4.1	1.6	-4.6	0.4	1.1	2	11.2	1.4	-2.5	-7.1	0.9
17	YLR435W	TSR2	Protein with a potential role in pre-rRNA processing	0-0-0	1-0-2	2-0.2-5	3-0.2.5-1	-4.22468	-12.537	-2.5		4.8	9.9	2.8	-3.6	1	2	3.4	5.6	3.3	-0.3	-6.7	-1.3
17	YDR395W	SXM1	Nuclear transport factor (karyopherin) involved in protein transport between the cytoplasm and nucleoplasm; similar to Nmd5p, Cse1p, Lph2p, and the human cellular apoptosis susceptibility protein, CAS1	0-0-0	1-0-2	2-0.2-5	3-0.2.5-1	-10.6222	-14.7134	-5.3		1.9	3.7	3.1	-9.8	3.1	2	3.7	7.6	1.8	-7.6	-10	-2.2
17	YGR162W	TIF4631	Translation initiation factor eIF4G; subunit of the mRNA cap-binding protein complex (eIF4F) that also contains eIF4E (Cdc33p); interacts with Pab1p and with eIF4A (Tif1p); also has a role in biogenesis of the large ribosomal subunit; TIF4631 has a paralog, TIF4632, that arose from the whole genome duplication	0-0-0	1-0-2	2-0.2-5	3-0.2.5-1	-18.3645	-6.06698	5.2	x	4.4	0.7	4.1	0.6	2.7	2.5	6.4	5.1	2.4	-5.5	-11.1	-10.4
17	YCR087W	YCR087W	Dubious open reading frame unlikely to encode a protein, based on available experimental and comparative sequence data; partially overlaps uncharacterized gene YCR087C-A; YCR087W is not an essential gene	0-0-0	1-0-2	2-0.2-5	3-0.2.5-1	-0.463818	-13.2677	-1.5		3.3	4.6	2.9	-5.4	2.3	1.8	4.4	13.1	3.7	-1.3	-8.7	-0.4
17	YMR135C	GID8	Subunit of GID Complex, binds strongly to central component Vid30p; GID Complex is involved in proteasome-dependent catabolite inactivation of fructose-1,6-bisphosphatase; recruits Rmd5p, Fyv10 and Vid28p to GID Complex; contains LisH, CTLH, and CRA domains that mediate binding to Vid30p (LisH) and Rmd5p and Vid28p (CTLH and CRA); dosage-dependent regulator of START	0-0-0	1-0-2	2-0.2-5	3-0.2.5-1	12.9554	-5.59353	-2.8		4.3	8.8	3.4	-3.8	1.8	5	6.8	11.1	3.8	-0.7	-5.3	-0.4
17	YBR277C	YBR277C	Dubious open reading frame unlikely to encode a protein, based on available experimental and comparative sequence data; partially overlaps the verified gene YBR278W	0-0-0	1-0-2	2-0.2-5	3-0.2.5-1	-3.32058	-17.1913	-0.9		3.4	6.8	3.4	1.4	1.1	2	3.6	16.4	2.4	-0.3	-7.5	1.5
18	YIL052C	RPL34B	Protein component of the large (60S) ribosomal subunit, nearly identical to Rpl34Ap and has similarity to rat L34 ribosomal protein	0-0-0	1-0-3	2-0.3-0	3-0.3.0-0	70	-7.94164	-0.5		2.5	10.4	7.6	35.7	2.3	6	3.8	9	5.1	21	-0.7	3.5
18	YGL084C	GUP1	Plasma membrane protein involved in remodeling GPI anchors; member of the MBOAT family of putative membrane-bound O-acyltransferases; proposed to be involved in glycerol transport	0-0-0	1-0-3	2-0.3-0	3-0.3.0-0	70	26.2793	2.7		4.1	6.9	14.7	35.7	5.5	7.6	2.1	3.4	-0.2	-3.1	-2.7	2.9
18	YNL080C	YNL080C	Protein involved in N-glycosylation; deletion mutation confers sensitivity to exidative stress and shows synthetic lethality with mutations in the spindle checkpoint genes BUB3 and MAD1; YNL080C is not an essential gene	0-0-0	1-0-3	2-0.3-0	3-0.3.0-0	-6.64149	12.6589	3.5		0.6	3	11.7	35.7	2.1	13.4	-0.7	4	4.1	0.3	-9.2	-6.7
18	YHL020C	OPI1	Transcriptional regulator of a variety of genes; phosphorylation by protein kinase A stimulates Opi1p function in negative regulation of phospholipid biosynthetic genes; involved in telomere maintenance	0-0-0	1-0-3	2-0.3-0	3-0.3.0-0	-18.7994	-10.9346	-0.5	x	2	23.4	6.4	35.7	6.5	4.8	3	10.9	8	7.3	12	13.6
18	YOR014W	RTS1	B-type regulatory subunit of protein phosphatase 2A (PP2A); Rts1p and Cdc55p are alternative regulatory subunits for PP2A; PP2A-Rts1p protects cohesin when recruited by Sgo1p to the pericentromere; highly enriched at centromeres in absence of Cdc55p; homolog of the mammalian B' subunit of PP2A	0-0-0	1-0-3	2-0.3-0	3-0.3.0-0	70	-9.43314	3.3		4.1	9.3	4	35.7	2.8	3.9	7.3	13.5	2.8	-5.2	-5.7	4.4
18	YCR009C	RVS161	Amphiphysin-like lipid raft protein; interacts with Rvs167p and regulates polarization of the actin cytoskeleton, endocytosis, cell polarity, cell fusion and viability following starvation or osmotic stress	0-0-0	1-0-3	2-0.3-0	3-0.3.0-0	75	70	-0.2		3.5	-2.3	2.5	35.7	2.1	2.1	0.6	13	0.9	21	-4.6	-5.2
18	YIL050W	PCL7	Pho85p cyclin of the Pho80p subfamily, forms a functional kinase complex with Pho85p which phosphorylates Mmr1p and is regulated by Pho81p; involved in glycogen metabolism, expression is cell-cycle regulated	0-0-0	1-0-3	2-0.3-0	3-0.3.0-0	-7.41991	24.7788	3.2		-1	-7.9	0.4	35.7	-3.6	3	5.4	5.4	-0.7	5	-4.1	5.6
18	YPR133W-A	TOM5	Component of the TOM (translocase of outer membrane) complex responsible for recognition and initial import of all mitochondrially directed proteins; involved in transfer of precursors from the Tom70p and Tom20p receptors to the Tom40p pore	0-0-0	1-0-3	2-0.3-0	3-0.3.0-0	2.517	70	8.3		1	5.7	-1.5	35.7	3.5	-0.1	-5.1	3.7	2.1	21	-9.2	-3.2
18	YOR270C	VPH1	Subunit a of vacuolar-ATPase V0 domain, one of two isoforms (Vph1p and Stv1p); Vph1p is located in V-ATPase complexes of the vacuole while Stv1p is located in V-ATPase complexes of the Golgi and endosomes	0-0-0	1-0-3	2-0.3-0	3-0.3.0-0	70	-17.7998	0.7		1.1	1.4	3	35.7	3.2	6	-1	0.4	0.8	3.7	-0.2	-3.4
18	YDR293C	SSD1	Translational repressor with a role in polar growth and wall integrity; regulated by Cbk1p phosphorylation to effect bud-specific translational control and localization of specific mRNAs; interacts with TOR pathway components; contains a functional N-terminal nuclear localization sequence and nucleocytoplasmic shuttling appears to be critical to Ssd1p function	0-0-0	1-0-3	2-0.3-0	3-0.3.0-0	20.0392	22.6211	4.3		-1.8	3.3	1	35.7	8.9	2.7	3.3	4.9	10.5	21	5.5	27.4
18	YMR077C	VPS20	Myristoylated subunit of ESCRTIII, the endosomal sorting complex required for transport of transmembrane proteins into the multivesicular body pathway to the lysosomal/vacuolar lumen; cytoplasmic protein recruited to endosomal membranes	0-0-0	1-0-3	2-0.3-0	3-0.3.0-0	7.09178	70	-2.5		2	9.8	18.4	35.7	3.4	5.2	7.6	6.7	3.5	6.6	6.9	9.9
18	YGR037C	ACB1	Acyl-CoA-binding protein, transports newly synthesized acyl-CoA esters from fatty acid synthetase (Fas1p-Fas2p) to acyl-CoA-consuming processes; subject to starvation-induced, Grh1p-mediated unconventional secretion	0-0-0	1-0-3	2-0.3-0	3-0.3.0-0	10.1535	-9.41332	2.6		0.5	1.4	3.9	35.7	7.6	3	2.9	4.1	2.9	-1.1	8.8	13
18	YDR176W	NGG1	Transcriptional regulator involved in glucose repression of Gal4p-regulated genes; component of transcriptional adaptor and histone acetyltransferase complexes, the ADA complex, the SAGA complex, and the SLIK complex	0-0-0	1-0-3	2-0.3-0	3-0.3.0-0	8.09986	70	8.6		1.9	27.3	9.5	35.7	0.8	9.9	-0.6	6.2	0.9	21	10.9	27.4
18	YPR050C	YPR050C	Dubious open reading frame unlikely to encode a protein, based on available experimental and comparative sequence data; partially overlaps the verified gene MAK3/YPR051W	0-0-0	1-0-3	2-0.3-0	3-0.3.0-0	16.7854	65	0.4		-1.2	3	5.3	35.7	6.1	6.1	-2.1	2.6	4.8	-3.1	11.2	4.2
18	YDR245W	MNN10	Subunit of a Golgi mannosyltransferase complex also containing Anp1p, Mnn9p, Mnn11p, and Hoc1p that mediates elongation of the polysaccharide mannan backbone; membrane protein of the mannosyltransferase family	0-0-0	1-0-3	2-0.3-0	3-0.3.0-0	18.4988	17.2433	8.2		2.2	5.4	4.6	35.7	3.6	8.2	-0.8	11.3	0.5	21	-9.6	27.4
18	YJR060W	CBF1	Dual function helix-loop-helix protein; binds the motif CACRTG present at several sites including MET gene promoters and centromere DNA element I (CDEI); affects nucleosome positioning at this motif; associates with other transcription factors such as Met4p and Isw1p to mediate transcriptional activation or repression; associates with kinetochore proteins and required for efficient chromosome seg…	0-0-0	1-0-3	2-0.3-0	3-0.3.0-0	-25.1118	-5.80396	6.4		0.3	-7.6	1.1	35.7	-0.3	4.1	5.4	7.1	2.4	21	-11.1	-11.6
18	YNL147W	LSM7	Lsm (Like Sm) protein; part of heteroheptameric complexes (Lsm2p-7p and either Lsm1p or 8p): cytoplasmic Lsm1p complex involved in mRNA decay; nuclear Lsm8p complex part of U6 snRNP and possibly involved in processing tRNA, snoRNA, and rRNA	0-0-0	1-0-3	2-0.3-0	3-0.3.0-0	-15.4455	12.6137	0.5		6	-0.1	12.8	35.7	-0.6	11.1	4.2	16.8	-0.9	8.1	-8.4	-3.3
18	YLR278C	YLR278C	Zinc-cluster protein; GFP-fusion protein localizes to the nucleus; mutant shows moderate growth defect on caffeine; has a prion-domain like fragment that increases frequency of [URE3]; YLR278C is not an essential gene	0-0-0	1-0-3	2-0.3-0	3-0.3.0-0	-4.98976	70	1.2		2.6	7.4	2.8	35.7	2.2	4.5	-1.4	0.9	0	-3.2	-3.2	2.4
18	YDR495C	VPS3	Component of CORVET tethering complex; cytoplasmic protein required for the sorting and processing of soluble vacuolar proteins, acidification of the vacuolar lumen, and assembly of the vacuolar H+-ATPase	0-0-0	1-0-3	2-0.3-0	3-0.3.0-0	-6.23644	65	-1.8		4.9	4	12.4	35.7	3.4	7.4	-1.3	-0.7	4.1	21	-1.2	0.5
18	YHR129C	ARP1	Actin-related protein of the dynactin complex; required for spindle orientation and nuclear migration; putative ortholog of mammalian centractin	0-0-0	1-0-3	2-0.3-0	3-0.3.0-0	13.6058	0.611849	2.9		0.3	8	0.6	24.7	1.9	10.4	1.2	8.7	-0.1	-2.5	4.4	5.3
18	YML115C	VAN1	Component of the mannan polymerase I, which contains Van1p and Mnn9p and is involved in the first steps of mannan synthesis; mutants are vanadate-resistant	0-0-0	1-0-3	2-0.3-0	3-0.3.0-0	-1.06672	-12.3112	6.3		1.9	5.5	15.8	35.7	9.1	14	-0.4	7.9	1.3	7.4	-0.5	27.4
18	YGL072C	YGL072C	Dubious open reading frame unlikely to encode a protein; partially overlaps the verified gene HSF1; null mutant displays increased resistance to antifungal agents gliotoxin, cycloheximide and H2O2	0-0-0	1-0-3	2-0.3-0	3-0.3.0-0	15.574	11.0428	3.4		4.8	-0.2	8.3	7.3	-0.1	9.4	-6	-0.8	-5	-6.6	-3.9	-1.2
19	YAL026C	DRS2	Aminophospholipid translocase (flippase) that maintains membrane lipid asymmetry in post-Golgi secretory vesicles; contributes to clathrin-coated vesicle formation and endocytosis; mutations in human homolog ATP8B1 result in liver disease	0-0-0	1-0-3	2-0.3-0	3-0.3.0-1	-2.47031	13.826	6.1		1.2	-2.5	22.3	35.7	1	28.9	-1.9	11.6	0.1	8.9	10.7	27.4
19	YOR036W	PEP12	Target membrane receptor (t-SNARE) for vesicular intermediates traveling between the Golgi apparatus and the vacuole; controls entry of biosynthetic, endocytic, and retrograde traffic into the prevacuolar compartment; syntaxin	0-0-0	1-0-3	2-0.3-0	3-0.3.0-1	-0.397514	70	1.7		3.2	5.6	33.9	35.7	3.2	28.9	4.6	2	3.9	21	-1.3	3.1
19	YCR044C	PER1	Protein of the endoplasmic reticulum, required for GPI-phospholipase A2 activity that remodels the GPI anchor as a prerequisite for association of GPI-anchored proteins with lipid rafts; functionally complemented by human ortholog PERLD1	0-0-0	1-0-3	2-0.3-0	3-0.3.0-1	75	70	-0.1		6.9	13.3	21.7	35.7	6.9	19.5	5.9	12.7	5.2	3.9	-3.7	-0.1
19	YMR307W	GAS1	Beta-1,3-glucanosyltransferase, required for cell wall assembly and also has a role in transcriptional silencing; localizes to the cell surface via a glycosylphosphatidylinositol (GPI) anchor; also found at the nuclear periphery	0-0-0	1-0-3	2-0.3-0	3-0.3.0-1	75	6.12008	7.7		2.2	22	33.9	35.7	7.8	28.9	-4.1	-3.6	-0.2	-1.6	-0.4	0.1
19	YCR034W	FEN1	Fatty acid elongase, involved in sphingolipid biosynthesis; acts on fatty acids of up to 24 carbons in length; mutations have regulatory effects on 1,3-beta-glucan synthase, vacuolar ATPase, and the secretory pathway	0-0-0	1-0-3	2-0.3-0	3-0.3.0-1	75	70	0.2		5.5	1.7	33.9	35.7	4.6	24.5	6.7	9.6	5.6	4.7	-7.4	-10.2
19	YOR035C	SHE4	Protein containing a UCS (UNC-45/CRO1/SHE4) domain, binds to myosin motor domains to regulate myosin function; involved in endocytosis, polarization of the actin cytoskeleton, and asymmetric mRNA localization	0-0-0	1-0-3	2-0.3-0	3-0.3.0-1	-7.43171	12.1929	4.4		7.7	8.6	33.9	35.7	3.5	23.5	6.2	6.4	6.2	21	10.6	27.4
19	YOL006C	TOP1	Topoisomerase I, nuclear enzyme that relieves torsional strain in DNA by cleaving and re-sealing the phosphodiester backbone; relaxes both positively and negatively supercoiled DNA; functions in replication, transcription, and recombination	0-0-0	1-0-3	2-0.3-0	3-0.3.0-1	-18.59	-8.38407	11.2	x	-2.6	-0.1	10.4	35.7	2.4	21.9	-2.7	2.8	-0.1	15.2	-9.3	-6.8
19	YOR061W	CKA2	Alpha' catalytic subunit of casein kinase 2 (CK2), a Ser/Thr protein kinase with roles in cell growth and proliferation; CK2, comprised of CKA1, CKA2, CKB1 and CKB2, has many substrates including transcription factors and all RNA polymerase	0-0-0	1-0-3	2-0.3-0	3-0.3.0-1	9.84516	17.8865	-1.3		2.7	4.9	29.1	35.7	0	26.3	-1.4	5.7	0.2	-5.3	-9.5	-9.6
19	YLR372W	SUR4	Elongase, involved in fatty acid and sphingolipid biosynthesis; synthesizes very long chain 20-26-carbon fatty acids from C18-CoA primers; involved in regulation of sphingolipid biosynthesis	0-0-0	1-0-3	2-0.3-0	3-0.3.0-1	65	-0.061241	6.5	x	-2.7	3.4	15.9	35.7	0.7	28.9	-2	2.6	-1.3	-6.3	-3.6	-3.8
19	YKR001C	VPS1	Dynamin-like GTPase required for vacuolar sorting; also involved in actin cytoskeleton organization, endocytosis, late Golgi-retention of some proteins, regulation of peroxisome biogenesis	0-0-0	1-0-3	2-0.3-0	3-0.3.0-1	75	70	2.5		3.3	6.6	33.9	35.7	3.5	28.9	5.6	6.1	4.7	21	-2.8	4.1
19	YDR027C	VPS54	Component of the GARP (Golgi-associated retrograde protein) complex, Vps51p-Vps52p-Vps53p-Vps54p, which is required for the recycling of proteins from endosomes to the late Golgi; potentially phosphorylated by Cdc28p	0-0-0	1-0-3	2-0.3-0	3-0.3.0-1	2.62408	14.3735	-3.5		4	8.8	33.9	35.7	2.8	28.9	6.2	8.8	2.5	5.7	-8.6	-5.6
19	YFL025C	BST1	GPI inositol deacylase of the ER that negatively regulates COPII vesicle formation, prevents production of vesicles with defective subunits, required for proper discrimination between resident ER proteins and Golgi-bound cargo molecules	0-0-0	1-0-3	2-0.3-0	3-0.3.0-1	70	65	5.9		0.3	2.5	33.9	35.7	1	28.9	-0.4	3.7	2.7	21	-3.4	-3.1
19	YJR066W	TOR1	PIK-related protein kinase and rapamycin target; subunit of TORC1, a complex that controls growth in response to nutrients by regulating translation, transcription, ribosome biogenesis, nutrient transport and autophagy; involved in meiosis	0-0-0	1-0-3	2-0.3-0	3-0.3.0-1	-11.7627	-13.314	-2.3		1.7	4.2	30.8	35.7	3.2	28.9	3.1	4.5	4.6	2.4	3.7	4
20	YDL226C	GCS1	ADP-ribosylation factor GTPase activating protein (ARF GAP), involved in ER-Golgi transport; shares functional similarity with Glo3p	0-0-0	1-0-3	2-0.3-1	3-0.3.1-0	75	1.6555	1.6		1	3.9	0.7	-6.7	0.7	0.7	1.9	4.7	1.3	-4.8	22	27.4
20	YMR099C	YMR099C	Glucose-6-phosphate 1-epimerase (hexose-6-phosphate mutarotase), likely involved in carbohydrate metabolism; GFP-fusion protein localizes to both the nucleus and cytoplasm and is induced in response to the DNA-damaging agent MMS	0-0-0	1-0-3	2-0.3-1	3-0.3.1-0	65	70	4.1		-1	0.2	0.7	-10.3	-0.1	1	0.1	5.1	0.1	-3	8.9	7.3
20	YGL013C	PDR1	Transcription factor that regulates the pleiotropic drug response; zinc cluster protein that is a master regulator involved in recruiting other zinc cluster proteins to pleiotropic drug response elements (PDREs) to fine tune the regulation of multidrug resistance genes; PDR1 has a paralog, PDR3, that arose from the whole genome duplication	0-0-0	1-0-3	2-0.3-1	3-0.3.1-0	70	24.2306	-0.3		2.1	5.5	-1.7	8.6	-1.8	0.8	1.6	3.3	2.1	21	13.4	10.6
20	YPL042C	SSN3	Cyclin-dependent protein kinase, component of RNA polymerase II holoenzyme; involved in phosphorylation of the RNA polymerase II C-terminal domain; involved in glucose repression	0-0-0	1-0-3	2-0.3-1	3-0.3.1-0	1.68052	65	2.7		2.4	5.1	1.1	-1.4	-2.8	-0.1	-1.2	8.2	1	21	-11.3	-3.5
20	YMR247C	YMR247C	RING domain E3 ubiquitin ligase; involved in the ubiquitin-mediated degradation of non-stop proteins; functional connections to chromatin modification; nuclear protein that also co-localizes with ribosomes; homolog of mouse Listerin, whose mutation has been reported to cause neurodegeneration in mice	0-0-0	1-0-3	2-0.3-1	3-0.3.1-0	-19.1175	5.65914	3.9	x	-1.5	-1.8	-1.8	4.2	1.3	-3.7	6.5	14.7	6.4	21	7.4	27.4
20	YCR020C-A	MAK31	Non-catalytic subunit of N-terminal acetyltransferase of the NatC type; required for replication of dsRNA virus; member of the Sm protein family	0-0-0	1-0-3	2-0.3-1	3-0.3.1-0	17.6945	65	3.5		0.7	10.7	-2.5	8.4	1.1	0	2.7	4.3	1.2	-0.9	5.8	3.2
20	YOR076C	SKI7	Coupling protein that mediates interactions between the Ski complex and the cytoplasmic exosome during 3'-5' RNA degradation; eRF3-like domain targets nonstop mRNA for degradation; null mutants have superkiller phenotype	0-0-0	1-0-3	2-0.3-1	3-0.3.1-0	-33.5475	-5.70272	2.5	x	0.1	5.1	2.2	-9	1.2	3.2	2.1	8.5	6.4	9.3	9.3	6.4
20	YNL197C	WHI3	RNA binding protein that sequesters CLN3 mRNA in cytoplasmic foci; cytoplasmic retention factor for Cdc28p and associated cyclins; regulates cell fate and dose-dependently regulates the critical cell size required for passage through Start	0-0-0	1-0-3	2-0.3-1	3-0.3.1-0	15.2699	-5.6846	2		-0.2	3.7	-2.6	23.9	-2.3	-1.5	-1.6	4.7	1.2	7.7	3	27.4
20	YNL201C	PSY2	Subunit of protein phosphatase PP4 complex; active complex is composed of catalytic subunit Pph3p and Psy2p, with Psy4p apparently providing additional substrate specificity in some cases; regulates recovery from the DNA damage checkpoint and also the gene conversion- and single-strand annealing-mediated pathways of meiotic double-strand break repair; Pph3p and Psy2p localize to foci on meiotic c…	0-0-0	1-0-3	2-0.3-1	3-0.3.1-0	13.5638	13.9859	2		5.8	7.9	-2.4	4.5	4.2	1.4	2.9	0.9	-0.2	-6.3	-5.2	27.4
20	YIL027C	EMC5	Member of a transmembrane complex required for efficient folding of proteins in the ER; null mutant displays induction of the unfolded protein response, and also shows K1 killer toxin resistance	0-0-0	1-0-3	2-0.3-1	3-0.3.1-0	30.1094	11.81	3	x	-1.2	3.2	3	0.2	-0.2	-2	0.2	1.6	3.6	21	-0.1	27.4
20	YDL066W	IDP1	Mitochondrial NADP-specific isocitrate dehydrogenase, catalyzes the oxidation of isocitrate to alpha-ketoglutarate; not required for mitochondrial respiration and may function to divert alpha-ketoglutarate to biosynthetic processes	0-0-0	1-0-3	2-0.3-1	3-0.3.1-0	-12.1356	-12.7406	-1.7		1.7	7.6	0	-1.8	-1.8	0.1	0.8	4.8	-1.1	-4	5.7	27.4
20	YCL046W	YCL046W	Dubious open reading frame unlikely to encode a protein, based on available experimental and comparative sequence data; partially overlaps the uncharacterized ORF YCL045C	0-0-0	1-0-3	2-0.3-1	3-0.3.1-0	65	7.967	8.5	x	0.9	3.7	-0.2	10	-0.1	-0.6	-3.9	4.1	2.3	21	1.4	27.4
20	YAL013W	DEP1	Transcriptional modulator involved in regulation of structural phospholipid biosynthesis genes and metabolically unrelated genes, as well as maintenance of telomeres, mating efficiency, and sporulation	0-0-0	1-0-3	2-0.3-1	3-0.3.1-0	-14.9217	65	-1.3		-0.1	4	1.9	-2.5	3	1.9	-0.5	3.3	2.3	11.4	2.1	10.5
20	YER129W	SAK1	Upstream serine/threonine kinase for the SNF1 complex; partially redundant with Elm1p and Tos3p; members of this family have functional orthology with LKB1, a mammalian kinase associated with Peutz-Jeghers cancer-susceptibility syndrome	0-0-0	1-0-3	2-0.3-1	3-0.3.1-0	21.186	65	-4.6		0.4	-0.3	1.7	-7	3.3	0.6	0.5	2.7	2.4	4	9.9	10
20	YIL032C	YIL032C	Dubious open reading frame unlikely to encode a protein, based on available experimental and comparative sequence data	0-0-0	1-0-3	2-0.3-1	3-0.3.1-0	-0.095881	13.5803	0.6		0.8	1.8	0.7	-4.1	2.6	0.8	0.6	3.8	4.8	21	8.9	27.4
20	YPR020W	ATP20	Subunit g of the mitochondrial F1F0 ATP synthase; reversibly phosphorylated on two residues; unphosphorylated form is required for dimerization of the ATP synthase complex	0-0-0	1-0-3	2-0.3-1	3-0.3.1-0	23.5988	70	2.2		1.3	-0.8	-0.3	-7.8	0.2	1.3	4.7	6.2	3.8	-7.1	2.7	-2.8
21	YHR200W	RPN10	Non-ATPase base subunit of the 19S regulatory particle (RP) of the 26S proteasome; N-terminus plays a role in maintaining the structural integrity of the RP; binds selectively to polyubiquitin chains; homolog of the mammalian S5a protein	0-0-0	1-0-3	2-0.3-1	3-0.3.1-1	65	-15.5926	0.5		5.3	14.4	3	7	1.4	1.8	7.2	14.9	0.1	0.8	-2.1	0.1
21	YNL162W	RPL42A	Protein component of the large (60S) ribosomal subunit, identical to Rpl42Bp and has similarity to rat L44 ribosomal protein	0-0-0	1-0-3	2-0.3-1	3-0.3.1-1	10.0467	-3.46335	-4.8		4.1	-2.1	4.7	-3.3	3.5	2.5	6	12.1	4.2	5.2	-12.3	-9.3
21	YCL045C	EMC1	Member of a transmembrane complex required for efficient folding of proteins in the ER; null mutant displays induction of the unfolded protein response; interacts with Gal80p	0-0-0	1-0-3	2-0.3-1	3-0.3.1-1	24.2679	6.62975	-1.6	x	2.6	5.2	4.4	19.1	4.1	3.9	1.6	6.4	3.3	1.8	2.3	7.2
21	YBR191W	RPL21A	Protein component of the large (60S) ribosomal subunit, nearly identical to Rpl21Bp and has similarity to rat L21 ribosomal protein	0-0-0	1-0-3	2-0.3-1	3-0.3.1-1	65	-1.9919	1.1	x	4.9	8.6	7.6	10.2	4.2	5.9	3.3	12	5.3	3.3	2.8	1.5
21	YHR167W	THP2	Subunit of the THO complex, which connects transcription elongation and mitotic recombination, and of the TREX complex, which is recruited to activated genes and couples transcription to mRNA export; involved in telomere maintenance	0-0-0	1-0-3	2-0.3-1	3-0.3.1-1	65	2.28638	-0.6	x	4	9.6	0.7	35.7	2.4	2.2	-1.9	6.7	0.6	1	6.3	1.5
21	YJR040W	GEF1	Voltage-gated chloride channel localized to the golgi, the endosomal system, and plasma membrane, and involved in cation homeostasis; highly homologous to vertebrate voltage-gated chloride channels	0-0-0	1-0-3	2-0.3-1	3-0.3.1-1	65	3.581	-0.6		1.4	2.4	1.8	35.7	2.7	1.6	-0.3	3.4	3.6	2.5	0	-0.7
21	YJR145C	RPS4A	Protein component of the small (40S) ribosomal subunit; mutation affects 20S pre-rRNA processing; homologous to mammalian ribosomal protein S4, no bacterial homolog; RPS4A has a paralog, RPS4B, that arose from the whole genome duplication	0-0-0	1-0-3	2-0.3-1	3-0.3.1-1	19.5832	-4.36292	-3.6	x	3.7	-3.1	2.6	14.5	3.3	2.1	3.8	13.3	2.5	5.3	-13.2	-12.5
21	YOR198C	BFR1	Component of mRNP complexes associated with polyribosomes; implicated in secretion and nuclear segregation; multicopy suppressor of BFA (Brefeldin A) sensitivity	0-0-0	1-0-3	2-0.3-1	3-0.3.1-1	65	-3.1083	-6	x	3.5	2.1	4.2	16.3	3.2	3.1	3.9	10.7	4.3	0	3.2	20.8
21	YGL056C	SDS23	One of two S. cerevisiae homologs (Sds23p and Sds24p) of the S. pombe Sds23 protein, which is implicated in APC/cyclosome regulation; involved in cell separation during budding	0-0-0	1-0-3	2-0.3-1	3-0.3.1-1	22.7481	13.2626	-0.8		4.5	7.6	1.6	10.9	2.2	7.7	5.2	7.2	2.6	-0.3	4	27.4
21	YJL165C	HAL5	Putative protein kinase; overexpression increases sodium and lithium tolerance, whereas gene disruption increases cation and low pH sensitivity and impairs potassium uptake, suggesting a role in regulation of Trk1p and/or Trk2p transporters	0-0-0	1-0-3	2-0.3-1	3-0.3.1-1	70	12.3621	-2.2		4.4	4.9	3.7	2.5	2.8	5.1	4.8	14.9	2.9	5.7	2.2	8.5
21	YPR065W	ROX1	Heme-dependent repressor of hypoxic genes; contains an HMG domain that is responsible for DNA bending activity	0-0-0	1-0-3	2-0.3-1	3-0.3.1-1	11.7001	2.64989	-3.1		1.1	1.4	3.7	-4.6	2.5	2.7	3.8	10	3.6	0.3	-9.1	-20.4
21	YNL153C	GIM3	Subunit of the heterohexameric cochaperone prefoldin complex which binds specifically to cytosolic chaperonin and transfers target proteins to it	0-0-0	1-0-3	2-0.3-1	3-0.3.1-1	70	-6.86801	-1.8		3.8	-0.1	1.6	11.2	0.1	5.7	8.2	18.4	-0.9	-0.1	-12.7	-10.5
21	YNR025C	YNR025C	Dubious open reading frame unlikely to encode a functional protein, based on available experimental and comparative sequence data; deletion reduces expression of PIS1 gene encoding phosphatidylinositol synthase	0-0-0	1-0-3	2-0.3-1	3-0.3.1-1	65	8.05164	-3.5		5.2	5.3	2.9	-1.3	5.9	5	5.8	5.8	4.5	1.2	7.6	6.4
21	YKL207W	EMC3	Member of a transmembrane complex required for efficient folding of proteins in the ER; required for respiratory growth; null mutant displays induction of the unfolded protein response	0-0-0	1-0-3	2-0.3-1	3-0.3.1-1	65	2.21755	-4.7	x	8.4	6.6	2.7	1.4	4.4	2.2	6.5	9	3.6	2.3	3.6	10.9
21	YPR044C	YPR044C	Dubious open reading frame unlikely to encode a protein, based on available experimental and comparative sequence data; partially overlaps verified gene RPL43A/YPR043W; deletion confers sensitivity to GSAO	0-0-0	1-0-3	2-0.3-1	3-0.3.1-1	65	-4.81689	2.5		2.1	-3.5	4.8	-10.9	4.6	4.5	1.8	7.3	-1	-9.2	-5.9	-1.8
21	YJL117W	PHO86	Endoplasmic reticulum (ER) resident protein required for ER exit of the high-affinity phosphate transporter Pho84p, specifically required for packaging of Pho84p into COPII vesicles	0-0-0	1-0-3	2-0.3-1	3-0.3.1-1	70	3.27059	8.2		-4	1.8	4	2.5	10.1	7.1	-2.1	0.6	1.6	-4.1	1	-6.1
22	YIL098C	FMC1	Mitochondrial matrix protein, required for assembly or stability at high temperature of the F1 sector of mitochondrial F1F0 ATP synthase; null mutant temperature sensitive growth on glycerol is suppressed by multicopy expression of Odc1p	0-0-0	1-0-3	2-0.3-2		18.6391	70	-2.6		3	0.6	2.4	35.7	0.7	2	4.1	18	1.8	21	-10.1	-4.2
22	YGL043W	DST1	General transcription elongation factor TFIIS, enables RNA polymerase II to read through blocks to elongation by stimulating cleavage of nascent transcripts stalled at transcription arrest sites; maintains RNAPII elongation activity on ribosomal protein genes during conditions of transcriptional stress	0-0-0	1-0-3	2-0.3-2		16.1001	0.50851	-1.9		3.2	2.8	1.9	35.7	0.7	1.1	3.7	10.3	2.8	10.4	0.2	8.6
22	YHR073W	OSH3	Member of an oxysterol-binding protein family with seven members in S. cerevisiae; family members have overlapping, redundant functions in sterol metabolism and collectively perform a function essential for viability	0-0-0	1-0-3	2-0.3-2		15.1552	8.08203	0.8		0.8	3	2.4	35.7	0.6	2.3	1	7.6	-0.6	-3.7	5.5	5
22	YNL079C	TPM1	Major isoform of tropomyosin; binds to and stabilizes actin cables and filaments, which direct polarized cell growth and the distribution of several organelles; acetylated by the NatB complex and acetylated form binds actin most efficiently	0-0-0	1-0-3	2-0.3-2		-1.06307	21.752	-0.9		0.2	4	0.5	25.7	3.4	3.6	7.5	13	0.7	-0.9	-1.3	0.2
22	YML014W	TRM9	tRNA methyltransferase; catalyzes modification of wobble bases in tRNA anticodons to 2, 5-methoxycarbonylmethyluridine and 5-methoxycarbonylmethyl-2-thiouridine; may act as part of a complex with Trm112p; deletion mutation increases translational infidelity, including amino acid misincorporation and -1 frameshifting, and also confers resistance to zymocin; null mutant displays activation of stres…	0-0-0	1-0-3	2-0.3-2		-7.88014	21.3994	3.2		0.7	-1.9	4.3	35.7	1.1	4.9	0.8	10.2	0.7	5.7	-6	-1
22	YGR229C	SMI1	Protein involved in the regulation of cell wall synthesis; proposed to be involved in coordinating cell cycle progression with cell wall integrity	0-0-0	1-0-3	2-0.3-2		10.7091	3.37392	1.5		2.7	6.8	2.5	35.7	0.7	4.9	5.6	6.4	2	3.7	-9.4	-2.5
22	YIL077C	YIL077C	Putative protein of unknown function; the authentic, non-tagged protein is detected in highly purified mitochondria in high-throughput studies; deletion confers sensitivity to 4-(N-(S-glutathionylacetyl)amino) phenylarsenoxide (GSAO)	0-0-0	1-0-3	2-0.3-2		1.86561	23.0879	-7.8		2.6	0.4	3.2	23.1	1.4	2.2	4	15	1.8	6.5	-2.8	0.4
22	YIL017C	VID28	GID Complex subunit, serves as adaptor for regulatory subunit Vid24p; protein involved in proteasome-dependent catabolite degradation of fructose-1,6-bisphosphatase (FBPase); localized to the nucleus and the cytoplasm	0-0-0	1-0-3	2-0.3-2		7.25201	26.2178	-2.5		0.8	5.4	2.4	35.7	1.1	1.3	6.3	16.4	1.4	9.1	-8.3	1.9
22	YIL042C	YIL042C	Mitochondrial protein kinase involved in negative regulation of pyruvate dehydrogenase complex activity by phosphorylating the ser-133 residue of the Pda1p subunit; acts in concert with kinase Pkp2p and phosphatases Ptc5p and Ptc6p	0-0-0	1-0-3	2-0.3-2		-12.6454	17.1633	-1.4		0.9	3.1	6.1	35.7	0.4	3.5	3	14.2	3.3	8.4	3.1	27.4
22	YBR021W	FUR4	Uracil permease, localized to the plasma membrane; expression is tightly regulated by uracil levels and environmental cues	0-0-0	1-0-3	2-0.3-2		-6.60033	14.3528	0.9		4.8	8.4	4.3	35.7	-1.6	6.3	4.6	11.3	-3.2	4.2	-6.1	13.4
22	YKL007W	CAP1	Alpha subunit of the capping protein (CP) heterodimer (Cap1p and Cap2p) which binds to the barbed ends of actin filaments preventing further polymerization; localized predominantly to cortical actin patches	0-0-0	1-0-3	2-0.3-2		10.2859	-0.325257	-0.6		3	4.2	4.1	35.7	1.6	4.2	3.6	8.4	3.5	-1.1	-0.8	7.4
22	YBR290W	BSD2	Heavy metal ion homeostasis protein, facilitates trafficking of Smf1p and Smf2p metal transporters to the vacuole where they are degraded, controls metal ion transport, prevents metal hyperaccumulation, functions in copper detoxification	0-0-0	1-0-3	2-0.3-2		18.1993	10.4576	-5		1	1.7	1.2	35.7	-0.7	0.4	-0.1	-1.1	1.9	7.3	2.1	5.6
22	YIL073C	SPO22	Meiosis-specific protein essential for chromosome synapsis, involved in completion of nuclear divisions during meiosis; induced early in meiosis	0-0-0	1-0-3	2-0.3-2		1.75053	19.9793	-0.7		1.7	1.6	2.2	35.7	0.7	1.8	3.4	16.6	0	8	0.1	-0.6
22	YBR077C	SLM4	Component of the EGO complex, which is involved in the regulation of microautophagy, and of the GSE complex, which is required for proper sorting of amino acid permease Gap1p; gene exhibits synthetic genetic interaction with MSS4	0-0-0	1-0-3	2-0.3-2		-27.5947	-9.39752	-1.7		3.2	-2.2	3.5	35.7	-0.5	4.4	5.1	11.4	2	3.2	-9.1	-5
22	YIL028W	YIL028W	Dubious open reading frame unlikely to encode a protein, based on available experimental and comparative sequence data	0-0-0	1-0-3	2-0.3-2		-0.853366	26.5323	-4.4		3.1	3	2.7	35.7	2.7	2.1	4.6	13.5	3.4	10.1	0.4	4.2
22	YML097C	VPS9	A guanine nucleotide exchange factor involved in vesicle-mediated vacuolar protein transport; specifically stimulates the intrinsic guanine nucleotide exchange activity of Vps21p/Rab5: similar to mammalian ras inhibitors; binds ubiquitin	0-0-0	1-0-3	2-0.3-2		10.7244	3.88309	1.4		2.2	3.5	6.5	35.7	1.4	5.3	3.8	-0.4	-2.1	-3.6	-5.4	-3.1
22	YIL006W	YIA6	Mitochondrial NAD+ transporter, involved in the transport of NAD+ into the mitochondria (see also YEA6); member of the mitochondrial carrier subfamily; disputed role as a pyruvate transporter; has putative mouse and human orthologs	0-0-0	1-0-3	2-0.3-2		-3.42703	17.3967	-3.9		2.3	-0.4	2.3	35.7	0.2	1.2	4.5	14.1	0.1	10.9	-6.2	-1.3
22	YHR049W	FSH1	Putative serine hydrolase that localizes to both the nucleus and cytoplasm; sequence is similar to S. cerevisiae Fsh2p and Fsh3p and the human candidate tumor suppressor OVCA2	0-0-0	1-0-3	2-0.3-2		-16.2422	-8.94031	1.6		-0.6	1.4	1.3	35.7	3.2	2.2	-0.4	5.5	2.1	-2.1	3.2	-0.4
22	YGL019W	CKB1	Beta regulatory subunit of casein kinase 2 (CK2), a Ser/Thr protein kinase with roles in cell growth and proliferation; CK2, comprised of CKA1, CKA2, CKB1 and CKB2, has many substrates including transcription factors and all RNA polymerases	0-0-0	1-0-3	2-0.3-2		24.1917	14.3058	-2		3.4	10.4	0.5	18.9	-0.7	0.5	7.1	9.5	1.5	8.2	-5.2	5.5
22	YNL192W	CHS1	Chitin synthase I, requires activation from zymogenic form in order to catalyze the transfer of N-acetylglucosamine (GlcNAc) to chitin; required for repairing the chitin septum during cytokinesis; transcription activated by mating factor	0-0-0	1-0-3	2-0.3-2		8.21055	22.5212	0.8		3.4	5.1	1.1	35.7	2.1	2.5	-3.5	1.8	1.6	-1	-4.4	1.3
22	YHL029C	YHL029C	Cytoplasmic protein required for replication of Brome mosaic virus in S. cerevisiae, which is a model system for studying replication of positive-strand RNA viruses in their natural hosts	0-0-0	1-0-3	2-0.3-2		10.4582	4.62983	2.8		2.8	3	4.4	35.7	4.7	2.8	2.7	11.1	0.4	1.6	1.4	-0.7
22	YOR043W	WHI2	Protein required, with binding partner Psr1p, for full activation of the general stress response, possibly through Msn2p dephosphorylation; regulates growth during the diauxic shift; negative regulator of G1 cyclin expression	0-0-0	1-0-3	2-0.3-2		22.4011	25.5385	-5.5		3.2	0.6	-0.2	35.7	-2.6	-0.2	4.6	13.8	-0.6	0.4	0.9	-4.3
22	YIL007C	NAS2	Proteasome-interacting protein involved in the assembly of the base subcomplex of the 19S proteasomal regulatory particle (RP); similar to mammalian proteasomal modulator subunit; non-essential gene; interacts with Rpn4p	0-0-0	1-0-3	2-0.3-2		-4.35472	20.1548	-4.9		4	4	4.4	35.7	2.9	3.4	6.9	14.8	2.8	21	0.9	4.2
22	YLR171W	YLR171W	Dubious open reading frame unlikely to encode a functional protein, based on available experimental and comparative sequence data	0-0-0	1-0-3	2-0.3-2		5.00679	14.1625	-2.8		2.2	5.3	2.7	35.7	1.8	1.3	6.4	12.4	2.3	0.8	-1.2	10.6
22	YER074W	RPS24A	Protein component of the small (40S) ribosomal subunit; homologous to mammalian ribosomal protein S24, no bacterial homolog; RPS24A has a paralog, RPS24B, that arose from the whole genome duplication	0-0-0	1-0-3	2-0.3-2		11.8467	-6.30104	1.5		4.2	7.7	3.3	14.2	2.5	3.5	3	21.1	1.2	-4.1	-1.6	0.2
22	YGR055W	MUP1	High affinity methionine permease, integral membrane protein with 13 putative membrane-spanning regions; also involved in cysteine uptake	0-0-0	1-0-3	2-0.3-2		-9.95076	-13.2548	-0.1		3.4	5.2	5.9	21.3	-0.1	4.5	3.4	12.6	4.7	-2.7	-3.4	6.4
22	YGL027C	CWH41	Processing alpha glucosidase I, ER type II integral membrane N-glycoprotein involved in assembly of cell wall beta 1,6 glucan and asparagine-linked protein glycosylation; also involved in ER protein quality control and sensing of ER stress	0-0-0	1-0-3	2-0.3-2		21.6399	3.71443	-2.7	x	2.3	9.3	4.5	35.7	2	3.9	6.1	7.7	3.2	-1.7	-1.2	4.1
22	YLR423C	ATG17	Scaffold protein responsible for phagophore assembly site organization; regulatory subunit of an autophagy-specific complex that includes Atg1p and Atg13p; stimulates Atg1p kinase activity; human ortholog RB1CC1/FIP200 interacts with p53, which inhibits autophagy in human cells	0-0-0	1-0-3	2-0.3-2		11.5395	-3.94358	-0.5		2.7	1.4	5	21.5	1.1	4.2	2	9.6	2	21	-11.8	-1.9
22	YIL029C	YIL029C	Putative protein of unknown function; deletion confers sensitivity to 4-(N-(S-glutathionylacetyl)amino) phenylarsenoxide (GSAO)	0-0-0	1-0-3	2-0.3-2		-1.14933	26.5592	-4.5		2.3	0.5	4.2	35.7	1.8	3.8	5.7	14	3.3	9.1	0.6	3.8
22	YOR039W	CKB2	Beta' regulatory subunit of casein kinase 2 (CK2), a Ser/Thr protein kinase with roles in cell growth and proliferation; CK2, comprised of CKA1, CKA2, CKB1 and CKB2, has many substrates including transcription factors and all RNA polymerase	0-0-0	1-0-3	2-0.3-2		11.9424	24.8448	2.4		3.5	10.3	4.4	35.7	1.7	3	5.3	16.7	1.5	4.1	-2.3	8.5
22	YIL053W	RHR2	Constitutively expressed isoform of DL-glycerol-3-phosphatase; involved in glycerol biosynthesis, induced in response to both anaerobic and, along with the Hor2p/Gpp2p isoform, osmotic stress	0-0-0	1-0-3	2-0.3-2		-3.48175	17.3265	-3.1		3.8	2.9	1.6	35.7	1.4	0.6	2.6	12.5	2	13.4	-1.2	3.1
22	YIL041W	GVP36	BAR domain-containing protein that localizes to both early and late Golgi vesicles; required for adaptation to varying nutrient concentrations, fluid-phase endocytosis, polarization of the actin cytoskeleton, and vacuole biogenesis	0-0-0	1-0-3	2-0.3-2		1.31485	22.4709	-1.8		0.8	1.6	5.5	35.7	0.1	2.2	4.8	17.1	0.9	11.1	2.1	1.5
22	YBR078W	ECM33	GPI-anchored protein of unknown function, has a possible role in apical bud growth; GPI-anchoring on the plasma membrane crucial to function; phosphorylated in mitochondria; similar to Sps2p and Pst1p	0-0-0	1-0-3	2-0.3-2		17.519	21.4866	-4.7		3.4	8.2	5.1	35.7	0.2	4.9	3.6	3.9	1.1	5.6	-6.5	-2.4
23	YAL012W	CYS3	Cystathionine gamma-lyase, catalyzes one of the two reactions involved in the transsulfuration pathway that yields cysteine from homocysteine with the intermediary formation of cystathionine	0-0-0	1-0-3	2-0.3-3		-9.54874	-14.5006	0.6		2.1	18.5	1.3	9.9	0.6	1.7	3.7	3.6	1.5	1.4	-1.6	-1.5
23	YHR067W	HTD2	Mitochondrial 3-hydroxyacyl-thioester dehydratase involved in fatty acid biosynthesis, required for respiratory growth and for normal mitochondrial morphology	0-0-0	1-0-3	2-0.3-3		-20.8054	65	2.2		2.7	27.3	2.4	-2.9	1	2.6	3.9	12.4	-0.4	-2.2	-6.4	-4.1
23	YDL119C	YDL119C	Putative mitochondrial transport protein; GFP-fusion protein is induced in response to the DNA-damaging agent MMS; the authentic, non-tagged protein is detected in purified mitochondria	0-0-0	1-0-3	2-0.3-3		-18.5558	-15.2979	7.5	x	0.1	27.3	-0.2	-1.7	-1.3	1.2	4	12.3	5.9	-8.6	-4.7	-6.7
23	YOR221C	MCT1	Predicted malonyl-CoA:ACP transferase, putative component of a type-II mitochondrial fatty acid synthase that produces intermediates for phospholipid remodeling	0-0-0	1-0-3	2-0.3-3		-15.4434	65	-4.4		5.1	27.3	5	7	2.8	5	9.2	12.8	6.1	1.6	-0.9	3.9
23	YMR080C	NAM7	ATP-dependent RNA helicase of the SFI superfamily involved in nonsense mediated mRNA decay; required for efficient translation termination at nonsense codons and targeting of NMD substrates to P-bodies; involved in telomere maintenance	0-0-0	1-0-3	2-0.3-3		-23.8674	4.56277	9.3	x	-2.2	27.3	33.9	-18.3	-6.4	-8	-2.5	-1.7	-4.7	-6.2	-12.4	-4.9
23	YBR036C	CSG2	Endoplasmic reticulum membrane protein, required for mannosylation of inositolphosphorylceramide and for growth at high calcium concentrations	0-0-0	1-0-3	2-0.3-3		-20.5285	-11.7114	-3		3.9	27.3	-0.1	2.9	-0.7	-0.4	3.5	10.2	-0.1	-10.7	-13.7	-13.7
23	YDL118W	YDL118W	Non-essential protein of unconfirmed function; mutants are defective in telomere maintenance, and are synthetically sick or lethal with alpha-synuclein	0-0-0	1-0-3	2-0.3-3		-25.4526	-14.9701	-1.7		4.8	27.3	7.6	21.7	1.5	7	5	11	5.2	5.2	-6.5	-3.2
23	YLR185W	RPL37A	Protein component of the large (60S) ribosomal subunit, has similarity to Rpl37Bp and to rat L37 ribosomal protein	0-0-0	1-0-3	2-0.3-3		-23.1231	-10.7719	4.6	x	4.9	15.4	7.3	-5.1	3.9	5.8	5.3	4.2	5.4	0.2	-10	-10.4
23	YLR239C	LIP2	Lipoyl ligase, involved in the modification of mitochondrial enzymes by the attachment of lipoic acid groups	0-0-0	1-0-3	2-0.3-3		-21.7514	-5.3154	2.4		3.1	27.3	1.8	1.7	2.6	2.6	4.8	7.8	-0.8	-2.7	-3.1	-0.6
23	YLR451W	LEU3	Zinc-knuckle transcription factor, repressor and activator; regulates genes involved in branched chain amino acid biosynthesis and ammonia assimilation; acts as a repressor in leucine-replete conditions and as an activator in the presence of alpha-isopropylmalate, an intermediate in leucine biosynthesis that accumulates during leucine starvation	0-0-0	1-0-3	2-0.3-3		-23.346	-5.03191	7.3	x	4.1	27.3	3.2	1.9	7.5	3.5	-0.9	-1.1	-3.7	-3.9	4.1	-1.2
23	YOR091W	TMA46	Protein of unknown function that associates with translating ribosomes; interacts with GTPase Rbg1p	0-0-0	1-0-3	2-0.3-3		-16.055	-5.43133	5.8		0.9	27.3	3.1	-5.6	5.9	0.4	3.7	8.5	2.4	-0.3	6.6	4.1
23	YAL044C	GCV3	H subunit of the mitochondrial glycine decarboxylase complex, required for the catabolism of glycine to 5,10-methylene-THF; also required for all protein lipoylation; expression is regulated by levels of 5,10-methylene-THF	0-0-0	1-0-3	2-0.3-3		-17.1396	-2.58279	-1.8		2.4	19.2	1.4	-6.6	-0.1	0.7	2.4	6.9	-0.1	-5.1	-9.2	-2.8
23	YNL071W	LAT1	Dihydrolipoamide acetyltransferase component (E2) of pyruvate dehydrogenase complex, which catalyzes the oxidative decarboxylation of pyruvate to acetyl-CoA	0-0-0	1-0-3	2-0.3-3		-22.6175	70	-6.6		2.7	17.1	2.5	6.1	2	4.3	3.8	7.4	3.2	-3	-6.6	-3.7
23	YPL180W	TCO89	Subunit of TORC1 (Tor1p or Tor2p-Kog1p-Lst8p-Tco89p), a complex that regulates growth in response to nutrient availability; cooperates with Ssd1p in the maintenance of cellular integrity; deletion strains are hypersensitive to rapamycin	0-0-0	1-0-3	2-0.3-3		-16.0638	-9.71385	2.7		4.2	1.8	3.3	2.1	-0.6	7.2	7.6	11.8	3.9	6.4	-12.7	-7.3
23	YDR008C	YDR008C	Dubious open reading frame unlikely to encode a protein, based on available experimental and comparative sequence data	0-0-0	1-0-3	2-0.3-3		-17.5319	-11.9902	3.6		2	8.3	-0.2	-3.7	1.2	0.9	4.6	8.5	-1.1	21	-9.5	2.7
23	YDL047W	SIT4	Type 2A-related serine-threonine phosphatase that functions in the G1/S transition of the mitotic cycle; cytoplasmic and nuclear protein that modulates functions mediated by Pkc1p including cell wall and actin cytoskeleton organization	0-0-0	1-0-3	2-0.3-3		-21.8127	65	11.1		3.3	-2.2	5.3	11.8	-0.8	5.2	6.2	5.8	2.1	21	-13.2	-19.5
23	YMR207C	HFA1	Mitochondrial acetyl-coenzyme A carboxylase, catalyzes the production of malonyl-CoA in mitochondrial fatty acid biosynthesis	0-0-0	1-0-3	2-0.3-3		-18.364	65	-2.1	x	3	12.3	3.8	3.8	2.8	3.9	5.2	11.6	3.4	0.4	-3.9	3
24	YIL034C	CAP2	Beta subunit of the capping protein (CP) heterodimer (Cap1p and Cap2p) which binds to the barbed ends of actin filaments preventing further polymerization; localized predominantly to cortical actin patches	0-0-0	1-0-3	2-0.3-4		1.91898	20.3367	-6.1		2.9	4.8	4.4	8.6	4.6	4.7	4.4	7.6	4.9	6.4	5.9	16.7
24	YDR026C	YDR026C	RNA polymerase I termination factor; binds to the rDNA terminator element and is required for efficient Pol I termination; required for rDNA silencing at NTS1; facilities the association of Sir2p with NTS1, and contributes to rDNA stability and cell longevity; interacts physically with Fob1p and RENT subunits, Sir2p and Net1p; may interact with ribosomes, based on co-purification experiments; Myb…	0-0-0	1-0-3	2-0.3-4		-7.55837	-12.3495	-1.4		-0.5	12.9	0.5	-0.4	6.3	8.6	7.5	4.9	7.2	-4.5	6.3	9.3
24	YIL018W	RPL2B	Protein component of the large (60S) ribosomal subunit, identical to Rpl2Ap and has similarity to E. coli L2 and rat L8 ribosomal proteins; expression is upregulated at low temperatures	0-0-0	1-0-3	2-0.3-4		8.80591	14.7571	-1.2		8.4	7.9	4.3	-1.3	3	3.7	4.9	2.6	5	21	0.9	5
24	YDL086W	YDL086W	Putative protein of unknown function; the authentic, non-tagged protein is detected in highly purified mitochondria in high-throughput studies; YDL086W is not an essential gene	0-0-0	1-0-3	2-0.3-4		0.251045	-13.3047	-8.9		5.1	8.3	5.5	5.9	5.4	4.5	6.6	8.2	4.3	0.2	10.5	7.3
24	YPL121C	MEI5	Meiosis specific protein involved in DMC1-dependent meiotic recombination, forms heterodimer with Sae3p; proposed to be an assembly factor for Dmc1p	0-0-0	1-0-3	2-0.3-4		-4.54278	17.7984	1.4		4.2	7.2	5.9	-2.7	5.3	6.1	7.2	12	3.7	1.9	7	5.7
24	YIL056W	VHR1	Transcriptional activator, required for the vitamin H-responsive element (VHRE) mediated induction of VHT1 (Vitamin H transporter) and BIO5 (biotin biosynthesis intermediate transporter) in response to low biotin concentrations	0-0-0	1-0-3	2-0.3-4		-0.955168	16.9154	-3.3		4	4.4	6.6	8.7	5.3	4.7	5.3	7.9	4.8	-0.5	9.9	4.8
24	YGL151W	NUT1	Component of the RNA polymerase II mediator complex, which is required for transcriptional activation and also has a role in basal transcription	0-0-0	1-0-3	2-0.3-4		-22.8882	-8.22161	2.5	x	5.7	7.4	6.7	-8.9	1.5	1.5	8.8	7.4	2	21	-0.8	4
24	YML079W	YML079W	Non-essential protein of unknown function with structural resemblance to plant storage and ligand binding proteins (canavalin, glycinin, auxin binding protein) and to some enzymes (epimerase, germin); localizes to the nucleus and cytoplasm	0-0-0	1-0-3	2-0.3-4		-7.59176	16.8235	-2.8		11.3	6	2.4	0.4	3.6	13.9	3.8	6.2	4.3	2.3	-0.9	6.2
24	YBR126C	TPS1	Synthase subunit of trehalose-6-phosphate synthase/phosphatase complex, which synthesizes the storage carbohydrate trehalose; also found in a monomeric form; expression is induced by the stress response and repressed by the Ras-cAMP pathway	0-0-0	1-0-3	2-0.3-4		-11.9085	-12.9746	-0.4		6.7	14.5	6.5	2.9	5.1	11.1	8.6	10.6	9.4	8.6	1.2	27.4
24	YJR075W	HOC1	Alpha-1,6-mannosyltransferase involved in cell wall mannan biosynthesis; subunit of a Golgi-localized complex that also contains Anp1p, Mnn9p, Mnn11p, and Mnn10p; identified as a suppressor of a cell lysis sensitive pkc1-371 allele	0-0-0	1-0-3	2-0.3-4		10.0172	3.45109	-5.4		3.7	9.1	5.2	3.4	3.4	4.3	5.1	12.5	2.7	8.3	3.8	25
24	YLR111W	YLR111W	Dubious open reading frame unlikely to encode a protein, based on available experimental and comparative sequence data	0-0-0	1-0-3	2-0.3-4		2.47956	20.7613	0.8		7.1	5.2	2.4	2.2	5.3	4.9	6.4	14.7	3.1	9.2	-6.7	3.3
24	YOR359W	VTS1	Post-transcriptional gene regulator, flap-structured DNA-binding and RNA-binding protein; shows genetic interactions with Vti1p, a v-SNARE involved in cis-Golgi membrane traffic; stimulates Dna2p endonuclease activity; contains a SAM domain	0-0-0	1-0-3	2-0.3-4		-20.5902	-3.3096	-5.4	x	3.9	10	4.6	-2.4	2.7	3.9	5.6	14.5	3.4	1.1	2.7	12.1
24	YML019W	OST6	Subunit of the oligosaccharyltransferase complex of the ER lumen, which catalyzes asparagine-linked glycosylation of newly synthesized proteins; similar to and partially functionally redundant with Ost3p	0-0-0	1-0-3	2-0.3-4		-16.3432	2.62117	-4.1		0.9	3.3	3.9	7.5	5.8	4.9	4.9	11.6	3.5	4	6	5.9
24	YIL064W	YIL064W	Probable lysine methyltransferase involved in the dimethylation of eEF1A (Tef1p/Tef2p); sequence similarity to S-adenosylmethionine-dependent methyltransferases of the seven beta-strand family; role in vesicular transport	0-0-0	1-0-3	2-0.3-4		-5.26086	21.8756	-5.7		6.3	4.4	4.9	35.7	3.7	3.4	11	16.6	7.1	11.9	3.9	5.3
24	YGL197W	MDS3	Putative component of the TOR regulatory pathway; negative regulator of early meiotic gene expression; required, with Pmd1p, for growth under alkaline conditions; has an N-terminal kelch-like domain	0-0-0	1-0-3	2-0.3-4		-16.5156	-6.70311	-2.7		3.5	8.8	6.2	13.8	5.1	5.6	5.4	7.3	2.8	2.8	7.3	6.9
24	YER063W	THO1	Conserved nuclear RNA-binding protein; specifically binds to transcribed chromatin in a THO- and RNA-dependent manner, genetically interacts with shuttling hnRNP NAB2; overproduction suppresses transcriptional defect caused by hpr1 mutation	0-0-0	1-0-3	2-0.3-4		14.1711	11.4079	-0.4		8.1	4	7.4	0.5	8.7	10.3	6	13.1	10	-2	8	5.7
24	YKR072C	SIS2	Negative regulatory subunit of protein phosphatase 1 Ppz1p and also a subunit of the phosphopantothenoylcysteine decarboxylase (PPCDC; Cab3p, Sis2p, Vhs3p) complex, which catalyzes the third step of coenzyme A biosynthesis	0-0-0	1-0-3	2-0.3-4		11.1664	7.05843	-1.4		4	9.7	8.4	1.6	7.4	7	12	15.6	8.4	21	3.9	7.3
24	YBR139W	YBR139W	Putative serine type carboxypeptidase with a role in phytochelatin synthesis; green fluorescent protein (GFP)-fusion protein localizes to the vacuole; expression induced by nitrogen limitation in a GLN3, GAT1-independent manner	0-0-0	1-0-3	2-0.3-4		-4.65432	-15.8277	-7.4		3	3	7.8	3	4.1	5	4.8	6.3	4.3	2.6	12.4	5.6
24	YDR442W	YDR442W	Dubious open reading frame unlikely to encode a functional protein, based on available experimental and comparative sequence data	0-0-0	1-0-3	2-0.3-4		-23.8637	-13.8935	1.6		3.7	3.9	6.9	-3	1.7	3.8	8.5	5	2.7	21	0.1	-0.4
24	YMR153W	NUP53	FG-nucleoporin component of central core of the nuclear pore complex (NPC); also part of the NPC nuclear basket; contributes directly to nucleocytoplasmic transport; involved in regulation of transcription and mitosis	0-0-0	1-0-3	2-0.3-4		-8.86999	22.663	2		-0.9	1.3	2.2	-4.5	5.2	2.5	4.6	10.5	4.7	3.3	2.2	15.2
24	YDL002C	NHP10	Protein related to mammalian high mobility group proteins; preferentially binds DNA ends, protecting them from exonucleatic cleavage; likely component of the chromatin-remodeling complex INO80 complex; proposed to be involved in DNA repair	0-0-0	1-0-3	2-0.3-4		-4.82091	-13.6351	-1.5		3.5	8.6	4.8	-0.6	5.1	6.4	1.3	9.9	4.9	5.7	3.5	1.8
24	YNR033W	ABZ1	Para-aminobenzoate (PABA) synthase, has similarity to Escherichia coli PABA synthase components PabA and PabB; required for the synthesis of para-aminobenzoic acid, an important intermediate for folate and ubiquinone Q biosynthesis	0-0-0	1-0-3	2-0.3-4		-9.66009	14.8778	-5.6		9.1	9.1	4	0.9	5.8	3.6	7.4	9.8	4.5	1	9.5	7
24	YOR135C	YOR135C	Dubious open reading frame unlikely to encode a protein, based on available experimental and comparative sequence data; partially overlaps the verified gene YOR136W; null mutant displays increased levels of spontaneous Rad52 foci	0-0-0	1-0-3	2-0.3-4		-15.1436	-16.6414	-4.8		3.6	0.7	5.7	9	2.3	0	10.8	10	7.1	0.6	6.8	1.3
24	YLR110C	CCW12	Cell wall mannoprotein; plays a role in maintenance of newly synthesized areas of cell wall; localizes to periphery of small buds, septum region of larger buds, and shmoo tip; CCW12 has a paralog, YDR134C, that arose from the whole genome duplication	0-0-0	1-0-3	2-0.3-4		1.11928	-13.9853	0.7		5.6	5.1	5.8	4.5	5.2	4.7	0	7.9	4.4	21	-3.6	8.7
24	YIL011W	TIR3	Cell wall mannoprotein of the Srp1p/Tip1p family of serine-alanine-rich proteins; expressed under anaerobic conditions and required for anaerobic growth	0-0-0	1-0-3	2-0.3-4		3.5668	19.835	-2.1		-1.6	-0.9	1.7	-8.7	5.4	1.5	-1.1	3.4	7.5	8.8	8.2	11.8
24	YIL043C	CBR1	Microsomal cytochrome b reductase, not essential for viability; also detected in mitochondria; mutation in conserved NADH binding domain of the human ortholog results in type I methemoglobinemia	0-0-0	1-0-3	2-0.3-4		-4.39517	14.3569	-0.8		5.8	4.6	7.3	-3.2	4.7	2.7	4.9	6.2	5.2	8.3	9	27.4
24	YOR189W	IES4	Component of the INO80 chromatiin remodeling complex and target of the Mec1p/Tel1p DNA damage signaling pathway; proposed to link chromatin remodeling to replication checkpoint responses	0-0-0	1-0-3	2-0.3-4		6.28402	13.5532	-2.9		4.2	6.2	5.1	6.2	4.3	5.4	8.8	16.6	5	4.2	4.9	17.8
24	YLR046C	YLR046C	Putative membrane protein; member of the fungal lipid-translocating exporter (LTE) family of proteins; transcription is activated by paralogous transcription factors Yrm1p and Yrr1p along with genes involved in multidrug resistance	0-0-0	1-0-3	2-0.3-4		-12.8547	12.3964	-3.3		8.6	7	2.1	13.7	3.7	2.9	8.6	13.6	2.9	0	4.8	6.9
24	YFL014W	HSP12	Plasma membrane protein involved in maintaining membrane organization in stress conditions; induced by heat shock, oxidative stress, osmostress, stationary phase, glucose depletion, oleate and alcohol; regulated by HOG and Ras-Pka pathways	0-0-0	1-0-3	2-0.3-4		-6.23833	-31.4042	-5.2		6.1	14.6	3.7	13.7	1	4.6	4	5.5	2.5	-3.5	7	6.5
24	YLR371W	ROM2	GDP/GTP exchange factor (GEF) for Rho1p and Rho2p; mutations are synthetically lethal with mutations in rom1, which also encodes a GEF; Rom2p localization to the bud surface is dependent on Ack1p	0-0-0	1-0-3	2-0.3-4		-16.8265	-0.281011	-3.4	x	4.5	11.9	4.6	15.4	2.7	4.5	4.5	6.5	1.4	-2.4	0.8	-2.3
24	YDL020C	RPN4	Transcription factor that stimulates expression of proteasome genes; Rpn4p levels are in turn regulated by the 26S proteasome in a negative feedback control mechanism; RPN4 is transcriptionally regulated by various stress responses	0-0-0	1-0-3	2-0.3-4		-16.5293	-6.80524	-1.7		1.9	5.5	5.2	5	4.1	6.1	-2.5	4.1	10.1	21	13.6	4.9
24	YOR196C	LIP5	Protein involved in biosynthesis of the coenzyme lipoic acid, has similarity to E. coli lipoic acid synthase	0-0-0	1-0-3	2-0.3-4		-1.8772	-32.3858	-3.4		3.6	7.5	5.6	3.5	4.3	4.8	6.3	14.6	5	2.2	7.3	14.9
24	YIL049W	DFG10	Probable polyprenol reductase that catalyzes conversion of polyprenol to dolichol, the precursor for N-glycosylation; involved in filamentous growth; mutations in human ortholog SRD5A3 confer CDG (Congenital Disorders of Glycosylation)	0-0-0	1-0-3	2-0.3-4		-3.79333	20.8503	-6		-0.6	-1.7	2.1	-10.1	6.5	1.3	0	-0.7	6.4	9.5	0.6	8.9
24	YKL160W	ELF1	Transcription elongation factor that contains a conserved zinc finger domain; implicated in the maintenance of proper chromatin structure in actively transcribed regions; deletion inhibits Brome mosaic virus (BMV) gene expression	0-0-0	1-0-3	2-0.3-4		17.4675	0.916407	-6.2		4.1	4.4	4.5	13.1	3.5	3.8	8.8	18.9	3.5	4.2	4.7	8.7
24	YMR263W	SAP30	Subunit of a histone deacetylase complex, along with Rpd3p and Sin3p, that is involved in silencing at telomeres, rDNA, and silent mating-type loci; involved in telomere maintenance	0-0-0	1-0-3	2-0.3-4		-5.28914	20.396	1.3		1.7	9.8	5.8	-0.7	5.4	4.4	2.6	5.5	4.6	4.7	1.4	27.4

## Sheet: cluster summary
Cluster ID	size	LL	GOid_z	Rd 1 GTF		Cluster ID	size	LL	GOid_z	Rd 2 GTF		Cluster ID	size	LL	GOid_z	Rd 3 GTF
1-0-0	132	-55.054	32.854	94		2-0.0-0	55	-54.0042	19.5964	47		3-0.0.0-0	11	-53.4569	4.69352	0
												3-0.0.0-1	8	-5.81186	8.17159	4
												3-0.0.0-2	36	-37.1538	17.1282	28
						2-0.0-1	77	-53.0848	24.9334	81
1-0-1	139	-46.7981	14.5659	9		2-0.1-0	80	-43.0662	9.50089	1		3-0.1.0-0	49	-40.38	7.38349	0
												3-0.1.0-1	31	-45.6646	7.63782	2
						2-0.1-1	21	-53.726	6.34451	5
						2-0.1-2	38	-42.4751	12.9687	36		3-0.1.2-0	17	-42.5118	9.431	1
												3-0.1.2-1	21	-41.209	7.59204	36
1-0-2	415	-37.0362	14.5814	0		2-0.2-0	98	-37.2614	10.7163	17
						2-0.2-1	99	-36.1992	6.29463	0
						2-0.2-2	39	-26.8507	5.92995	0		3-0.2.2-0	17	-27.1289	2.00065	1
												3-0.2.2-1	22	-25.4242	6.61915	0
						2-0.2-3	56	-30.837	8.57483	4
						2-0.2-4	68	-37.0609	7.20009	0
						2-0.2-5	55	-36.6688	12.8456	17		3-0.2.5-0	33	-36.2734	10.0531	8
												3-0.2.5-1	22	-35.6212	7.16124	1
1-0-3	152	-47.166	19.1208	21		2-0.3-0	35	-49.331	16.3599	20		3-0.3.0-0	22	-48.7913	10.8894	2
												3-0.3.0-1	13	-32.7759	13.2507	15
						2-0.3-1	32	-44.6177	8.00738	9		3-0.3.1-0	16	-44.4678	7.17445	1
												3-0.3.1-1	16	-43.3816	4.72075	8
						2-0.3-2	33	-40.1709	10.5809	1
						2-0.3-3	17	-46.4232	7.30003	15
						2-0.3-4	35	-43.0469	7.72369	0

## Sheet: GTF
REMc ID	select GO Terms	GO_term ID	GO Term	Cluster frequency	Background frequency	P-value	ORFs	Genes
0-0-0		9987	cellular process	625 out of 747 genes, 83.7%	3395 out of 4753 genes, 71.4%	4.22728e-15	YNL111C:YGL127C:YNL079C:YOR083W:YIR009W:YBR297W:YDR140W:YBR001C:YPR095C:YBR057C:YGL244W:YMR120C:YLR418C:YMR191W:YCR027C:YCR060W:YDL119C:YOL018C:YMR012W:YKL212W:YMR142C:YOR052C:YOR047C:YDR206W:YLR218C:YJL136C:YIL084C:YDL194W:YPR031W:YGL219C:YJR097W:YDL002C:YKR106W:YMR223W:YOR076C:YPL042C:YLR398C:YJR074W:YPR131C:YFR019W:YMR305C:YCR036W:YIL016W:YJL117W:YBR095C:YNL236W:YBR036C:YCR088W:YHR067W:YCR068W…	CYB5:SOH1:TPM1:WHI5:MSL1:MAL33:MTQ2:NTH2:SYT1:MUM2:RTF1:ADE17:CDC73:SPG5:RHB1:TAH1:YDL119C:TLG2:CLU1:SAC1:RPL13B:YOR052C:STD1:EBS1:YLR218C:RPS21B:SDS3:SNF3:NTO1:MDM34:JJJ3:NHP10:YKR106W:UBP8:SKI7:SSN3:SKI2:MOG1:NAT3:FAB1:SCW10:RBK1:SNL1:PHO86:RXT2:SIN4:CSG2:ABP1:HTD2:ATG15:YPL236C:BDF1:SSN2:PTC5:RPL9B:SHE1:SMA2:MUP1:CKA1:HOM3:RPL34B:YCK3:RPS16A:VAM7:LSP1:SWC5:CYS3:RPS24A:SNT1:NFI1:PMA2:PHO84:YMR0…
0-0-0		43170	macromolecule metabolic process	405 out of 747 genes, 54.2%	1920 out of 4753 genes, 40.4%	3.20942e-14	YER059W:YDL190C:YGL127C:YHR008C:YOR083W:YJL204C:YIR009W:YBR297W:YDR140W:YGR027C:YBR057C:YDL095W:YGL244W:YLR418C:YNL025C:YBR066C:YCR060W:YMR012W:YLR185W:YMR142C:YNL020C:YOR047C:YDR206W:YJL136C:YIL027C:YDL047W:YDR074W:YIL084C:YBL072C:YGR229C:YJR070C:YPR031W:YPR065W:YPR022C:YGL013C:YHR167W:YBR084C-A:YDL130W:YLR361C:YJR097W:YOR037W:YDL002C:YOL059W:YMR223W:YOR076C:YPL042C:YBR191W:YDR435C:YDR092W:YBL01…	PCL6:UFD2:SOH1:SOD2:WHI5:RCY1:MSL1:MAL33:MTQ2:RPS25A:MUM2:PMT1:RTF1:CDC73:SSN8:NRG2:TAH1:CLU1:RPL37A:RPL13B:ARK1:STD1:EBS1:RPS21B:KRE27:SIT4:TPS2:SDS3:RPS8A:SMI1:LIA1:NTO1:ROX1:YPR022C:PDR1:THP2::RPP1B:DCR2:JJJ3:CYC2:NHP10:GPD2:UBP8:SKI7:SSN3:RPL21A:PPM1:UBC13:FMT1:SKI2:NAT3:POR1:KNS1:PYC1:ADO1:FAB1:HAC1:RPL40A:RPL17B:SAP30:NGG1:TPS1:SNL1:PTC1:PHO86:RXT2:SIN4:RPL2B:MAG1:ATG15:YPL236C:MSC6:BDF1:RP…
0-0-0		44260	cellular macromolecule metabolic process	391 out of 747 genes, 52.3%	1850 out of 4753 genes, 38.9%	1.88237e-13	YER059W:YDL190C:YGL127C:YHR008C:YOR083W:YJL204C:YIR009W:YBR297W:YDR140W:YGR027C:YBR057C:YDL095W:YGL244W:YLR418C:YNL025C:YBR066C:YCR060W:YMR012W:YLR185W:YMR142C:YNL020C:YOR047C:YDR206W:YJL136C:YIL027C:YDL047W:YDR074W:YIL084C:YBL072C:YGR229C:YJR070C:YPR031W:YPR065W:YPR022C:YGL013C:YHR167W:YBR084C-A:YDL130W:YLR361C:YJR097W:YOR037W:YDL002C:YOL059W:YMR223W:YOR076C:YPL042C:YBR191W:YDR435C:YDR092W:YBL01…	PCL6:UFD2:SOH1:SOD2:WHI5:RCY1:MSL1:MAL33:MTQ2:RPS25A:MUM2:PMT1:RTF1:CDC73:SSN8:NRG2:TAH1:CLU1:RPL37A:RPL13B:ARK1:STD1:EBS1:RPS21B:KRE27:SIT4:TPS2:SDS3:RPS8A:SMI1:LIA1:NTO1:ROX1:YPR022C:PDR1:THP2::RPP1B:DCR2:JJJ3:CYC2:NHP10:GPD2:UBP8:SKI7:SSN3:RPL21A:PPM1:UBC13:FMT1:SKI2:NAT3:POR1:KNS1:PYC1:ADO1:FAB1:HAC1:RPL40A:RPL17B:SAP30:NGG1:TPS1:SNL1:PTC1:PHO86:RXT2:SIN4:RPL2B:MAG1:YPL236C:MSC6:BDF1:RPL27B:S…
0-0-0		44238	primary metabolic process	478 out of 747 genes, 64.0%	2408 out of 4753 genes, 50.7%	3.96047e-13	YNL111C:YER059W:YDL190C:YGL127C:YHR008C:YOR083W:YKR072C:YJL204C:YIR009W:YBR297W:YDR140W:YBR001C:YGR027C:YBR057C:YDL095W:YGL244W:YMR120C:YLR418C:YNL025C:YBR066C:YCR060W:YMR012W:YOL018C:YLR185W:YKL212W:YMR142C:YNL020C:YOR047C:YDR206W:YJL136C:YIL027C:YDL047W:YDR074W:YIL084C:YBL072C:YGR229C:YJR070C:YPR031W:YPR065W:YPR022C:YGL013C:YHR167W:YBR084C-A:YDL130W:YLR361C:YJR097W:YOR037W:YDL002C:YOL059W:YMR22…	CYB5:PCL6:UFD2:SOH1:SOD2:WHI5:SIS2:RCY1:MSL1:MAL33:MTQ2:NTH2:RPS25A:MUM2:PMT1:RTF1:ADE17:CDC73:SSN8:NRG2:TAH1:CLU1:TLG2:RPL37A:SAC1:RPL13B:ARK1:STD1:EBS1:RPS21B:KRE27:SIT4:TPS2:SDS3:RPS8A:SMI1:LIA1:NTO1:ROX1:YPR022C:PDR1:THP2::RPP1B:DCR2:JJJ3:CYC2:NHP10:GPD2:UBP8:SKI7:SSN3:RPL21A:PPM1:UBC13:FBP1:FMT1:SKI2:NAT3:POR1:KNS1:PYC1:ADO1:FAB1:HAC1:RPL40A:RPL17B:SAP30:SCW10:NGG1:RBK1:TPS1:RHR2:SNL1:PTC1:P…
0-0-0		8152	metabolic process	514 out of 747 genes, 68.8%	2657 out of 4753 genes, 55.9%	1.08523e-12	YNL111C:YER059W:YDL190C:YGL127C:YHR008C:YOR083W:YKR072C:YJL204C:YIR009W:YBR297W:YDR140W:YBR001C:YGR027C:YBR057C:YDL095W:YGL244W:YMR120C:YLR418C:YNL025C:YBR066C:YCR060W:YPL159C:YMR012W:YOL018C:YLR185W:YKL212W:YMR142C:YNL020C:YOR047C:YDR206W:YJL136C:YIL027C:YDL047W:YDR074W:YIL084C:YBL072C:YGR229C:YJR070C:YPR031W:YER141W:YPR065W:YPR022C:YGL013C:YHR167W:YBR084C-A:YDL130W:YJR048W:YGL219C:YPL262W:YLR36…	CYB5:PCL6:UFD2:SOH1:SOD2:WHI5:SIS2:RCY1:MSL1:MAL33:MTQ2:NTH2:RPS25A:MUM2:PMT1:RTF1:ADE17:CDC73:SSN8:NRG2:TAH1:PET20:CLU1:TLG2:RPL37A:SAC1:RPL13B:ARK1:STD1:EBS1:RPS21B:KRE27:SIT4:TPS2:SDS3:RPS8A:SMI1:LIA1:NTO1:COX15:ROX1:YPR022C:PDR1:THP2::RPP1B:CYC1:MDM34:FUM1:DCR2:JJJ3:CYC2:NHP10:GPD2:UBP8:SKI7:SSN3:RPL21A:PPM1:UBC13:FBP1:FMT1:SKI2:NAT3:POR1:KNS1:PYC1:ADO1:FAB1:HAC1:RPL40A:LAT1:RPL17B:SAP30:SCW1…
0-0-0		44237	cellular metabolic process	487 out of 747 genes, 65.2%	2489 out of 4753 genes, 52.4%	3.5355e-12	YNL111C:YER059W:YDL190C:YGL127C:YHR008C:YOR083W:YKR072C:YJL204C:YIR009W:YBR297W:YDR140W:YBR001C:YGR027C:YBR057C:YDL095W:YGL244W:YMR120C:YLR418C:YNL025C:YBR066C:YCR060W:YPL159C:YMR012W:YOL018C:YLR185W:YKL212W:YMR142C:YNL020C:YOR047C:YDR206W:YJL136C:YIL027C:YDL047W:YDR074W:YIL084C:YBL072C:YGR229C:YJR070C:YPR031W:YER141W:YPR065W:YPR022C:YGL013C:YHR167W:YBR084C-A:YDL130W:YJR048W:YPL262W:YLR361C:YJR09…	CYB5:PCL6:UFD2:SOH1:SOD2:WHI5:SIS2:RCY1:MSL1:MAL33:MTQ2:NTH2:RPS25A:MUM2:PMT1:RTF1:ADE17:CDC73:SSN8:NRG2:TAH1:PET20:CLU1:TLG2:RPL37A:SAC1:RPL13B:ARK1:STD1:EBS1:RPS21B:KRE27:SIT4:TPS2:SDS3:RPS8A:SMI1:LIA1:NTO1:COX15:ROX1:YPR022C:PDR1:THP2::RPP1B:CYC1:FUM1:DCR2:JJJ3:CYC2:NHP10:GPD2:UBP8:SKI7:SSN3:RPL21A:PPM1:UBC13:FBP1:FMT1:SKI2:NAT3:POR1:KNS1:PYC1:ADO1:FAB1:HAC1:RPL40A:LAT1:RPL17B:SAP30:NGG1:RBK1:…
0-0-0		16070	RNA metabolic process	111 out of 747 genes, 14.9%	387 out of 4753 genes, 8.1%	8.77841e-09	YOR179C:YGL127C:YGL136C:YNL016W:YIR009W:YKL074C:YHR086W:YLR048W:YPR045C:YGL244W:YPR189W:YLR418C:YGR072W:YGL213C:YNL025C:YOL041C:YNL187W:YOR078W:YGR272C:YIL038C:YGL043W:YGR056W:YDL083C:YDR083W:YDR206W:YBL006C:YCR077C:YJL136C:YLR435W:YDL047W:YPL060W:YPR070W:YBL072C:YGR063C:YOR017W:YHR167W:YML062C:YLR192C:YER161C:YOR001W:YBR189W:YCR020W-B:YJR097W:YDL074C:YGR162W:YNR010W:YGL151W:YOL006C:YOR076C:YHR07…	SYC1:SOH1:MRM2:PUB1:MSL1:MUD2:NAM8:RPS0B:YPR045C:RTF1:SKI3:CDC73:UPF3:SKI8:SSN8:NOP12:SWT21:BUD21:EFG1:NOT3:DST1:RSC1:RPS16B:RRP8:EBS1:LDB7:PAT1:RPS21B:TSR2:SIT4:LPE10:MED1:RPS8A:SPT4:PET127:THP2:MFT1:HCR1:SPT2:RRP6:RPS9B::JJJ3:BRE1:TIF4631:CSE2:NUT1:TOP1:SKI7:NMD2:SSN3:RTG1:MMS1:FMT1:SKI2:SIR3:DHH1:KEM1:CBC2:THP1:PTC1:BFR1:SIN4:TOR1:SRB2:LSM7:NPL3:TYW3:MRT4:STO1:DEG1:RAD2:MOD5:RPS0A:MIG3:LSM1:SS…
0-0-0		10467	gene expression	232 out of 747 genes, 31.1%	1038 out of 4753 genes, 21.8%	6.92853e-08	YOR179C:YDL136W:YGL127C:YOR083W:YIR009W:YHL020C:YKL074C:YBR297W:YDL082W:YHR086W:YGR027C:YCL037C:YKR029C:YAL051W:YNL206C:YMR183C:YGL244W:YLR418C:YNL025C:YBR066C:YCR060W:YNL187W:YCL050C:YGR056W:YMR012W:YLR185W:YAL044C:YMR142C:YOR047C:YJL136C:YLR435W:YDL047W:YPL060W:YIL084C:YPR070W:YBL072C:YGR229C:YPR031W:YDL184C:YPR065W:YPR022C:YGL013C:YHR167W:YLR192C:YML062C:YNR033W:YBR084C-A:YDL130W:YOR001W:YBR18…	SYC1:RPL35B:SOH1:WHI5:MSL1:OPI1:MUD2:MAL33:RPL13A:NAM8:RPS25A:SRO9:SET3:OAF1:RTT106:SSO2:RTF1:CDC73:SSN8:NRG2:TAH1:SWT21:APA1:RSC1:CLU1:RPL37A:GCV3:RPL13B:STD1:RPS21B:TSR2:SIT4:LPE10:SDS3:MED1:RPS8A:SMI1:NTO1:RPL41A:ROX1:YPR022C:PDR1:THP2:HCR1:MFT1:ABZ1::RPP1B:RRP6:RPS9B:PHO23:XBP1:NHP10:GPD2:SKI7:UBP8:SSN3:RPL21A:RPL12A:FMT1:SEF1:CGI121:DHH1:MRPS9:RPL9A:CBC2:HAC1:RPL40A:RPL17B:SAP30:ACB1:NGG1:PT…
0-0-0		10468	regulation of gene expression	151 out of 747 genes, 20.2%	615 out of 4753 genes, 12.9%	5.51199e-07	YGL127C:YNL016W:YOR083W:YHL020C:YBR297W:YDL082W:YHR086W:YDR140W:YCL037C:YKR029C:YAL051W:YER167W:YNL206C:YGL244W:YLR418C:YNL025C:YBR066C:YGR056W:YMR012W:YMR142C:YCR077C:YOR047C:YDR206W:YIL084C:YPR070W:YBL072C:YGR229C:YPR031W:YPR065W:YGL013C:YHR167W:YML062C:YBR189W:YIL050W:YNL097C:YGR240C:YIL101C:YDL002C:YOR076C:YMR223W:YPL042C:YEL054C:YLR398C:YBL066C:YML036W:YDL160C:YFL031W:YJL177W:YMR263W:YDR176W…	SOH1:PUB1:WHI5:OPI1:MAL33:RPL13A:NAM8:MTQ2:SRO9:SET3:OAF1:BCK2:RTT106:RTF1:CDC73:SSN8:NRG2:RSC1:CLU1:RPL13B:PAT1:STD1:EBS1:SDS3:MED1:RPS8A:SMI1:NTO1:ROX1:PDR1:THP2:MFT1:RPS9B:PCL7:PHO23:PFK1:XBP1:NHP10:SKI7:UBP8:SSN3:RPL12A:SKI2:SEF1:CGI121:DHH1:HAC1:RPL17B:SAP30:NGG1:RXT2:SIN4:RKR1:BDF1:RPL27B:SSN2:PGD1:CCR4:RPN10:LGE1:SWR1:LEO1:HTZ1:TOM1:CRZ1:MAL13:RPL16A:CKA1:RPL6A:FUN30:SPT8:EDS1:GAS1:CKB1:RT…
0-0-0		956	nuclear-transcribed mRNA catabolic process	29 out of 747 genes, 3.9%	58 out of 4753 genes, 1.2%	1.03305e-06	YOR359W:YHR081W:YLR398C:YCR077C:YNL016W:YDR206W:YLR442C:YDL160C:YOL012C:YGL173C:YPL178W:YJL140W:YPR070W:YMR080C:YOR001W:YPR189W:YNL147W:YGR072W:YGL213C:YKL009W:YMR125W:YJL124C:YDR443C:YIL038C:YOR076C:YHR077C:YAL021C:YPL042C:YDL175C	VTS1:LRP1:SKI2:PAT1:PUB1:EBS1:SIR3:DHH1:HTZ1:KEM1:CBC2:RPB4:MED1:NAM7:RRP6:SKI3:LSM7:UPF3:SKI8:MRT4:STO1:LSM1:SSN2:NOT3:SKI7:NMD2:CCR4:SSN3:AIR2
0-0-0		9889	regulation of biosynthetic process	156 out of 747 genes, 20.9%	647 out of 4753 genes, 13.6%	1.12498e-06	YER059W:YGL127C:YNL016W:YOR083W:YHL020C:YBR297W:YDL082W:YDR140W:YCL037C:YKR029C:YAL051W:YNL206C:YGL244W:YLR418C:YNL025C:YBR066C:YGR056W:YMR012W:YMR142C:YCR077C:YOR047C:YDR206W:YIL084C:YPR070W:YBL072C:YGR229C:YPR031W:YPR065W:YGL013C:YHR167W:YML062C:YBR189W:YIL050W:YNL097C:YHR004C:YGR240C:YIL101C:YDL002C:YOR076C:YMR223W:YPL042C:YEL054C:YLR398C:YBL066C:YML036W:YDL160C:YFL031W:YJL177W:YMR263W:YDR176W…	PCL6:SOH1:PUB1:WHI5:OPI1:MAL33:RPL13A:MTQ2:SRO9:SET3:OAF1:RTT106:RTF1:CDC73:SSN8:NRG2:RSC1:CLU1:RPL13B:PAT1:STD1:EBS1:SDS3:MED1:RPS8A:SMI1:NTO1:ROX1:PDR1:THP2:MFT1:RPS9B:PCL7:PHO23:NEM1:PFK1:XBP1:NHP10:SKI7:UBP8:SSN3:RPL12A:SKI2:SEF1:CGI121:DHH1:HAC1:RPL17B:SAP30:NGG1:RXT2:SIN4:RKR1:BDF1:RPL27B:SSN2:PGD1:CCR4:RPN10:LGE1:SWR1:LEO1:HTZ1:TOM1:CRZ1:MAL13:RPL16A:CKA1:RPL6A:FUN30:SPT8:EDS1:GAS1:CKB1:RT…
0-0-0		31326	regulation of cellular biosynthetic process	155 out of 747 genes, 20.7%	643 out of 4753 genes, 13.5%	1.32052e-06	YER059W:YGL127C:YNL016W:YOR083W:YHL020C:YBR297W:YDL082W:YDR140W:YCL037C:YKR029C:YAL051W:YNL206C:YGL244W:YLR418C:YNL025C:YBR066C:YGR056W:YMR012W:YMR142C:YCR077C:YOR047C:YDR206W:YIL084C:YPR070W:YBL072C:YGR229C:YPR031W:YPR065W:YGL013C:YHR167W:YML062C:YBR189W:YIL050W:YNL097C:YGR240C:YIL101C:YDL002C:YOR076C:YMR223W:YPL042C:YEL054C:YLR398C:YBL066C:YML036W:YDL160C:YFL031W:YJL177W:YMR263W:YDR176W:YBR095C…	PCL6:SOH1:PUB1:WHI5:OPI1:MAL33:RPL13A:MTQ2:SRO9:SET3:OAF1:RTT106:RTF1:CDC73:SSN8:NRG2:RSC1:CLU1:RPL13B:PAT1:STD1:EBS1:SDS3:MED1:RPS8A:SMI1:NTO1:ROX1:PDR1:THP2:MFT1:RPS9B:PCL7:PHO23:PFK1:XBP1:NHP10:SKI7:UBP8:SSN3:RPL12A:SKI2:SEF1:CGI121:DHH1:HAC1:RPL17B:SAP30:NGG1:RXT2:SIN4:RKR1:BDF1:RPL27B:SSN2:PGD1:CCR4:RPN10:LGE1:SWR1:LEO1:HTZ1:TOM1:CRZ1:MAL13:RPL16A:CKA1:RPL6A:FUN30:SPT8:EDS1:GAS1:CKB1:RTG3:SW…
0-0-0		22613	ribonucleoprotein complex biogenesis	54 out of 747 genes, 7.2%	154 out of 4753 genes, 3.2%	1.64553e-06	YEL054C:YGL136C:YNL016W:YDL160C:YKL074C:YKL143W:YGL173C:YHR086W:YHL033C:YIL148W:YLR048W:YPL193W:YJR066W:YNL147W:YDR432W:YKL009W:YDL088C:YOL041C:YGR214W:YOR078W:YGR272C:YDL116W:YOR096W:YNL067W:YER002W:YDL083C:YAL026C:YDR083W:YHR081W:YCR077C:YNL227C:YJL136C:YLR435W:YDR457W:YGR081C:YDR450W:YJL140W:YMR153W:YDR447C:YGR159C:YOR293W:YBL072C:YER063W:YKL057C:YLR192C:YOR001W:YBR189W:YML073C:YMR143W:YGR162W…	RPL12A:MRM2:PUB1:DHH1:MUD2:LTV1:KEM1:NAM8:RPL8A:RPL40A:RPS0B:RSA1:TOR1:LSM7:NPL3:MRT4:ASM4:NOP12:RPS0A:BUD21:EFG1:NUP84:RPS7A:RPL9B:NOP16:RPS16B:DRS2:RRP8:LRP1:PAT1:JJJ1:RPS21B:TSR2:TOM1:SLX9:RPS18A:RPB4:NUP53:RPS17B:NSR1:RPS10A:RPS8A:THO1:NUP120:HCR1:RRP6:RPS9B:RPL6A:RPS16A:TIF4631:RPS24A:DIA2:SKY1:SAC3
0-0-0		6402	mRNA catabolic process	29 out of 747 genes, 3.9%	59 out of 4753 genes, 1.2%	1.7346e-06	YOR359W:YHR081W:YLR398C:YCR077C:YNL016W:YDR206W:YLR442C:YDL160C:YOL012C:YGL173C:YPL178W:YJL140W:YPR070W:YMR080C:YOR001W:YPR189W:YNL147W:YGR072W:YGL213C:YKL009W:YMR125W:YJL124C:YDR443C:YIL038C:YOR076C:YHR077C:YAL021C:YPL042C:YDL175C	VTS1:LRP1:SKI2:PAT1:PUB1:EBS1:SIR3:DHH1:HTZ1:KEM1:CBC2:RPB4:MED1:NAM7:RRP6:SKI3:LSM7:UPF3:SKI8:MRT4:STO1:LSM1:SSN2:NOT3:SKI7:NMD2:CCR4:SSN3:AIR2
0-0-0		6139	nucleobase, nucleoside, nucleotide and nucleic acid metabolic process	224 out of 747 genes, 30.0%	1025 out of 4753 genes, 21.6%	1.85665e-06	YOR179C:YGL127C:YNL016W:YOR083W:YKR072C:YNL307C:YIR009W:YHL020C:YKL074C:YBR297W:YHR086W:YKR029C:YBR057C:YAL051W:YNL206C:YGL244W:YMR120C:YLR418C:YGL213C:YNL025C:YBR066C:YNL187W:YCL050C:YGR056W:YLR154C:YCR077C:YOR047C:YDR206W:YJL136C:YLR435W:YDL047W:YOL095C:YPL060W:YIL084C:YPR070W:YBL072C:YGR229C:YDL089W:YPR031W:YPR065W:YPR022C:YGL013C:YHR167W:YLR192C:YML062C:YBL032W:YOR001W:YBR189W:YNL097C:YJR097W…	SYC1:SOH1:PUB1:WHI5:SIS2:MCK1:MSL1:OPI1:MUD2:MAL33:NAM8:SET3:MUM2:OAF1:RTT106:RTF1:ADE17:CDC73:SKI8:SSN8:NRG2:SWT21:APA1:RSC1:RNH203:PAT1:STD1:EBS1:RPS21B:TSR2:SIT4:HMI1:LPE10:SDS3:MED1:RPS8A:SMI1:NUR1:NTO1:ROX1:YPR022C:PDR1:THP2:HCR1:MFT1:HEK2:RRP6:RPS9B:PHO23:JJJ3:XBP1:NHP10:URA5:GPD2:SKI7:UBP8:SSN3:UBC13:MMS1:MEI5:FMT1:SKI2:SEF1:CGI121:PYC1:DHH1:ADO1:CBC2:HAC1:RPL40A:SAP30:NGG1:PTC1:RXT2:COX8:…
0-0-0		10556	regulation of macromolecule biosynthetic process	151 out of 747 genes, 20.2%	627 out of 4753 genes, 13.2%	2.49829e-06	YER059W:YGL127C:YNL016W:YOR083W:YHL020C:YBR297W:YDL082W:YDR140W:YCL037C:YKR029C:YAL051W:YNL206C:YGL244W:YLR418C:YNL025C:YBR066C:YGR056W:YMR012W:YMR142C:YCR077C:YOR047C:YDR206W:YIL084C:YPR070W:YBL072C:YGR229C:YPR031W:YPR065W:YGL013C:YHR167W:YML062C:YBR189W:YIL050W:YNL097C:YGR240C:YIL101C:YDL002C:YOR076C:YMR223W:YPL042C:YEL054C:YLR398C:YBL066C:YML036W:YDL160C:YFL031W:YJL177W:YMR263W:YDR176W:YBR095C…	PCL6:SOH1:PUB1:WHI5:OPI1:MAL33:RPL13A:MTQ2:SRO9:SET3:OAF1:RTT106:RTF1:CDC73:SSN8:NRG2:RSC1:CLU1:RPL13B:PAT1:STD1:EBS1:SDS3:MED1:RPS8A:SMI1:NTO1:ROX1:PDR1:THP2:MFT1:RPS9B:PCL7:PHO23:PFK1:XBP1:NHP10:SKI7:UBP8:SSN3:RPL12A:SKI2:SEF1:CGI121:DHH1:HAC1:RPL17B:SAP30:NGG1:RXT2:SIN4:RKR1:BDF1:RPL27B:SSN2:PGD1:CCR4:RPN10:LGE1:SWR1:LEO1:HTZ1:TOM1:CRZ1:MAL13:RPL16A:CKA1:RPL6A:FUN30:SPT8:EDS1:GAS1:CKB1:RTG3:SW…
0-0-0		6366	transcription from RNA polymerase II promoter	34 out of 747 genes, 4.6%	78 out of 4753 genes, 1.6%	3.62855e-06	YOR179C:YOL067C:YGL127C:YOL072W:YGL244W:YNL236W:YHR041C:YLR418C:YNL025C:YGR258C:YGL043W:YIL038C:YGL025C:YAL021C:YKL160W:YGR056W:YIL128W:YBL006C:YOR123C:YJL140W:YPR070W:YGR063C:YHR167W:YML062C:YER161C:YCR020W-B:YDL074C:YBL103C:YNR010W:YGL058W:YGL151W:YOL006C:YPL042C:YDR392W	SYC1:RTG1:SOH1:THP1:RTF1:SIN4:SRB2:CDC73:SSN8:RAD2:DST1:NOT3:PGD1:CCR4:ELF1:RSC1:MET18:LDB7:LEO1:RPB4:MED1:SPT4:THP2:MFT1:SPT2::BRE1:RTG3:CSE2:RAD6:NUT1:TOP1:SSN3:SPT3
0-0-0		6401	RNA catabolic process	32 out of 747 genes, 4.3%	71 out of 4753 genes, 1.5%	3.86428e-06	YPR164W:YLR398C:YNL016W:YLR442C:YDL160C:YGL173C:YPL178W:YPR189W:YNL147W:YGR072W:YGL213C:YKL009W:YMR125W:YJL124C:YDR443C:YIL038C:YAL021C:YDL175C:YOR359W:YHR081W:YDR206W:YCR077C:YNL072W:YMR234W:YOL012C:YJL140W:YPR070W:YOR001W:YMR080C:YOR076C:YPL042C:YHR077C	MMS1:SKI2:PUB1:SIR3:DHH1:KEM1:CBC2:SKI3:LSM7:UPF3:SKI8:MRT4:STO1:LSM1:SSN2:NOT3:CCR4:AIR2:VTS1:LRP1:EBS1:PAT1:RNH201:RNH1:HTZ1:RPB4:MED1:RRP6:NAM7:SKI7:SSN3:NMD2
0-0-0		19538	protein metabolic process	268 out of 747 genes, 35.9%	1290 out of 4753 genes, 27.1%	5.30555e-06	YDL190C:YHR008C:YOR083W:YJL204C:YDR140W:YGR027C:YDL095W:YGL244W:YLR418C:YBR066C:YCR060W:YMR012W:YLR185W:YMR142C:YNL020C:YJL136C:YIL027C:YDR074W:YIL084C:YBL072C:YJR070C:YPR031W:YHR167W:YBR084C-A:YDL130W:YLR361C:YJR097W:YOR037W:YOL059W:YOR076C:YMR223W:YPL042C:YBR191W:YDR435C:YDR092W:YBL013W:YPR131C:YNL055C:YLL019C:YGL062W:YJR105W:YFR019W:YFL031W:YIL148W:YJL177W:YMR263W:YDR176W:YBR126C:YIL016W:YDL00…	UFD2:SOD2:WHI5:RCY1:MTQ2:RPS25A:PMT1:RTF1:CDC73:NRG2:TAH1:CLU1:RPL37A:RPL13B:ARK1:RPS21B:KRE27:TPS2:SDS3:RPS8A:LIA1:NTO1:THP2::RPP1B:DCR2:JJJ3:CYC2:GPD2:SKI7:UBP8:SSN3:RPL21A:PPM1:UBC13:FMT1:NAT3:POR1:KNS1:PYC1:ADO1:FAB1:HAC1:RPL40A:RPL17B:SAP30:NGG1:TPS1:SNL1:PTC1:PHO86:RXT2:RPL2B:MAG1:ATG15:YPL236C:RPL27B:PTC5:RPN10:RPL9B:LGE1:MUP1:MGR1:RPL16A:CWH41:CKA1:HOM3:RPL6A:SPT8:YCK3:RPL34B:RPS16A:CYS3:…
0-0-0		44267	cellular protein metabolic process	256 out of 747 genes, 34.3%	1224 out of 4753 genes, 25.8%	7.5856e-06	YDL190C:YHR008C:YOR083W:YJL204C:YDR140W:YGR027C:YDL095W:YGL244W:YLR418C:YBR066C:YCR060W:YMR012W:YLR185W:YMR142C:YNL020C:YJL136C:YIL027C:YDR074W:YIL084C:YBL072C:YJR070C:YPR031W:YHR167W:YBR084C-A:YDL130W:YLR361C:YJR097W:YOR037W:YOL059W:YOR076C:YMR223W:YPL042C:YBR191W:YDR435C:YDR092W:YBL013W:YPR131C:YNL055C:YLL019C:YGL062W:YJR105W:YFR019W:YFL031W:YIL148W:YJL177W:YMR263W:YDR176W:YBR126C:YIL016W:YDL00…	UFD2:SOD2:WHI5:RCY1:MTQ2:RPS25A:PMT1:RTF1:CDC73:NRG2:TAH1:CLU1:RPL37A:RPL13B:ARK1:RPS21B:KRE27:TPS2:SDS3:RPS8A:LIA1:NTO1:THP2::RPP1B:DCR2:JJJ3:CYC2:GPD2:SKI7:UBP8:SSN3:RPL21A:PPM1:UBC13:FMT1:NAT3:POR1:KNS1:PYC1:ADO1:FAB1:HAC1:RPL40A:RPL17B:SAP30:NGG1:TPS1:SNL1:PTC1:PHO86:RXT2:RPL2B:YPL236C:RPL27B:PTC5:RPN10:RPL9B:LGE1:MUP1:MGR1:RPL16A:CWH41:CKA1:HOM3:RPL6A:SPT8:YCK3:RPL34B:RPS16A:CYS3:RPS24A:DIA2…
0-0-0		6350	transcription	101 out of 747 genes, 13.5%	380 out of 4753 genes, 8.0%	9.56565e-06	YOR179C:YGL127C:YOR083W:YOR363C:YHL020C:YLR113W:YBR297W:YKR029C:YAL051W:YOL116W:YNL206C:YIL056W:YNL136W:YGL244W:YLR418C:YMR136W:YNL025C:YBR066C:YLR451W:YGL043W:YIL038C:YDL020C:YGR056W:YJR060W:YOR047C:YBL006C:YIR023W:YOR337W:YIL084C:YPR070W:YGR229C:YPR031W:YGR063C:YPR065W:YPR022C:YGL013C:YHR167W:YML062C:YCR081W:YER161C:YGL194C:YCR020W-B:YNL097C:YGL115W:YDL074C:YFR034C:YDL013W:YIL101C:YNR010W:YBR15…	SYC1:SOH1:WHI5:PIP2:OPI1:HOG1:MAL33:SET3:OAF1:MSN1:RTT106:VHR1:EAF7:RTF1:CDC73:GAT2:SSN8:NRG2:LEU3:DST1:NOT3:RPN4:RSC1:CBF1:STD1:LDB7:DAL81:TEA1:SDS3:MED1:SMI1:NTO1:SPT4:ROX1:YPR022C:PDR1:THP2:MFT1:SRB8:SPT2:HOS2::PHO23:SNF4:BRE1:PHO4:SLX5:XBP1:CSE2:TBS1:NHP10:NUT1:TOP1:UBP8:NPR2:SSN3:RTG1:ITC1:SEF1:SIR3:CGI121:HAC1:THP1:SAP30:NGG1:RXT2:SIN4:TOR1:SRB2:RAD2:MIG3:DOT6:BDF1:YLR278C:SSN2:PGD1:CCR4:EL…
0-0-0		44085	cellular component biogenesis	114 out of 747 genes, 15.3%	448 out of 4753 genes, 9.4%	1.40466e-05	YGL136C:YNL016W:YNL079C:YIL113W:YKL074C:YNL233W:YHR086W:YHL033C:YNL206C:YLR048W:YMR183C:YGL244W:YGL213C:YBR024W:YOL041C:YOR078W:YDR273W:YGR272C:YGL043W:YDL116W:YDL083C:YAL026C:YNL020C:YDR083W:YER177W:YBL006C:YCR077C:YNL227C:YLR218C:YJL136C:YLR423C:YLR435W:YMR153W:YKL137W:YDR447C:YBL072C:YGR229C:YER141W:YLR192C:YOR001W:YBR189W:YKL053C-A:YGR162W:YOR037W:YPR020W:YNL294C:YIL073C:YBR148W:YJL179W:YDR43…	MRM2:PUB1:TPM1:SDP1:MUD2:BNI4:NAM8:RPL8A:RTT106:RPS0B:SSO2:RTF1:SKI8:SCO2:NOP12:BUD21:DON1:EFG1:DST1:NUP84:RPS16B:DRS2:ARK1:RRP8:BMH1:LDB7:PAT1:JJJ1:YLR218C:RPS21B:ATG17:TSR2:NUP53:CMC1:RPS17B:RPS8A:SMI1:COX15:HCR1:RRP6:RPS9B::TIF4631:CYC2:ATP20:RIM21:SPO22:YSW1:PFD1:PPM1:RTG1:UBC13:MEI5:RPL12A:SYP1:SAM37:SIR3:DHH1:LTV1:KEM1:CHS5:VPH1:CDC10:RPL40A:VAC8:UMP1:RSA1:TOR1:DNM1:LSM7:NPL3:ABP1:ASM4:MRT4…
0-0-0		60255	regulation of macromolecule metabolic process	164 out of 747 genes, 22.0%	713 out of 4753 genes, 15.0%	1.63022e-05	YER059W:YGL127C:YNL016W:YOR083W:YHL020C:YBR297W:YDL082W:YHR086W:YDR140W:YCL037C:YKR029C:YAL051W:YER167W:YNL206C:YGL244W:YLR418C:YNL025C:YBR066C:YGR056W:YMR012W:YMR142C:YCR077C:YOR047C:YDR206W:YIL084C:YPR070W:YBL072C:YGR229C:YPR031W:YPR065W:YGL013C:YHR167W:YML062C:YBR189W:YIL050W:YNL097C:YGR240C:YIL101C:YDL002C:YOR076C:YMR223W:YPL042C:YDR092W:YEL054C:YLR398C:YBL066C:YML036W:YDL160C:YFL031W:YJL177W…	PCL6:SOH1:PUB1:WHI5:OPI1:MAL33:RPL13A:NAM8:MTQ2:SRO9:SET3:OAF1:BCK2:RTT106:RTF1:CDC73:SSN8:NRG2:RSC1:CLU1:RPL13B:PAT1:STD1:EBS1:SDS3:MED1:RPS8A:SMI1:NTO1:ROX1:PDR1:THP2:MFT1:RPS9B:PCL7:PHO23:PFK1:XBP1:NHP10:SKI7:UBP8:SSN3:UBC13:RPL12A:SKI2:SEF1:CGI121:DHH1:HAC1:RPL17B:SAP30:NGG1:RXT2:SIN4:RKR1:BDF1:CIN8:RPL27B:SSN2:PGD1:CCR4:RPN10:LGE1:SWR1:LEO1:HTZ1:TOM1:CRZ1:MAL13:RPL16A:CKA1:RPL6A:FUN30:SPT8:E…
0-0-0		65007	biological regulation	274 out of 747 genes, 36.7%	1339 out of 4753 genes, 28.2%	1.69547e-05	YER059W:YGL127C:YNL079C:YOR083W:YKR072C:YBR297W:YDR140W:YPR095C:YER167W:YGL244W:YLR418C:YGR238C:YCR027C:YNL025C:YBR066C:YMR012W:YMR142C:YNL020C:YOR047C:YDR206W:YDL047W:YIL084C:YBL072C:YDL194W:YGR229C:YPR031W:YPR065W:YGL013C:YHR167W:YLR361C:YOR037W:YDL002C:YMR223W:YOR076C:YPL042C:YNL197C:YDR092W:YBL013W:YLR398C:YER113C:YGL062W:YFR019W:YFL031W:YGL016W:YJL177W:YMR263W:YDR176W:YDL006W:YBR095C:YNL236W…	PCL6:SOH1:TPM1:WHI5:SIS2:MAL33:MTQ2:SYT1:BCK2:RTF1:CDC73:KEL2:RHB1:SSN8:NRG2:CLU1:RPL13B:ARK1:STD1:EBS1:SIT4:SDS3:RPS8A:SNF3:SMI1:NTO1:ROX1:PDR1:THP2:DCR2:CYC2:NHP10:UBP8:SKI7:SSN3:WHI3:UBC13:FMT1:SKI2:TMN3:PYC1:FAB1:HAC1:KAP122:RPL17B:SAP30:NGG1:PTC1:RXT2:SIN4:CSG2:ABP1:YPL236C:BDF1:RPL27B:SSN2:PTC5:RPN10:LGE1:RTG2:RPL16A:CKA1:RPL6A:FUN30:SPT8:RTG3:SWC5:RPS24A:DIA2:GPD1:SNT1:PMA2:EPS1:SKY1:PHO84…
0-0-0		19222	regulation of metabolic process	177 out of 747 genes, 23.7%	786 out of 4753 genes, 16.5%	1.98487e-05	YER059W:YGL127C:YNL016W:YOR083W:YHL020C:YIL113W:YBR297W:YDL082W:YHR086W:YDR140W:YCL037C:YKR029C:YAL051W:YER167W:YNL206C:YGL244W:YLR418C:YNL025C:YBR066C:YGR056W:YMR012W:YMR142C:YCR077C:YOR047C:YDR206W:YIL084C:YPR070W:YBL072C:YGR229C:YPR031W:YPR065W:YGL013C:YHR167W:YML062C:YPR119W:YBR189W:YIL050W:YNL097C:YHR004C:YOR037W:YGR240C:YIL101C:YDL002C:YOR076C:YMR223W:YPL042C:YDR092W:YEL054C:YBL013W:YLR398C…	PCL6:SOH1:PUB1:WHI5:OPI1:SDP1:MAL33:RPL13A:NAM8:MTQ2:SRO9:SET3:OAF1:BCK2:RTT106:RTF1:CDC73:SSN8:NRG2:RSC1:CLU1:RPL13B:PAT1:STD1:EBS1:SDS3:MED1:RPS8A:SMI1:NTO1:ROX1:PDR1:THP2:MFT1:CLB2:RPS9B:PCL7:PHO23:NEM1:CYC2:PFK1:XBP1:NHP10:SKI7:UBP8:SSN3:UBC13:RPL12A:FMT1:SKI2:SEF1:CGI121:DHH1:HAC1:RPL17B:SAP30:NGG1:PTC1:RXT2:SIN4:RKR1:BDF1:CIN8:RPL27B:SSN2:PGD1:CCR4:RPN10:LGE1:SWR1:LEO1:HTZ1:TOM1:CRZ1:MAL13:…
0-0-0		80090	regulation of primary metabolic process	167 out of 747 genes, 22.4%	732 out of 4753 genes, 15.4%	2.16976e-05	YER059W:YGL127C:YNL016W:YOR083W:YHL020C:YBR297W:YDL082W:YHR086W:YDR140W:YCL037C:YKR029C:YAL051W:YNL206C:YGL244W:YLR418C:YNL025C:YBR066C:YGR056W:YMR012W:YMR142C:YCR077C:YOR047C:YDR206W:YIL084C:YPR070W:YBL072C:YGR229C:YPR031W:YPR065W:YGL013C:YHR167W:YML062C:YBR189W:YIL050W:YNL097C:YHR004C:YGR240C:YIL101C:YDL002C:YOR076C:YMR223W:YPL042C:YDR092W:YEL054C:YLR398C:YBL066C:YML036W:YDL160C:YFL031W:YJL177W…	PCL6:SOH1:PUB1:WHI5:OPI1:MAL33:RPL13A:NAM8:MTQ2:SRO9:SET3:OAF1:RTT106:RTF1:CDC73:SSN8:NRG2:RSC1:CLU1:RPL13B:PAT1:STD1:EBS1:SDS3:MED1:RPS8A:SMI1:NTO1:ROX1:PDR1:THP2:MFT1:RPS9B:PCL7:PHO23:NEM1:PFK1:XBP1:NHP10:SKI7:UBP8:SSN3:UBC13:RPL12A:SKI2:SEF1:CGI121:DHH1:HAC1:RPL17B:SAP30:NGG1:RXT2:SIN4:RKR1:BDF1:CIN8:RPL27B:SSN2:PGD1:CCR4:RPN10:LGE1:SWR1:LEO1:HTZ1:TOM1:CRZ1:MAL13:RPL16A:CKA1:RPL6A:FUN30:SPT8:E…
0-0-0		50794	regulation of cellular process	222 out of 747 genes, 29.7%	1040 out of 4753 genes, 21.9%	2.24306e-05	YER059W:YGL127C:YNL016W:YOR083W:YKR072C:YCR009C:YHL020C:YIL113W:YBR297W:YDL082W:YHR086W:YDR140W:YCL037C:YKR029C:YPR095C:YAL051W:YER167W:YNL206C:YGL244W:YLR418C:YOR014W:YGR238C:YCR027C:YNL025C:YDL135C:YBR066C:YGR056W:YMR012W:YMR142C:YNL020C:YCR077C:YOR047C:YDR206W:YDL047W:YOR070C:YIL084C:YPR070W:YBL072C:YDL194W:YGR229C:YBR077C:YPR031W:YPR065W:YGL013C:YHR167W:YML062C:YPR119W:YHL029C:YBR189W:YIL050W…	PCL6:SOH1:PUB1:WHI5:SIS2:RVS161:OPI1:SDP1:MAL33:RPL13A:NAM8:MTQ2:SRO9:SET3:SYT1:OAF1:BCK2:RTT106:RTF1:CDC73:RTS1:KEL2:RHB1:SSN8:RDI1:NRG2:RSC1:CLU1:RPL13B:ARK1:PAT1:STD1:EBS1:SIT4:GYP1:SDS3:MED1:RPS8A:SNF3:SMI1:SLM4:NTO1:ROX1:PDR1:THP2:MFT1:CLB2:OCA5:RPS9B:PCL7:PHO23:DCR2:CYC2:PFK1:XBP1:NHP10:UBP8:SKI7:SSN3:CAP1:UBC13:MMS1:RPL12A:FYV5:FMT1:SKI2:SEF1:CGI121:DHH1:HAC1:RPL17B:SAP30:GRX1:NGG1:PTC1:RX…
0-0-0		50789	regulation of biological process	239 out of 747 genes, 32.0%	1138 out of 4753 genes, 23.9%	2.29418e-05	YER059W:YGL127C:YNL016W:YOR083W:YKR072C:YGR184C:YCR009C:YHL020C:YIL113W:YBR297W:YDL082W:YHR086W:YDR140W:YCL037C:YKR029C:YPR095C:YAL051W:YER167W:YNL206C:YGL244W:YLR418C:YOR014W:YGL213C:YGR238C:YCR027C:YNL025C:YDL135C:YBR066C:YGR056W:YMR012W:YMR142C:YNL020C:YCR077C:YOR047C:YDR206W:YDL047W:YOR070C:YIL084C:YPR070W:YBL072C:YDL194W:YGR229C:YBR077C:YPR031W:YPR065W:YGL013C:YHR167W:YML062C:YPR119W:YHL029C…	PCL6:SOH1:PUB1:WHI5:SIS2:UBR1:RVS161:OPI1:SDP1:MAL33:RPL13A:NAM8:MTQ2:SRO9:SET3:SYT1:OAF1:BCK2:RTT106:RTF1:CDC73:RTS1:SKI8:KEL2:RHB1:SSN8:RDI1:NRG2:RSC1:CLU1:RPL13B:ARK1:PAT1:STD1:EBS1:SIT4:GYP1:SDS3:MED1:RPS8A:SNF3:SMI1:SLM4:NTO1:ROX1:PDR1:THP2:MFT1:CLB2:OCA5:RPS9B:PCL7:PHO23:NEM1:DCR2:CYC2:PFK1:XBP1:NHP10:UBP8:SKI7:SSN3:CAP1:WHI3:UBC13:MMS1:RPL12A:FYV5:FMT1:SKI2:SEF1:CGI121:DHH1:HAC1:RPL17B:SAP…
0-0-0		31323	regulation of cellular metabolic process	167 out of 747 genes, 22.4%	733 out of 4753 genes, 15.4%	2.41284e-05	YER059W:YGL127C:YNL016W:YOR083W:YHL020C:YIL113W:YBR297W:YDL082W:YHR086W:YDR140W:YCL037C:YKR029C:YAL051W:YNL206C:YGL244W:YLR418C:YNL025C:YBR066C:YGR056W:YMR012W:YMR142C:YCR077C:YOR047C:YDR206W:YIL084C:YPR070W:YBL072C:YGR229C:YPR031W:YPR065W:YGL013C:YHR167W:YML062C:YPR119W:YBR189W:YIL050W:YNL097C:YOR037W:YGR240C:YIL101C:YDL002C:YOR076C:YMR223W:YPL042C:YEL054C:YBL013W:YLR398C:YBL066C:YML036W:YDL160C…	PCL6:SOH1:PUB1:WHI5:OPI1:SDP1:MAL33:RPL13A:NAM8:MTQ2:SRO9:SET3:OAF1:RTT106:RTF1:CDC73:SSN8:NRG2:RSC1:CLU1:RPL13B:PAT1:STD1:EBS1:SDS3:MED1:RPS8A:SMI1:NTO1:ROX1:PDR1:THP2:MFT1:CLB2:RPS9B:PCL7:PHO23:CYC2:PFK1:XBP1:NHP10:SKI7:UBP8:SSN3:RPL12A:FMT1:SKI2:SEF1:CGI121:DHH1:HAC1:RPL17B:SAP30:NGG1:PTC1:RXT2:SIN4:RKR1:BDF1:RPL27B:SSN2:PGD1:CCR4:RPN10:LGE1:SWR1:LEO1:HTZ1:TOM1:CRZ1:MAL13:RPL16A:CKA1:RPL6A:FUN…
0-0-0		6403	RNA localization	33 out of 747 genes, 4.4%	82 out of 4753 genes, 1.7%	6.80744e-05	YNL004W:YJR074W:YNL079C:YDL160C:YPL178W:YGL016W:YOL072W:YLR048W:YDR395W:YDR432W:YDL088C:YMR125W:YGR214W:YDL116W:YHR081W:YJL080C:YIL040W:YDR457W:YJL140W:YDR450W:YMR153W:YOR293W:YNL253W:YOR035C:YKL057C:YER063W:YML062C:YBL032W:YHR167W:YPL226W:YOR001W:YMR080C:YDR159W	HRB1:MOG1:TPM1:DHH1:CBC2:KAP122:THP1:RPS0B:SXM1:NPL3:ASM4:STO1:RPS0A:NUP84:LRP1:SCP160:APQ12:TOM1:RPB4:RPS18A:NUP53:RPS10A:TEX1:SHE4:NUP120:THO1:MFT1:HEK2:THP2:NEW1:RRP6:NAM7:SAC3
0-0-0		6351	transcription, DNA-dependent	37 out of 747 genes, 5.0%	98 out of 4753 genes, 2.1%	7.85533e-05	YOR179C:YOL067C:YGL127C:YOL072W:YGL244W:YNL236W:YJR066W:YHR041C:YLR418C:YNL025C:YGR258C:YER028C:YGL043W:YIL038C:YGL025C:YAL021C:YKL160W:YGR056W:YIL128W:YBL006C:YOR123C:YJL140W:YPR070W:YGR063C:YER063W:YHR167W:YML062C:YER161C:YCR020W-B:YDL074C:YBL103C:YNR010W:YGL058W:YGL151W:YOL006C:YPL042C:YDR392W	SYC1:RTG1:SOH1:THP1:RTF1:SIN4:TOR1:SRB2:CDC73:SSN8:RAD2:MIG3:DST1:NOT3:PGD1:CCR4:ELF1:RSC1:MET18:LDB7:LEO1:RPB4:MED1:SPT4:THO1:THP2:MFT1:SPT2::BRE1:RTG3:CSE2:RAD6:NUT1:TOP1:SSN3:SPT3
0-0-0		32774	RNA biosynthetic process	37 out of 747 genes, 5.0%	98 out of 4753 genes, 2.1%	7.85533e-05	YOR179C:YOL067C:YGL127C:YOL072W:YGL244W:YNL236W:YJR066W:YHR041C:YLR418C:YNL025C:YGR258C:YER028C:YGL043W:YIL038C:YGL025C:YAL021C:YKL160W:YGR056W:YIL128W:YBL006C:YOR123C:YJL140W:YPR070W:YGR063C:YER063W:YHR167W:YML062C:YER161C:YCR020W-B:YDL074C:YBL103C:YNR010W:YGL058W:YGL151W:YOL006C:YPL042C:YDR392W	SYC1:RTG1:SOH1:THP1:RTF1:SIN4:TOR1:SRB2:CDC73:SSN8:RAD2:MIG3:DST1:NOT3:PGD1:CCR4:ELF1:RSC1:MET18:LDB7:LEO1:RPB4:MED1:SPT4:THO1:THP2:MFT1:SPT2::BRE1:RTG3:CSE2:RAD6:NUT1:TOP1:SSN3:SPT3
0-0-0		184	nuclear-transcribed mRNA catabolic process, nonsense-mediated decay	13 out of 747 genes, 1.7%	18 out of 4753 genes, 0.4%	0.000150106	YPR189W:YOR001W:YMR080C:YLR398C:YNL016W:YDR206W:YGR072W:YGL213C:YMR125W:YGL173C:YPL178W:YOR076C:YHR077C	SKI3:RRP6:NAM7:SKI2:PUB1:EBS1:UPF3:SKI8:STO1:KEM1:CBC2:SKI7:NMD2
0-0-0		16071	mRNA metabolic process	45 out of 747 genes, 6.0%	134 out of 4753 genes, 2.8%	0.000179241	YOR179C:YLR398C:YNL016W:YLR442C:YDL160C:YIR009W:YKL074C:YGL173C:YPL178W:YHR086W:YOL072W:YPR045C:YOR198C:YPR189W:YHR041C:YNL147W:YGR072W:YDR432W:YGL213C:YKL009W:YMR125W:YNL187W:YJL124C:YDR443C:YIL038C:YAL021C:YDL175C:YOR359W:YHR081W:YDR206W:YCR077C:YOL012C:YPL060W:YJL140W:YPR070W:YGR063C:YIR021W:YOR001W:YMR080C:YJL133W:YOR076C:YHR077C:YPL042C:YMR216C:YDR159W	SYC1:SKI2:PUB1:SIR3:DHH1:MSL1:MUD2:KEM1:CBC2:NAM8:THP1:YPR045C:BFR1:SKI3:SRB2:LSM7:UPF3:NPL3:SKI8:MRT4:STO1:SWT21:LSM1:SSN2:NOT3:CCR4:AIR2:VTS1:LRP1:EBS1:PAT1:HTZ1:LPE10:RPB4:MED1:SPT4:MRS1:RRP6:NAM7:MRS3:SKI7:NMD2:SSN3:SKY1:SAC3
0-0-0		9059	macromolecule biosynthetic process	216 out of 747 genes, 28.9%	1032 out of 4753 genes, 21.7%	0.000225399	YOR179C:YDL136W:YGL127C:YOR083W:YHL020C:YBR297W:YDL082W:YNL233W:YHR086W:YGR027C:YCL037C:YKR029C:YBR057C:YAL051W:YDL095W:YNL206C:YMR183C:YGL244W:YLR418C:YNL025C:YBR066C:YCR060W:YCL050C:YGR056W:YLR154C:YMR012W:YLR185W:YAL044C:YMR142C:YOR047C:YDR206W:YJL136C:YBR041W:YIL084C:YPR070W:YBL072C:YGR229C:YPR031W:YCR044C:YDL184C:YPR065W:YPR022C:YGL013C:YHR167W:YLR192C:YML062C:YBL032W:YNR033W:YBR084C-A:YDL13…	SYC1:RPL35B:SOH1:WHI5:OPI1:MAL33:RPL13A:BNI4:NAM8:RPS25A:SRO9:SET3:MUM2:OAF1:PMT1:RTT106:SSO2:RTF1:CDC73:SSN8:NRG2:TAH1:APA1:RSC1:RNH203:CLU1:RPL37A:GCV3:RPL13B:STD1:EBS1:RPS21B:FAT1:SDS3:MED1:RPS8A:SMI1:NTO1:PER1:RPL41A:ROX1:YPR022C:PDR1:THP2:HCR1:MFT1:HEK2:ABZ1::RPP1B:RPS9B:PHO23:XBP1:NHP10:GPD2:SKI7:UBP8:SSN3:RPL21A:MMS1:RPL12A:FMT1:SEF1:CGI121:DHH1:MRPS9:RPL9A:HAC1:LAS21:RPL40A:RPL17B:SAP30:A…
0-0-0		45449	regulation of transcription	116 out of 747 genes, 15.5%	482 out of 4753 genes, 10.1%	0.000293669	YGL127C:YIR033W:YOR083W:YOR363C:YHL020C:YLR113W:YBR297W:YKR029C:YAL051W:YOL116W:YNL206C:YIL056W:YNL136W:YGL244W:YKR001C:YLR418C:YMR136W:YNL025C:YBR066C:YLR451W:YDR026C:YGL043W:YIL038C:YDL020C:YGR056W:YJR060W:YOR047C:YBL006C:YIR023W:YOR337W:YBR278W:YIL084C:YPR070W:YGR229C:YPR031W:YGR063C:YPR065W:YGL013C:YHR167W:YML062C:YCR081W:YER161C:YGL194C:YCR020W-B:YNL097C:YGL115W:YDL074C:YFR034C:YDL013W:YIL10…	SOH1:MGA2:WHI5:PIP2:OPI1:HOG1:MAL33:SET3:OAF1:MSN1:RTT106:VHR1:EAF7:RTF1:VPS1:CDC73:GAT2:SSN8:NRG2:LEU3:YDR026C:DST1:NOT3:RPN4:RSC1:CBF1:STD1:LDB7:DAL81:TEA1:DPB3:SDS3:MED1:SMI1:NTO1:SPT4:ROX1:PDR1:THP2:MFT1:SRB8:SPT2:HOS2::PHO23:SNF4:BRE1:PHO4:SLX5:XBP1:CSE2:TBS1:NHP10:TOD6:NUT1:TOP1:UBP8:NPR2:SSN3:RTG1:LRS4:ITC1:SEF1:SIR3:CKA2:CGI121:HAC1:SAP30:NGG1:RXT2:SIN4:SRB2:RKR1:NPL3:MIG3:DOT6:BDF1:YLR27…
0-0-0		6464	protein modification process	115 out of 747 genes, 15.4%	478 out of 4753 genes, 10.1%	0.000340648	YDL190C:YGR184C:YNL307C:YIL113W:YLR113W:YPL003W:YDR140W:YKR029C:YDL095W:YNL136W:YGL244W:YDR395W:YJL057C:YPR066W:YHR082C:YLR418C:YOR014W:YGR072W:YGR092W:YMR116C:YIL038C:YAL044C:YNL020C:YBR041W:YLR368W:YGR036C:YIL084C:YJR070C:YPR031W:YCR044C:YKL048C:YOR339C:YGL194C:YNL097C:YGR188C:YLR361C:YJR097W:YGL115W:YDL074C:YDL013W:YOR037W:YLR372W:YML106W:YMR100W:YMR223W:YPL042C:YDR435C:YDR092W:YPL150W:YBR114W…	UFD2:UBR1:MCK1:SDP1:HOG1:ULA1:MTQ2:SET3:PMT1:EAF7:RTF1:SXM1:IKS1:UBA3:KSP1:CDC73:RTS1:UPF3:DBF2:ASC1:NOT3:GCV3:ARK1:FAT1:MDM30:CAX4:SDS3:LIA1:NTO1:PER1:ELM1:UBC11:HOS2:PHO23:BUB1:DCR2:JJJ3:SNF4:BRE1:SLX5:CYC2:SUR4:URA5:MUB1:UBP8:SSN3:PPM1:UBC13:YPL150W:RAD16:BRO1:SUR2:NAT3:CKA2:ARD1:VAN1:KNS1:ADO1:CSI1:LAS21:RPL40A:SAP30:GRX1:NGG1:SNL1:PTC1:PHO86:RXT2:MAK10:NPR1:RIM11:TPK1:RKR1:EOS1:PFA3:YPL236C:…
0-0-0		42254	ribosome biogenesis	45 out of 747 genes, 6.0%	137 out of 4753 genes, 2.9%	0.000372159	YEL054C:YGL136C:YKL143W:YGL173C:YHL033C:YIL148W:YLR048W:YPL193W:YJR066W:YNL147W:YDR432W:YKL009W:YDL088C:YOL041C:YGR214W:YOR078W:YGR272C:YDL116W:YOR096W:YNL067W:YER002W:YDL083C:YDR083W:YAL026C:YHR081W:YJL136C:YNL227C:YLR435W:YDR457W:YGR081C:YDR450W:YMR153W:YDR447C:YGR159C:YOR293W:YBL072C:YKL057C:YLR192C:YOR001W:YBR189W:YML073C:YMR143W:YER074W:YOR080W:YDR159W	RPL12A:MRM2:LTV1:KEM1:RPL8A:RPL40A:RPS0B:RSA1:TOR1:LSM7:NPL3:MRT4:ASM4:NOP12:RPS0A:BUD21:EFG1:NUP84:RPS7A:RPL9B:NOP16:RPS16B:RRP8:DRS2:LRP1:RPS21B:JJJ1:TSR2:TOM1:SLX9:RPS18A:NUP53:RPS17B:NSR1:RPS10A:RPS8A:NUP120:HCR1:RRP6:RPS9B:RPL6A:RPS16A:RPS24A:DIA2:SAC3
0-0-0		34645	cellular macromolecule biosynthetic process	214 out of 747 genes, 28.6%	1027 out of 4753 genes, 21.6%	0.000387882	YOR179C:YDL136W:YGL127C:YOR083W:YHL020C:YBR297W:YDL082W:YHR086W:YGR027C:YCL037C:YKR029C:YBR057C:YAL051W:YDL095W:YNL206C:YMR183C:YGL244W:YLR418C:YNL025C:YBR066C:YCR060W:YCL050C:YGR056W:YLR154C:YMR012W:YLR185W:YAL044C:YMR142C:YOR047C:YDR206W:YJL136C:YBR041W:YIL084C:YPR070W:YBL072C:YGR229C:YPR031W:YCR044C:YDL184C:YPR065W:YPR022C:YGL013C:YHR167W:YLR192C:YML062C:YBL032W:YNR033W:YBR084C-A:YDL130W:YBR18…	SYC1:RPL35B:SOH1:WHI5:OPI1:MAL33:RPL13A:NAM8:RPS25A:SRO9:SET3:MUM2:OAF1:PMT1:RTT106:SSO2:RTF1:CDC73:SSN8:NRG2:TAH1:APA1:RSC1:RNH203:CLU1:RPL37A:GCV3:RPL13B:STD1:EBS1:RPS21B:FAT1:SDS3:MED1:RPS8A:SMI1:NTO1:PER1:RPL41A:ROX1:YPR022C:PDR1:THP2:HCR1:MFT1:HEK2:ABZ1::RPP1B:RPS9B:PHO23:XBP1:NHP10:GPD2:SKI7:UBP8:SSN3:RPL21A:MMS1:RPL12A:FMT1:SEF1:CGI121:DHH1:MRPS9:RPL9A:HAC1:LAS21:RPL40A:RPL17B:SAP30:ACB1:N…
0-0-0		291	nuclear-transcribed mRNA catabolic process, exonucleolytic	8 out of 747 genes, 1.1%	8 out of 4753 genes, 0.2%	0.000427	YPR189W:YOR001W:YMR080C:YLR398C:YGR072W:YGL213C:YOR076C:YHR077C	SKI3:RRP6:NAM7:SKI2:UPF3:SKI8:SKI7:NMD2
0-0-0		34427	nuclear-transcribed mRNA catabolic process, exonucleolytic, 3'-5'	8 out of 747 genes, 1.1%	8 out of 4753 genes, 0.2%	0.000427	YPR189W:YOR001W:YMR080C:YLR398C:YGR072W:YGL213C:YOR076C:YHR077C	SKI3:RRP6:NAM7:SKI2:UPF3:SKI8:SKI7:NMD2
0-0-0		43928	exonucleolytic nuclear-transcribed mRNA catabolic process involved in deadenylation-dependent decay	8 out of 747 genes, 1.1%	8 out of 4753 genes, 0.2%	0.000427	YPR189W:YOR001W:YMR080C:YLR398C:YGR072W:YGL213C:YOR076C:YHR077C	SKI3:RRP6:NAM7:SKI2:UPF3:SKI8:SKI7:NMD2
0-0-0		70478	nuclear-transcribed mRNA catabolic process, 3'-5' exonucleolytic nonsense-mediated decay	8 out of 747 genes, 1.1%	8 out of 4753 genes, 0.2%	0.000427	YPR189W:YOR001W:YMR080C:YLR398C:YGR072W:YGL213C:YOR076C:YHR077C	SKI3:RRP6:NAM7:SKI2:UPF3:SKI8:SKI7:NMD2
0-0-0		44249	cellular biosynthetic process	269 out of 747 genes, 36.0%	1354 out of 4753 genes, 28.5%	0.000549543	YNL111C:YGL127C:YOR083W:YKR072C:YBR297W:YGR027C:YBR057C:YDL095W:YGL244W:YMR120C:YLR418C:YNL025C:YBR066C:YCR060W:YMR012W:YLR185W:YMR142C:YOR047C:YDR206W:YJL136C:YDR074W:YIL084C:YBL072C:YGR229C:YJR070C:YPR031W:YER141W:YPR065W:YPR022C:YGL013C:YHR167W:YBR084C-A:YDL130W:YJR097W:YDL002C:YOL059W:YOR076C:YMR223W:YPL042C:YBR191W:YLR377C:YBL013W:YGL062W:YJR105W:YFL031W:YIL148W:YJL177W:YMR263W:YDR176W:YBR12…	CYB5:SOH1:WHI5:SIS2:MAL33:RPS25A:MUM2:PMT1:RTF1:ADE17:CDC73:SSN8:NRG2:TAH1:CLU1:RPL37A:RPL13B:STD1:EBS1:RPS21B:TPS2:SDS3:RPS8A:SMI1:LIA1:NTO1:COX15:ROX1:YPR022C:PDR1:THP2::RPP1B:JJJ3:NHP10:GPD2:SKI7:UBP8:SSN3:RPL21A:FBP1:FMT1:PYC1:ADO1:HAC1:RPL40A:RPL17B:SAP30:NGG1:TPS1:RHR2:RXT2:SIN4:RPL2B:CSG2:HTD2:BDF1:RPL27B:SSN2:RPL9B:LGE1:MUP1:RPL16A:CWH41:HOM3:RPL6A:SPT8:RPL34B:RPS16A:RTG3:CYS3:SWC5:RPS24A…
0-0-0		9058	biosynthetic process	272 out of 747 genes, 36.4%	1380 out of 4753 genes, 29.0%	0.00098415	YNL111C:YGL127C:YOR083W:YKR072C:YBR297W:YGR027C:YBR057C:YDL095W:YGL244W:YMR120C:YLR418C:YNL025C:YBR066C:YCR060W:YMR012W:YLR185W:YMR142C:YOR047C:YDR206W:YJL136C:YDR074W:YIL084C:YBL072C:YGR229C:YJR070C:YPR031W:YER141W:YPR065W:YPR022C:YGL013C:YHR167W:YBR084C-A:YDL130W:YJR097W:YDL002C:YOL059W:YOR076C:YMR223W:YPL042C:YBR191W:YLR377C:YBL013W:YGL062W:YJR105W:YFL031W:YIL148W:YJL177W:YMR263W:YDR176W:YBR12…	CYB5:SOH1:WHI5:SIS2:MAL33:RPS25A:MUM2:PMT1:RTF1:ADE17:CDC73:SSN8:NRG2:TAH1:CLU1:RPL37A:RPL13B:STD1:EBS1:RPS21B:TPS2:SDS3:RPS8A:SMI1:LIA1:NTO1:COX15:ROX1:YPR022C:PDR1:THP2::RPP1B:JJJ3:NHP10:GPD2:SKI7:UBP8:SSN3:RPL21A:FBP1:FMT1:PYC1:ADO1:HAC1:RPL40A:RPL17B:SAP30:NGG1:TPS1:RHR2:RXT2:SIN4:RPL2B:CSG2:HTD2:BDF1:RPL27B:SSN2:RPL9B:LGE1:MUP1:RPL16A:CWH41:PDR16:HOM3:RPL6A:SPT8:RPL34B:RPS16A:RTG3:CYS3:SWC5:…
0-0-0		19219	regulation of nucleobase, nucleoside, nucleotide and nucleic acid metabolic process	121 out of 747 genes, 16.2%	521 out of 4753 genes, 11.0%	0.00121693	YGL127C:YIR033W:YNL016W:YOR083W:YOR363C:YHL020C:YLR113W:YBR297W:YHR086W:YKR029C:YAL051W:YOL116W:YNL206C:YIL056W:YNL136W:YGL244W:YKR001C:YLR418C:YMR136W:YNL025C:YBR066C:YLR451W:YDR026C:YGL043W:YIL038C:YDL020C:YGR056W:YJR060W:YOR047C:YBL006C:YIR023W:YOR337W:YBR278W:YIL084C:YPR070W:YGR229C:YPR031W:YGR063C:YPR065W:YGL013C:YHR167W:YML062C:YCR081W:YER161C:YGL194C:YCR020W-B:YNL097C:YGL115W:YOL081W:YDL07…	SOH1:MGA2:PUB1:WHI5:PIP2:OPI1:HOG1:MAL33:NAM8:SET3:OAF1:MSN1:RTT106:VHR1:EAF7:RTF1:VPS1:CDC73:GAT2:SSN8:NRG2:LEU3:YDR026C:DST1:NOT3:RPN4:RSC1:CBF1:STD1:LDB7:DAL81:TEA1:DPB3:SDS3:MED1:SMI1:NTO1:SPT4:ROX1:PDR1:THP2:MFT1:SRB8:SPT2:HOS2::PHO23:SNF4:IRA2:BRE1:PHO4:SLX5:XBP1:CSE2:TBS1:NHP10:TOD6:NUT1:TOP1:UBP8:NPR2:SSN3:RTG1:LRS4:ITC1:SEF1:SIR3:CKA2:CGI121:HAC1:SAP30:NGG1:RXT2:SIN4:SRB2:RKR1:NPL3:MIG3:…
0-0-0		6807	nitrogen compound metabolic process	251 out of 747 genes, 33.6%	1258 out of 4753 genes, 26.5%	0.0012185	YOR179C:YGL127C:YNL016W:YOR083W:YKR072C:YNL307C:YIR009W:YHL020C:YKL074C:YBR297W:YNL233W:YHR086W:YKR029C:YBR057C:YAL051W:YNL206C:YGL244W:YMR120C:YLR418C:YGL213C:YJL200C:YNL025C:YBR066C:YNL187W:YPR167C:YCL050C:YGR056W:YLR154C:YAL044C:YCR077C:YOR047C:YDR206W:YJL136C:YLR435W:YDL047W:YOL095C:YPL060W:YIL084C:YPR070W:YBL072C:YGR229C:YDL089W:YPR031W:YER141W:YPR065W:YPR022C:YGL013C:YHR167W:YLR192C:YML062C…	SYC1:SOH1:PUB1:WHI5:SIS2:MCK1:MSL1:OPI1:MUD2:MAL33:BNI4:NAM8:SET3:MUM2:OAF1:RTT106:RTF1:ADE17:CDC73:SKI8:ACO2:SSN8:NRG2:SWT21:MET16:APA1:RSC1:RNH203:GCV3:PAT1:STD1:EBS1:RPS21B:TSR2:SIT4:HMI1:LPE10:SDS3:MED1:RPS8A:SMI1:NUR1:NTO1:COX15:ROX1:YPR022C:PDR1:THP2:HCR1:MFT1:HEK2:ABZ1:RRP6:RPS9B:PHO23:JJJ3:XBP1:NHP10:URA5:GPD2:SKI7:UBP8:SSN3:UBC13:MMS1:MEI5:FMT1:SKI2:SEF1:CGI121:TRP1:PYC1:DHH1:ADO1:CBC2:H…
0-0-0		51171	regulation of nitrogen compound metabolic process	121 out of 747 genes, 16.2%	522 out of 4753 genes, 11.0%	0.00135553	YGL127C:YIR033W:YNL016W:YOR083W:YOR363C:YHL020C:YLR113W:YBR297W:YHR086W:YKR029C:YAL051W:YOL116W:YNL206C:YIL056W:YNL136W:YGL244W:YKR001C:YLR418C:YMR136W:YNL025C:YBR066C:YLR451W:YDR026C:YGL043W:YIL038C:YDL020C:YGR056W:YJR060W:YOR047C:YBL006C:YIR023W:YOR337W:YBR278W:YIL084C:YPR070W:YGR229C:YPR031W:YGR063C:YPR065W:YGL013C:YHR167W:YML062C:YCR081W:YER161C:YGL194C:YCR020W-B:YNL097C:YGL115W:YOL081W:YDL07…	SOH1:MGA2:PUB1:WHI5:PIP2:OPI1:HOG1:MAL33:NAM8:SET3:OAF1:MSN1:RTT106:VHR1:EAF7:RTF1:VPS1:CDC73:GAT2:SSN8:NRG2:LEU3:YDR026C:DST1:NOT3:RPN4:RSC1:CBF1:STD1:LDB7:DAL81:TEA1:DPB3:SDS3:MED1:SMI1:NTO1:SPT4:ROX1:PDR1:THP2:MFT1:SRB8:SPT2:HOS2::PHO23:SNF4:IRA2:BRE1:PHO4:SLX5:XBP1:CSE2:TBS1:NHP10:TOD6:NUT1:TOP1:UBP8:NPR2:SSN3:RTG1:LRS4:ITC1:SEF1:SIR3:CKA2:CGI121:HAC1:SAP30:NGG1:RXT2:SIN4:SRB2:RKR1:NPL3:MIG3:…
0-0-0		43412	macromolecule modification	123 out of 747 genes, 16.5%	533 out of 4753 genes, 11.2%	0.0013967	YDL190C:YGL136C:YGR184C:YNL307C:YIL113W:YLR113W:YPL003W:YDR140W:YKR029C:YDL095W:YNL136W:YGL244W:YDR395W:YJL057C:YPR066W:YHR082C:YLR418C:YOR014W:YGR072W:YGR092W:YMR116C:YIL038C:YAL044C:YNL020C:YLR435W:YBR041W:YDL047W:YLR368W:YGR036C:YIL084C:YJR070C:YPR031W:YCR044C:YKL048C:YOR339C:YGL194C:YNL097C:YGR188C:YLR361C:YJR097W:YGL115W:YDL074C:YDL013W:YOR037W:YLR372W:YML106W:YMR100W:YMR223W:YPL042C:YDR435C…	UFD2:MRM2:UBR1:MCK1:SDP1:HOG1:ULA1:MTQ2:SET3:PMT1:EAF7:RTF1:SXM1:IKS1:UBA3:KSP1:CDC73:RTS1:UPF3:DBF2:ASC1:NOT3:GCV3:ARK1:TSR2:FAT1:SIT4:MDM30:CAX4:SDS3:LIA1:NTO1:PER1:ELM1:UBC11:HOS2:PHO23:BUB1:DCR2:JJJ3:SNF4:BRE1:SLX5:CYC2:SUR4:URA5:MUB1:UBP8:SSN3:PPM1:UBC13:YPL150W:RAD16:BRO1:SUR2:NAT3:CKA2:ARD1:VAN1:KNS1:ADO1:CSI1:LAS21:RPL40A:SAP30:GRX1:NGG1:SNL1:PTC1:PHO86:RXT2:MAK10:NPR1:RIM11:TPK1:RKR1:TYW…
0-0-0		44265	cellular macromolecule catabolic process	92 out of 747 genes, 12.3%	372 out of 4753 genes, 7.8%	0.00177471	YDL190C:YHR008C:YNL016W:YGR184C:YJL204C:YPL003W:YBR128C:YML097C:YPR189W:YPR066W:YMR077C:YGR072W:YGL213C:YPR024W:YFL025C:YIL038C:YLR373C:YFL014W:YDR206W:YCR077C:YDR074W:YLR368W:YPR070W:YOR339C:YOR001W:YBR149W:YDL074C:YDL013W:YMR223W:YOR076C:YHR077C:YPL042C:YDR092W:YMR135C:YPR164W:YBR105C:YLR398C:YBR114W:YKL067W:YPL084W:YLR442C:YDL160C:YGL062W:YLL019C:YNL055C:YGL173C:YPL178W:YBR126C:YBR173C:YMR139W…	UFD2:SOD2:PUB1:UBR1:RCY1:ULA1:ATG14:VPS9:SKI3:UBA3:VPS20:UPF3:SKI8:YME1:BST1:NOT3:VID22:HSP12:EBS1:PAT1:TPS2:MDM30:MED1:UBC11:RRP6:ARA1:BRE1:SLX5:UBP8:SKI7:NMD2:SSN3:UBC13:GID8:MMS1:VID24:SKI2:RAD16:YNK1:BRO1:SIR3:DHH1:PYC1:KNS1:POR1:KEM1:CBC2:TPS1:UMP1:RIM11:TPK1:LSM7:MRT4:STO1:YLR104W:RAD2:LSM1:CPR4:SSN2:SIP5:REG1:CCR4:FYV10:AIR2:MDS3:RPN10:UBX3:VID28:VTS1:LRP1:ATG12:RNH201:RNH1:HTZ1:TOM1:YDJ1:…
0-0-0		16043	cellular component organization	246 out of 747 genes, 32.9%	1235 out of 4753 genes, 26.0%	0.00196266	YOR179C:YGL127C:YNL016W:YNL079C:YJL204C:YCR009C:YNL307C:YKL074C:YNL233W:YHR086W:YKR029C:YAL051W:YNL206C:YMR183C:YGL244W:YLR418C:YOR014W:YGL213C:YPR024W:YOL027C:YDL135C:YPR133W-A:YDR273W:YGR056W:YOL018C:YMR012W:YNL020C:YCR077C:YDR206W:YLR218C:YDL047W:YBR168W:YOL095C:YJL004C:YMR153W:YBR040W:YIL084C:YGR229C:YJR070C:YBR077C:YDL089W:YPR031W:YER141W:YBL032W:YPR119W:YOR001W:YNL097C:YGL219C:YHR004C:YKL05…	SYC1:SOH1:PUB1:TPM1:RCY1:RVS161:MCK1:MUD2:BNI4:NAM8:SET3:OAF1:RTT106:SSO2:RTF1:CDC73:RTS1:SKI8:YME1:MDM38:RDI1::DON1:RSC1:TLG2:CLU1:ARK1:PAT1:EBS1:YLR218C:SIT4:PEX32:HMI1:SYS1:NUP53:FIG1:SDS3:SMI1:LIA1:SLM4:NUR1:NTO1:COX15:HEK2:CLB2:RRP6:PHO23:MDM34:NEM1::PAA1:SEC22:CYC2:SPO22:NHP10:YSW1:UBP8:CAP1:PFD1:PPM1:UBC13:MEI5:RPL12A:SYP1:SAM37:NAT3:CGI121:POR1:DHH1:MRPS9:SAP30:SCW10:NGG1:SNL1:PTC1:RXT2:M…
0-0-0		34641	cellular nitrogen compound metabolic process	242 out of 747 genes, 32.4%	1214 out of 4753 genes, 25.5%	0.00237383	YOR179C:YGL127C:YNL016W:YOR083W:YKR072C:YNL307C:YIR009W:YHL020C:YKL074C:YBR297W:YHR086W:YKR029C:YBR057C:YAL051W:YNL206C:YGL244W:YMR120C:YLR418C:YGL213C:YNL025C:YBR066C:YNL187W:YPR167C:YCL050C:YGR056W:YLR154C:YAL044C:YCR077C:YOR047C:YDR206W:YJL136C:YLR435W:YDL047W:YOL095C:YPL060W:YIL084C:YPR070W:YBL072C:YGR229C:YDL089W:YPR031W:YER141W:YPR065W:YPR022C:YGL013C:YHR167W:YLR192C:YML062C:YBL032W:YNR033W…	SYC1:SOH1:PUB1:WHI5:SIS2:MCK1:MSL1:OPI1:MUD2:MAL33:NAM8:SET3:MUM2:OAF1:RTT106:RTF1:ADE17:CDC73:SKI8:SSN8:NRG2:SWT21:MET16:APA1:RSC1:RNH203:GCV3:PAT1:STD1:EBS1:RPS21B:TSR2:SIT4:HMI1:LPE10:SDS3:MED1:RPS8A:SMI1:NUR1:NTO1:COX15:ROX1:YPR022C:PDR1:THP2:HCR1:MFT1:HEK2:ABZ1:RRP6:RPS9B:PHO23:JJJ3:XBP1:NHP10:URA5:GPD2:SKI7:UBP8:SSN3:UBC13:MMS1:MEI5:FMT1:SKI2:SEF1:CGI121:TRP1:PYC1:DHH1:ADO1:CBC2:HAC1:ARG2:R…
0-0-0		288	nuclear-transcribed mRNA catabolic process, deadenylation-dependent decay	15 out of 747 genes, 2.0%	27 out of 4753 genes, 0.6%	0.00242771	YOR359W:YPR189W:YOR001W:YMR080C:YLR398C:YCR077C:YGR072W:YGL213C:YDL160C:YJL140W:YJL124C:YOR076C:YIL038C:YHR077C:YAL021C	VTS1:SKI3:RRP6:NAM7:SKI2:PAT1:UPF3:SKI8:DHH1:RPB4:LSM1:SKI7:NOT3:NMD2:CCR4
0-0-0		6396	RNA processing	61 out of 747 genes, 8.2%	222 out of 4753 genes, 4.7%	0.00350589	YOR179C:YGL136C:YDL160C:YIR009W:YKL074C:YGL173C:YPL178W:YHR086W:YOL072W:YDL006W:YLR048W:YPR045C:YHR041C:YNL147W:YGL050W:YDR432W:YKL009W:YOL041C:YMR125W:YFL001W:YNL187W:YGR214W:YOR274W:YOR078W:YJL124C:YGR272C:YIL038C:YAL021C:YDL175C:YOR096W:YER002W:YDL083C:YOR359W:YDR083W:YHR081W:YMR023C:YJL136C:YLR435W:YDL047W:YDR457W:YGR081C:YDR450W:YPL060W:YJL140W:YGR159C:YBL072C:YML014W:YGR063C:YOR017W:YLR192C…	SYC1:MRM2:DHH1:MSL1:MUD2:KEM1:CBC2:NAM8:THP1:PTC1:RPS0B:YPR045C:SRB2:LSM7:TYW3:NPL3:MRT4:NOP12:STO1:DEG1:SWT21:RPS0A:MOD5:BUD21:LSM1:EFG1:NOT3:CCR4:AIR2:RPS7A:NOP16:RPS16B:VTS1:RRP8:LRP1:MSS1:RPS21B:TSR2:SIT4:TOM1:SLX9:RPS18A:LPE10:RPB4:NSR1:RPS8A:TRM9:SPT4:PET127:HCR1:MRS1:SPT2:RRP6:RPS9B:MRS3:RPS16A:STP1:RPS24A:SKI7:SKY1:SAC3
0-0-0		50657	nucleic acid transport	26 out of 747 genes, 3.5%	67 out of 4753 genes, 1.4%	0.00403446	YNL004W:YJR074W:YDL160C:YIL040W:YDR457W:YPL178W:YDR450W:YJL140W:YGL016W:YMR153W:YOL072W:YOR293W:YNL253W:YER063W:YKL057C:YLR048W:YML062C:YHR167W:YPL226W:YDR395W:YDR432W:YDL088C:YMR125W:YGR214W:YDL116W:YDR159W	HRB1:MOG1:DHH1:APQ12:TOM1:CBC2:RPS18A:RPB4:KAP122:NUP53:THP1:RPS10A:TEX1:THO1:NUP120:RPS0B:MFT1:THP2:NEW1:SXM1:NPL3:ASM4:STO1:RPS0A:NUP84:SAC3
0-0-0		50658	RNA transport	26 out of 747 genes, 3.5%	67 out of 4753 genes, 1.4%	0.00403446	YNL004W:YJR074W:YDL160C:YIL040W:YDR457W:YPL178W:YDR450W:YJL140W:YGL016W:YMR153W:YOL072W:YOR293W:YNL253W:YER063W:YKL057C:YLR048W:YML062C:YHR167W:YPL226W:YDR395W:YDR432W:YDL088C:YMR125W:YGR214W:YDL116W:YDR159W	HRB1:MOG1:DHH1:APQ12:TOM1:CBC2:RPS18A:RPB4:KAP122:NUP53:THP1:RPS10A:TEX1:THO1:NUP120:RPS0B:MFT1:THP2:NEW1:SXM1:NPL3:ASM4:STO1:RPS0A:NUP84:SAC3
0-0-0		51236	establishment of RNA localization	26 out of 747 genes, 3.5%	67 out of 4753 genes, 1.4%	0.00403446	YNL004W:YJR074W:YDL160C:YIL040W:YDR457W:YPL178W:YDR450W:YJL140W:YGL016W:YMR153W:YOL072W:YOR293W:YNL253W:YER063W:YKL057C:YLR048W:YML062C:YHR167W:YPL226W:YDR395W:YDR432W:YDL088C:YMR125W:YGR214W:YDL116W:YDR159W	HRB1:MOG1:DHH1:APQ12:TOM1:CBC2:RPS18A:RPB4:KAP122:NUP53:THP1:RPS10A:TEX1:THO1:NUP120:RPS0B:MFT1:THP2:NEW1:SXM1:NPL3:ASM4:STO1:RPS0A:NUP84:SAC3
0-0-0		16072	rRNA metabolic process	30 out of 747 genes, 4.0%	83 out of 4753 genes, 1.7%	0.00407707	YER002W:YDL083C:YPR164W:YDR083W:YHR081W:YGL136C:YJL136C:YLR435W:YGL173C:YDR457W:YGR081C:YDR450W:YGR159C:YBL072C:YLR048W:YLR192C:YOR001W:YNL147W:YBR189W:YDR432W:YMR143W:YKL009W:YOL041C:YGR214W:YOR078W:YER074W:YGR272C:YOR076C:YDL175C:YOR096W	NOP16:RPS16B:MMS1:RRP8:LRP1:MRM2:RPS21B:TSR2:KEM1:TOM1:SLX9:RPS18A:NSR1:RPS8A:RPS0B:HCR1:RRP6:LSM7:RPS9B:NPL3:RPS16A:MRT4:NOP12:RPS0A:BUD21:RPS24A:EFG1:SKI7:AIR2:RPS7A
0-0-0		9057	macromolecule catabolic process	94 out of 747 genes, 12.6%	391 out of 4753 genes, 8.2%	0.00508613	YDL190C:YHR008C:YNL016W:YGR184C:YJL204C:YPL003W:YBR128C:YML097C:YPR189W:YPR066W:YMR077C:YGR072W:YGL213C:YPR024W:YFL025C:YIL038C:YLR373C:YFL014W:YDR206W:YCR077C:YDR074W:YLR368W:YPR070W:YOR339C:YOR001W:YBR149W:YDL074C:YDL013W:YMR223W:YOR076C:YHR077C:YPL042C:YDR092W:YMR135C:YPR164W:YBR105C:YLR398C:YBR114W:YKL067W:YPL084W:YLR442C:YDL160C:YGL062W:YLL019C:YNL055C:YGL173C:YPL178W:YLR330W:YBR126C:YBR173C…	UFD2:SOD2:PUB1:UBR1:RCY1:ULA1:ATG14:VPS9:SKI3:UBA3:VPS20:UPF3:SKI8:YME1:BST1:NOT3:VID22:HSP12:EBS1:PAT1:TPS2:MDM30:MED1:UBC11:RRP6:ARA1:BRE1:SLX5:UBP8:SKI7:NMD2:SSN3:UBC13:GID8:MMS1:VID24:SKI2:RAD16:YNK1:BRO1:SIR3:DHH1:PYC1:KNS1:POR1:KEM1:CBC2:CHS5:TPS1:UMP1:RIM11:TPK1:LSM7:MRT4:STO1:YLR104W:RAD2:CDA2:LSM1:CPR4:SSN2:SIP5:REG1:CCR4:FYV10:AIR2:MDS3:RPN10:UBX3:VID28:VTS1:LRP1:ATG12:RNH201:RNH1:HTZ1:…
0-0-0		70481	nuclear-transcribed mRNA catabolic process, non-stop decay	10 out of 747 genes, 1.3%	14 out of 4753 genes, 0.3%	0.00560743	YPR189W:YOR001W:YLR398C:YLR442C:YGL213C:YOL012C:YDR443C:YPR070W:YOR076C:YPL042C	SKI3:RRP6:SKI2:SIR3:SKI8:HTZ1:SSN2:MED1:SKI7:SSN3
0-0-0		51028	mRNA transport	21 out of 747 genes, 2.8%	49 out of 4753 genes, 1.0%	0.00562311	YNL004W:YJR074W:YDL160C:YIL040W:YDR457W:YPL178W:YJL140W:YMR153W:YOL072W:YNL253W:YER063W:YKL057C:YML062C:YHR167W:YPL226W:YDR395W:YDR432W:YDL088C:YMR125W:YDL116W:YDR159W	HRB1:MOG1:DHH1:APQ12:TOM1:CBC2:RPB4:NUP53:THP1:TEX1:THO1:NUP120:MFT1:THP2:NEW1:SXM1:NPL3:ASM4:STO1:NUP84:SAC3
0-0-0		6996	organelle organization	174 out of 747 genes, 23.3%	835 out of 4753 genes, 17.6%	0.0079162	YGL127C:YNL079C:YCR009C:YNL307C:YKR029C:YAL051W:YNL206C:YMR183C:YGL244W:YLR418C:YOR014W:YPR024W:YOL027C:YDL135C:YPR133W-A:YGR056W:YOL018C:YMR012W:YNL020C:YDR206W:YLR218C:YDL047W:YBR168W:YOL095C:YJL004C:YMR153W:YIL084C:YJR070C:YDL089W:YPR031W:YBL032W:YPR119W:YOR001W:YNL097C:YGL219C:YHR004C:YKL053C-A:YDR071C:YLR268W:YOR037W:YIL073C:YDL002C:YMR223W:YKL007W:YJL179W:YEL054C:YCR030C:YPR131C:YMR060C:YML…	SOH1:TPM1:RVS161:MCK1:SET3:OAF1:RTT106:SSO2:RTF1:CDC73:RTS1:YME1:MDM38:RDI1::RSC1:TLG2:CLU1:ARK1:EBS1:YLR218C:SIT4:PEX32:HMI1:SYS1:NUP53:SDS3:LIA1:NUR1:NTO1:HEK2:CLB2:RRP6:PHO23:MDM34:NEM1::PAA1:SEC22:CYC2:SPO22:NHP10:UBP8:CAP1:PFD1:RPL12A:SYP1:NAT3:SAM37:CGI121:POR1:MRPS9:SAP30:NGG1:SNL1:PTC1:RXT2:MGR2:DNM1:RKR1:ABP1:ASM4:GRX7:MRPL44:BDF1:CIN8:RPL9B:LGE1:SWR1:GET2:LEO1:HTZ1:BIT61:SHE1:TOM1:GCS1:…
0-0-0		6364	rRNA processing	27 out of 747 genes, 3.6%	74 out of 4753 genes, 1.6%	0.010303	YER002W:YDL083C:YDR083W:YHR081W:YGL136C:YJL136C:YLR435W:YGL173C:YDR457W:YGR081C:YDR450W:YGR159C:YBL072C:YLR048W:YLR192C:YOR001W:YNL147W:YBR189W:YDR432W:YMR143W:YKL009W:YOL041C:YGR214W:YOR078W:YER074W:YGR272C:YOR096W	NOP16:RPS16B:RRP8:LRP1:MRM2:RPS21B:TSR2:KEM1:TOM1:SLX9:RPS18A:NSR1:RPS8A:RPS0B:HCR1:RRP6:LSM7:RPS9B:NPL3:RPS16A:MRT4:NOP12:RPS0A:BUD21:RPS24A:EFG1:RPS7A
0-0-0		22618	ribonucleoprotein complex assembly	20 out of 747 genes, 2.7%	47 out of 4753 genes, 1.0%	0.0108288	YNL067W:YEL054C:YAL026C:YCR077C:YNL016W:YDL160C:YKL074C:YHR086W:YJL140W:YDR447C:YGR159C:YER063W:YLR048W:YPL193W:YML073C:YKL009W:YGR162W:YGR214W:YOR080W:YMR216C	RPL9B:RPL12A:DRS2:PAT1:PUB1:DHH1:MUD2:NAM8:RPB4:RPS17B:NSR1:THO1:RPS0B:RSA1:RPL6A:MRT4:TIF4631:RPS0A:DIA2:SKY1
0-0-0		6368	RNA elongation from RNA polymerase II promoter	16 out of 747 genes, 2.1%	33 out of 4753 genes, 0.7%	0.0114682	YBL006C:YOR123C:YOL072W:YGR063C:YGL244W:YML062C:YHR167W:YER161C:YLR418C:YCR020W-B:YGL043W:YIL038C:YOL006C:YKL160W:YAL021C:YGR056W	LDB7:LEO1:THP1:SPT4:RTF1:MFT1:THP2:SPT2:CDC73::DST1:NOT3:TOP1:ELF1:CCR4:RSC1
0-0-0		48523	negative regulation of cellular process	71 out of 747 genes, 9.5%	282 out of 4753 genes, 5.9%	0.0162475	YGL127C:YHL020C:YLR113W:YKR029C:YAL051W:YNL206C:YGL244W:YLR418C:YGR238C:YNL025C:YMR116C:YER177W:YDR206W:YJR060W:YBR278W:YIL084C:YDL194W:YGR063C:YPR065W:YKL204W:YGL013C:YCR081W:YER161C:YGL194C:YNL097C:YGR188C:YOL081W:YDL074C:YNR010W:YOL006C:YPL042C:YKL007W:YMR135C:YDR439W:YBR105C:YPR164W:YGL133W:YLR442C:YMR263W:YBR095C:YNL236W:YHR041C:YMR247C:YOR073W:YER028C:YER088C:YOR026W:YDR443C:YDR028C:YIL034C…	SOH1:OPI1:HOG1:SET3:OAF1:RTT106:RTF1:CDC73:KEL2:SSN8:ASC1:BMH1:EBS1:CBF1:DPB3:SDS3:SNF3:SPT4:ROX1:EAP1:PDR1:SRB8:SPT2:HOS2:PHO23:BUB1:IRA2:BRE1:CSE2:TOP1:SSN3:CAP1:GID8:LRS4:VID24:MMS1:ITC1:SIR3:SAP30:RXT2:SIN4:SRB2:RKR1:SGO1:MIG3:DOT6:BUB3:SSN2:REG1:CAP2:ELF1:CCR4:FYV10:MDS3:VID28:LEO1:SCP160:HTZ1:SAS2:NAM7:CKB2:SPT8:FUN30:ISW2:GAS1:SIF2:SWC5:RAD6:SNT1:SIC1:SPT3
0-0-0		6354	RNA elongation	16 out of 747 genes, 2.1%	35 out of 4753 genes, 0.7%	0.0292792	YBL006C:YOR123C:YOL072W:YGR063C:YGL244W:YML062C:YHR167W:YER161C:YLR418C:YCR020W-B:YGL043W:YIL038C:YOL006C:YKL160W:YAL021C:YGR056W	LDB7:LEO1:THP1:SPT4:RTF1:MFT1:THP2:SPT2:CDC73::DST1:NOT3:TOP1:ELF1:CCR4:RSC1
0-0-0		48519	negative regulation of biological process	76 out of 747 genes, 10.2%	313 out of 4753 genes, 6.6%	0.0319562	YGL127C:YHL020C:YLR113W:YKR029C:YAL051W:YNL206C:YGL244W:YLR418C:YGR238C:YNL025C:YMR116C:YER177W:YDR206W:YJR060W:YBR278W:YIL084C:YDL194W:YGR063C:YPR065W:YKL204W:YGL013C:YCR081W:YER161C:YGL194C:YNL097C:YGR188C:YOL081W:YDL074C:YNR010W:YOL006C:YPL042C:YKL007W:YHR129C:YNL197C:YMR135C:YDR439W:YBR105C:YPR164W:YGL133W:YNL106C:YLR442C:YMR263W:YBR095C:YNL236W:YHR041C:YMR247C:YOR073W:YER028C:YER088C:YOR026W…	SOH1:OPI1:HOG1:SET3:OAF1:RTT106:RTF1:CDC73:KEL2:SSN8:ASC1:BMH1:EBS1:CBF1:DPB3:SDS3:SNF3:SPT4:ROX1:EAP1:PDR1:SRB8:SPT2:HOS2:PHO23:BUB1:IRA2:BRE1:CSE2:TOP1:SSN3:CAP1:ARP1:WHI3:GID8:LRS4:VID24:MMS1:ITC1:INP52:SIR3:SAP30:RXT2:SIN4:SRB2:RKR1:SGO1:MIG3:DOT6:BUB3:SSN2:CIN8:REG1:CAP2:ELF1:CCR4:FYV10:MDS3:VID28:LEO1:SCP160:HTZ1:SAS2:GIM3:NAM7:CKB2:SPT8:FUN30:ISW2:GAS1:SIF2:SWC5:RAD6:SNT1:SIC1:SPT3
0-0-0		31327	negative regulation of cellular biosynthetic process	50 out of 747 genes, 6.7%	183 out of 4753 genes, 3.9%	0.0335478	YMR135C:YDR439W:YBR105C:YGL133W:YLR442C:YHL020C:YLR113W:YMR263W:YKR029C:YAL051W:YNL206C:YBR095C:YNL236W:YHR041C:YMR247C:YNL025C:YMR116C:YER028C:YER088C:YDR443C:YDR028C:YAL021C:YIL097W:YIL017C:YDR206W:YJR060W:YJL080C:YOL012C:YBR278W:YIL084C:YMR127C:YGR063C:YKL204W:YPR065W:YGL013C:YCR081W:YER161C:YMR080C:YNL097C:YLR055C:YAL019W:YMR307W:YOR304W:YOL081W:YDL074C:YBR231C:YGL058W:YOL006C:YPL042C:YDR392W	GID8:LRS4:VID24:ITC1:SIR3:OPI1:HOG1:SAP30:SET3:OAF1:RTT106:RXT2:SIN4:SRB2:RKR1:SSN8:ASC1:MIG3:DOT6:SSN2:REG1:CCR4:FYV10:VID28:EBS1:CBF1:SCP160:HTZ1:DPB3:SDS3:SAS2:SPT4:EAP1:ROX1:PDR1:SRB8:SPT2:NAM7:PHO23:SPT8:FUN30:GAS1:ISW2:IRA2:BRE1:SWC5:RAD6:TOP1:SSN3:SPT3
0-0-0		9890	negative regulation of biosynthetic process	50 out of 747 genes, 6.7%	184 out of 4753 genes, 3.9%	0.0393186	YMR135C:YDR439W:YBR105C:YGL133W:YLR442C:YHL020C:YLR113W:YMR263W:YKR029C:YAL051W:YNL206C:YBR095C:YNL236W:YHR041C:YMR247C:YNL025C:YMR116C:YER028C:YER088C:YDR443C:YDR028C:YAL021C:YIL097W:YIL017C:YDR206W:YJR060W:YJL080C:YOL012C:YBR278W:YIL084C:YMR127C:YGR063C:YKL204W:YPR065W:YGL013C:YCR081W:YER161C:YMR080C:YNL097C:YLR055C:YAL019W:YMR307W:YOR304W:YOL081W:YDL074C:YBR231C:YGL058W:YOL006C:YPL042C:YDR392W	GID8:LRS4:VID24:ITC1:SIR3:OPI1:HOG1:SAP30:SET3:OAF1:RTT106:RXT2:SIN4:SRB2:RKR1:SSN8:ASC1:MIG3:DOT6:SSN2:REG1:CCR4:FYV10:VID28:EBS1:CBF1:SCP160:HTZ1:DPB3:SDS3:SAS2:SPT4:EAP1:ROX1:PDR1:SRB8:SPT2:NAM7:PHO23:SPT8:FUN30:GAS1:ISW2:IRA2:BRE1:SWC5:RAD6:TOP1:SSN3:SPT3
0-0-0		51276	chromosome organization	67 out of 747 genes, 9.0%	270 out of 4753 genes, 5.7%	0.0475711	YGL127C:YNL307C:YKR029C:YNL206C:YNL136W:YGL244W:YLR418C:YOR014W:YGR056W:YJL105W:YJR060W:YDR206W:YBL006C:YIL084C:YPR031W:YDL089W:YGR063C:YBL032W:YPL226W:YER161C:YOR001W:YGL194C:YCR020W-B:YNL097C:YGR188C:YDL074C:YFR034C:YDR071C:YDL013W:YNR010W:YDL002C:YIL073C:YOL006C:YMR223W:YDR439W:YBR114W:YGL133W:YLR442C:YHR013C:YML036W:YMR263W:YDR176W:YBR095C:YMR247C:YOR073W:YLR399C:YEL061C:YKL160W:YPL055C:YHR08…	SOH1:MCK1:SET3:RTT106:EAF7:RTF1:CDC73:RTS1:RSC1:SET4:CBF1:EBS1:LDB7:SDS3:NTO1:NUR1:SPT4:HEK2:NEW1:SPT2:RRP6:HOS2::PHO23:BUB1:BRE1:PHO4:PAA1:SLX5:CSE2:NHP10:SPO22:TOP1:UBP8:LRS4:RAD16:ITC1:SIR3:ARD1:CGI121:SAP30:NGG1:RXT2:RKR1:SGO1:BDF1:CIN8:ELF1:LGE1:LRP1:SWR1:LEO1:SCP160:HTZ1:RTG2:SAS2:SPT8:FUN30:DEP1:ISW2:SIF2:SWC5:RAD6:HOP2:NFI1:SNT1:SPT3
0-0-0		43933	macromolecular complex subunit organization	69 out of 747 genes, 9.2%	282 out of 4753 genes, 5.9%	0.0591348	YOR179C:YNL016W:YNL079C:YKL074C:YHR086W:YNL206C:YLR048W:YGL244W:YGL213C:YBR024W:YGL043W:YDL116W:YGR056W:YAL026C:YBL006C:YCR077C:YLR218C:YKL137W:YMR153W:YDR447C:YER141W:YCR020W-B:YKL053C-A:YGR162W:YOR037W:YPR020W:YDL002C:YJL179W:YDR435C:YDR092W:YOL067C:YEL054C:YPL121C:YMR060C:YDL160C:YOR270C:YIL016W:YBR173C:YPL193W:YLL001W:YDR432W:YDL088C:YKL009W:YGR214W:YER028C:YJL124C:YOR026W:YEL061C:YNL067W:YML…	SYC1:PUB1:TPM1:MUD2:NAM8:RTT106:RPS0B:RTF1:SKI8:SCO2:DST1:NUP84:RSC1:DRS2:LDB7:PAT1:YLR218C:CMC1:NUP53:RPS17B:COX15:::TIF4631:CYC2:ATP20:NHP10:PFD1:PPM1:UBC13:RTG1:RPL12A:MEI5:SAM37:DHH1:VPH1:SNL1:UMP1:RSA1:DNM1:NPL3:ASM4:MRT4:RPS0A:MIG3:LSM1:BUB3:CIN8:RPL9B:OST6:SWR1:HTZ1:RPB4:FMC1:NAS2:NSR1:SAS2:PKR1:NUP120:THO1:GIM3:TCM62:NAM7:RPL6A:ISW2:RTG3:SWC5:DIA2:SKY1
0-0-0		43687	post-translational protein modification	82 out of 747 genes, 11.0%	350 out of 4753 genes, 7.4%	0.0608055	YDL190C:YGR184C:YNL307C:YIL113W:YLR113W:YPL003W:YDR140W:YKR029C:YNL136W:YGL244W:YJL057C:YPR066W:YHR082C:YLR418C:YOR014W:YGR072W:YGR092W:YIL038C:YAL044C:YNL020C:YLR368W:YIL084C:YPR031W:YKL048C:YOR339C:YGL194C:YNL097C:YGR188C:YLR361C:YGL115W:YDL074C:YDL013W:YOR037W:YMR100W:YMR223W:YPL042C:YDR435C:YPL150W:YDR092W:YBR114W:YPL084W:YOR061W:YHR013C:YLL019C:YMR025W:YMR263W:YIL148W:YDR176W:YDL006W:YBR095C…	UFD2:UBR1:MCK1:SDP1:HOG1:ULA1:MTQ2:SET3:EAF7:RTF1:IKS1:UBA3:KSP1:CDC73:RTS1:UPF3:DBF2:NOT3:GCV3:ARK1:MDM30:SDS3:NTO1:ELM1:UBC11:HOS2:PHO23:BUB1:DCR2:SNF4:BRE1:SLX5:CYC2:MUB1:UBP8:SSN3:PPM1:YPL150W:UBC13:RAD16:BRO1:CKA2:ARD1:KNS1:CSI1:SAP30:RPL40A:NGG1:PTC1:RXT2:NPR1:RIM11:TPK1:RKR1:YPL236C:HAL5:PTC5:LGE1:ATG12:LEO1:TOM1:FMC1:SAK1:SAS2:PKP1:CKA1:NAM7:CKB2:YCK3:SPT8:DEP1:CKB1:SIF2:RAD6:LIP5:NFI1:SN…
0-0-0		44248	cellular catabolic process	124 out of 747 genes, 16.6%	581 out of 4753 genes, 12.2%	0.0769009	YDL190C:YHR008C:YNL016W:YGR184C:YJL204C:YPL003W:YBR128C:YOR036W:YML097C:YBR145W:YNL037C:YPR189W:YPR066W:YMR077C:YGR072W:YGL124C:YGL213C:YJL200C:YPR024W:YPL159C:YBR281C:YFL025C:YIL038C:YLR373C:YDL020C:YFL014W:YAL044C:YML001W:YDR206W:YCR077C:YLR423C:YDR074W:YLR368W:YPR070W:YBR077C:YFL018C:YOR339C:YOR001W:YPL262W:YDL066W:YBR149W:YDL074C:YMR020W:YDL013W:YMR223W:YOR076C:YHR077C:YPL042C:YPL268W:YDR092W…	UFD2:SOD2:PUB1:UBR1:RCY1:ULA1:ATG14:PEP12:VPS9:ADH5:IDH1:SKI3:UBA3:VPS20:UPF3:MON1:SKI8:ACO2:YME1:PET20:DUG2:BST1:NOT3:VID22:RPN4:HSP12:GCV3:YPT7:EBS1:PAT1:ATG17:TPS2:MDM30:MED1:SLM4:LPD1:UBC11:RRP6:FUM1:IDP1:ARA1:BRE1:FMS1:SLX5:UBP8:SKI7:NMD2:SSN3:PLC1:UBC13:GID8:MMS1:VID24:SKI2:RAD16:YNK1:BRO1:SIR3:DHH1:PYC1:KNS1:POR1:KEM1:CBC2:VAC8:UMP1:MDH3:TPS1:JLP1:HSV2:RIM11:TPK1:LSM7:MRT4:ATG15:STO1:ALT1:…
0-0-0		22607	cellular component assembly	75 out of 747 genes, 10.0%	316 out of 4753 genes, 6.6%	0.0826682	YNL016W:YNL079C:YKL074C:YNL233W:YHR086W:YNL206C:YLR048W:YMR183C:YGL244W:YGL213C:YBR024W:YDR273W:YGL043W:YAL026C:YNL020C:YCR077C:YLR218C:YLR423C:YKL137W:YMR153W:YDR447C:YER141W:YKL053C-A:YGR162W:YOR037W:YPR020W:YIL073C:YBR148W:YJL179W:YDR435C:YDR092W:YOL067C:YEL054C:YPL121C:YCR030C:YMR060C:YLR442C:YDL160C:YLR330W:YCR002C:YOR270C:YEL013W:YBR173C:YPL193W:YLL001W:YCR088W:YDL088C:YKL009W:YGR214W:YLR30…	PUB1:TPM1:MUD2:BNI4:NAM8:RTT106:RPS0B:SSO2:RTF1:SKI8:SCO2:DON1:DST1:DRS2:ARK1:PAT1:YLR218C:ATG17:CMC1:NUP53:RPS17B:COX15::TIF4631:CYC2:ATP20:SPO22:YSW1:PFD1:PPM1:UBC13:RTG1:RPL12A:MEI5:SYP1:SAM37:SIR3:DHH1:CHS5:CDC10:VPH1:VAC8:UMP1:RSA1:DNM1:ABP1:ASM4:MRT4:RPS0A:CDA2:MIG3:LSM1:BUB3:CIN8:RPL9B:OST6:ATG12:HTZ1:MNN10:RPB4:FMC1:NAS2:SMA2:NSR1:PKR1:THO1:GIM3:VPS54:TCM62:RPL6A:ISW2:RTG3:DIA2:ENT3:SKY1
0-0-0		9056	catabolic process	138 out of 747 genes, 18.5%	661 out of 4753 genes, 13.9%	0.0858089	YDL190C:YHR008C:YNL016W:YGR184C:YJL204C:YPL003W:YGL144C:YOR022C:YBR001C:YML097C:YGL213C:YJL200C:YPR024W:YPL159C:YAL044C:YDR206W:YCR077C:YDR074W:YPR070W:YBR077C:YOR001W:YPL262W:YBR149W:YGR240C:YOL059W:YMR223W:YOR076C:YPL042C:YDR092W:YPR164W:YLR398C:YNL055C:YLL019C:YGL062W:YDL160C:YPL178W:YBR126C:YGR223C:YJL164C:YNL147W:YCR068W:YMR125W:YDR443C:YMR140W:YAL021C:YGL197W:YHR200W:YOL012C:YDR457W:YJL140W…	UFD2:SOD2:PUB1:UBR1:RCY1:ULA1:ROG1:YOR022C:NTH2:VPS9:SKI8:ACO2:YME1:PET20:GCV3:EBS1:PAT1:TPS2:MED1:SLM4:RRP6:FUM1:ARA1:PFK1:GPD2:UBP8:SKI7:SSN3:UBC13:MMS1:SKI2:POR1:KNS1:PYC1:DHH1:CBC2:TPS1:HSV2:TPK1:LSM7:ATG15:STO1:SSN2:SIP5:CCR4:MDS3:RPN10:HTZ1:TOM1:RPB4:MGR1:HLJ1:SHE4:UBX4:BSD2:CCZ1:VAM7:DIA2:GPD1:NFI1:AAT1:EPS1:VAM6:SDH2:PDB1:ATG14:PEP12:ADH5:IDH1:UBA3:SKI3:VPS20:UPF3:MON1:DUG2:BST1:NOT3:VID2…
0-0-0		51168	nuclear export	22 out of 747 genes, 2.9%	61 out of 4753 genes, 1.3%	0.0864252	YNL004W:YIL040W:YKL143W:YDR450W:YJL140W:YGL016W:YMR153W:YOL072W:YOR293W:YNL253W:YER063W:YKL057C:YLR048W:YML062C:YHR167W:YPL226W:YDR395W:YDR432W:YDL088C:YGR214W:YDL116W:YDR159W	HRB1:APQ12:LTV1:RPS18A:RPB4:KAP122:NUP53:THP1:RPS10A:TEX1:THO1:NUP120:RPS0B:MFT1:THP2:NEW1:SXM1:NPL3:ASM4:RPS0A:NUP84:SAC3
0-0-0		462	maturation of SSU-rRNA from tricistronic rRNA transcript (SSU-rRNA, 5.8S rRNA, LSU-rRNA)	15 out of 747 genes, 2.0%	34 out of 4753 genes, 0.7%	0.0879778	YLR048W:YLR192C:YDL083C:YBR189W:YJL136C:YMR143W:YLR435W:YDR457W:YGR081C:YGR214W:YDR450W:YOR078W:YER074W:YGR272C:YBL072C	RPS0B:HCR1:RPS16B:RPS9B:RPS21B:RPS16A:TSR2:TOM1:SLX9:RPS0A:RPS18A:BUD21:RPS24A:EFG1:RPS8A
1-0-0		6366	transcription from RNA polymerase II promoter	20 out of 118 genes, 16.9%	78 out of 4753 genes, 1.6%	4.96918e-13	YIL128W:YGL127C:YBL006C:YOR123C:YJL140W:YOL072W:YPR070W:YGR063C:YGL244W:YNL236W:YHR041C:YLR418C:YCR020W-B:YDL074C:YNR010W:YGL058W:YGL025C:YIL038C:YAL021C:YDR392W	MET18:SOH1:LDB7:LEO1:RPB4:THP1:MED1:SPT4:RTF1:SIN4:SRB2:CDC73::BRE1:CSE2:RAD6:PGD1:NOT3:CCR4:SPT3
1-0-0		16070	RNA metabolic process	39 out of 118 genes, 33.1%	387 out of 4753 genes, 8.1%	1.93239e-12	YPR164W:YGL127C:YLR398C:YDL160C:YGL173C:YPL178W:YOL072W:YDL006W:YGL244W:YNL236W:YHR041C:YLR418C:YDR432W:YKL009W:YOL041C:YMR125W:YOR078W:YJL124C:YGR272C:YGL025C:YIL038C:YAL021C:YGL105W:YHR081W:YIL128W:YBL006C:YOR123C:YOL012C:YJL140W:YPR070W:YGR063C:YLR192C:YIR021W:YCR020W-B:YDL074C:YNR010W:YGL058W:YDR159W:YDR392W	MMS1:SOH1:SKI2:DHH1:KEM1:CBC2:THP1:PTC1:RTF1:SIN4:SRB2:CDC73:NPL3:MRT4:NOP12:STO1:BUD21:LSM1:EFG1:PGD1:NOT3:CCR4:ARC1:LRP1:MET18:LDB7:LEO1:HTZ1:RPB4:MED1:SPT4:HCR1:MRS1::BRE1:CSE2:RAD6:SAC3:SPT3
1-0-0		6351	transcription, DNA-dependent	20 out of 118 genes, 16.9%	98 out of 4753 genes, 2.1%	5.74108e-11	YIL128W:YGL127C:YBL006C:YOR123C:YJL140W:YOL072W:YPR070W:YGR063C:YGL244W:YNL236W:YHR041C:YLR418C:YCR020W-B:YDL074C:YNR010W:YGL058W:YGL025C:YIL038C:YAL021C:YDR392W	MET18:SOH1:LDB7:LEO1:RPB4:THP1:MED1:SPT4:RTF1:SIN4:SRB2:CDC73::BRE1:CSE2:RAD6:PGD1:NOT3:CCR4:SPT3
1-0-0		32774	RNA biosynthetic process	20 out of 118 genes, 16.9%	98 out of 4753 genes, 2.1%	5.74108e-11	YIL128W:YGL127C:YBL006C:YOR123C:YJL140W:YOL072W:YPR070W:YGR063C:YGL244W:YNL236W:YHR041C:YLR418C:YCR020W-B:YDL074C:YNR010W:YGL058W:YGL025C:YIL038C:YAL021C:YDR392W	MET18:SOH1:LDB7:LEO1:RPB4:THP1:MED1:SPT4:RTF1:SIN4:SRB2:CDC73::BRE1:CSE2:RAD6:PGD1:NOT3:CCR4:SPT3
1-0-0		43170	macromolecule metabolic process	85 out of 118 genes, 72.0%	1920 out of 4753 genes, 40.4%	9.83484e-10	YGL127C:YNL307C:YJL204C:YLR113W:YCL037C:YKR029C:YGL244W:YLR418C:YGR092W:YNL133C:YPR024W:YOL041C:YMR116C:YOR078W:YGR272C:YIL038C:YLR373C:YMR142C:YBL006C:YBR041W:YGR036C:YIL084C:YPR070W:YGR063C:YKL048C:YKL204W:YLR192C:YCR081W:YCR020W-B:YGR188C:YDL074C:YDL013W:YNR010W:YJL179W:YPL106C:YPR164W:YLR398C:YPR131C:YPL084W:YHR013C:YML036W:YLL019C:YDL160C:YFR019W:YGL173C:YPL178W:YJL189W:YLL014W:YOL072W:YLR33…	SOH1:MCK1:RCY1:HOG1:SRO9:SET3:RTF1:CDC73:DBF2:FYV6:YME1:NOP12:ASC1:BUD21:EFG1:NOT3:VID22:RPL13B:LDB7:FAT1:CAX4:SDS3:MED1:SPT4:ELM1:EAP1:HCR1:SRB8::BUB1:BRE1:SLX5:CSE2:PFD1:SSE1:MMS1:SKI2:NAT3:BRO1:ARD1:CGI121:KNS1:DHH1:FAB1:KEM1:CBC2:RPL39:EMC6:THP1:CHS5:PTC1:SIN4:SRB2:NPL3:MRT4:STO1:BDF1:LSM1:PGD1:REG1:CCR4:ARC1:LRP1:MET18:SWR1:LEO1:HTZ1:YDJ1:RPB4:SAS2:PBY1:MRS1:HOM3:RPL6A:SPT8:EDS1:SWC5:RAD6:RP…
1-0-0		6350	transcription	35 out of 118 genes, 29.7%	380 out of 4753 genes, 8.0%	1.16645e-09	YGL127C:YML036W:YLR113W:YOL072W:YKR029C:YGL244W:YNL236W:YHR041C:YLR418C:YLR399C:YGL025C:YIL038C:YAL021C:YIL128W:YDR334W:YBL006C:YOR123C:YOL012C:YJL140W:YIL084C:YMR127C:YPR070W:YGR063C:YCR081W:YLR055C:YCR020W-B:YBR033W:YDL074C:YDL013W:YNR010W:YGL058W:YBR231C:YEL044W:YDR159W:YDR392W	SOH1:CGI121:HOG1:THP1:SET3:RTF1:SIN4:SRB2:CDC73:BDF1:PGD1:NOT3:CCR4:MET18:SWR1:LDB7:LEO1:HTZ1:RPB4:SDS3:SAS2:MED1:SPT4:SRB8:SPT8::EDS1:BRE1:SLX5:CSE2:RAD6:SWC5:IES6:SAC3:SPT3
1-0-0		44260	cellular macromolecule metabolic process	83 out of 118 genes, 70.3%	1850 out of 4753 genes, 38.9%	1.39504e-09	YGL127C:YNL307C:YJL204C:YLR113W:YCL037C:YKR029C:YGL244W:YLR418C:YGR092W:YNL133C:YPR024W:YOL041C:YMR116C:YOR078W:YGR272C:YIL038C:YLR373C:YMR142C:YBL006C:YBR041W:YGR036C:YIL084C:YPR070W:YGR063C:YKL048C:YKL204W:YLR192C:YCR081W:YCR020W-B:YGR188C:YDL074C:YDL013W:YNR010W:YJL179W:YPL106C:YPR164W:YLR398C:YPR131C:YPL084W:YHR013C:YML036W:YLL019C:YDL160C:YFR019W:YGL173C:YPL178W:YJL189W:YLL014W:YOL072W:YDL00…	SOH1:MCK1:RCY1:HOG1:SRO9:SET3:RTF1:CDC73:DBF2:FYV6:YME1:NOP12:ASC1:BUD21:EFG1:NOT3:VID22:RPL13B:LDB7:FAT1:CAX4:SDS3:MED1:SPT4:ELM1:EAP1:HCR1:SRB8::BUB1:BRE1:SLX5:CSE2:PFD1:SSE1:MMS1:SKI2:NAT3:BRO1:ARD1:CGI121:KNS1:DHH1:FAB1:KEM1:CBC2:RPL39:EMC6:THP1:PTC1:SIN4:SRB2:NPL3:MRT4:STO1:BDF1:LSM1:PGD1:REG1:CCR4:ARC1:LRP1:MET18:SWR1:LEO1:HTZ1:YDJ1:RPB4:SAS2:PBY1:MRS1:HOM3:RPL6A:SPT8:EDS1:SWC5:RAD6:RPL19B:…
1-0-0		51276	chromosome organization	29 out of 118 genes, 24.6%	270 out of 4753 genes, 5.7%	3.20419e-09	YHR081W:YGL127C:YDR334W:YBL006C:YHR013C:YML036W:YJL080C:YOR123C:YNL307C:YOL012C:YIL084C:YKR029C:YGL252C:YMR127C:YGR063C:YGL244W:YLR418C:YCR020W-B:YLR055C:YGR188C:YOR073W:YDL074C:YDL013W:YBR231C:YGL058W:YNR010W:YLR399C:YEL061C:YDR392W	LRP1:SOH1:SWR1:LDB7:ARD1:CGI121:SCP160:LEO1:MCK1:HTZ1:SDS3:SET3:RTG2:SAS2:SPT4:RTF1:CDC73::SPT8:BUB1:SGO1:BRE1:SLX5:SWC5:RAD6:CSE2:BDF1:CIN8:SPT3
1-0-0		10467	gene expression	59 out of 118 genes, 50.0%	1038 out of 4753 genes, 21.8%	4.49641e-09	YGL127C:YML036W:YDL160C:YLR113W:YGL173C:YPL178W:YJL189W:YOL072W:YCL037C:YKR029C:YDL006W:YGL244W:YNL236W:YHR041C:YLR418C:YDR432W:YKL009W:YOL041C:YMR125W:YOR078W:YJL124C:YGR272C:YLR399C:YGL025C:YIL038C:YAL021C:YGL105W:YMR142C:YHR081W:YIL128W:YDR334W:YBL006C:YOR123C:YOL012C:YGR036C:YJL140W:YIL084C:YMR127C:YPR070W:YGR063C:YKL204W:YLR192C:YCR081W:YIR021W:YER052C:YML073C:YCR020W-B:YLR055C:YBR033W:YDL07…	SOH1:CGI121:DHH1:HOG1:KEM1:CBC2:RPL39:THP1:SRO9:SET3:PTC1:RTF1:SIN4:SRB2:CDC73:NPL3:MRT4:NOP12:STO1:BUD21:LSM1:EFG1:BDF1:PGD1:NOT3:CCR4:ARC1:RPL13B:LRP1:MET18:SWR1:LDB7:LEO1:HTZ1:CAX4:RPB4:SDS3:SAS2:MED1:SPT4:EAP1:HCR1:SRB8:MRS1:HOM3:RPL6A::SPT8:EDS1:BRE1:SLX5:SWC5:RPL19B:RAD6:CSE2:IES6:MKC7:SPT3:SAC3
1-0-0		9889	regulation of biosynthetic process	45 out of 118 genes, 38.1%	647 out of 4753 genes, 13.6%	7.10827e-09	YGL127C:YLR398C:YML036W:YDL160C:YLR113W:YKR029C:YCL037C:YGL244W:YNL236W:YHR041C:YLR418C:YDR432W:YMR116C:YLR399C:YGL025C:YDR028C:YIL038C:YAL021C:YMR142C:YDR334W:YBL006C:YOR123C:YJL080C:YOL012C:YIL084C:YMR127C:YPR070W:YGR063C:YKL204W:YCR081W:YML073C:YLR055C:YCR020W-B:YHR004C:YBR033W:YOL081W:YDL074C:YDL013W:YBR231C:YGL058W:YNR010W:YEL044W:YOR080W:YDR392W:YDR159W	SOH1:SKI2:CGI121:DHH1:HOG1:SET3:SRO9:RTF1:SIN4:SRB2:CDC73:NPL3:ASC1:BDF1:PGD1:REG1:NOT3:CCR4:RPL13B:SWR1:LDB7:LEO1:SCP160:HTZ1:SDS3:SAS2:MED1:SPT4:EAP1:SRB8:RPL6A:SPT8::NEM1:EDS1:IRA2:BRE1:SLX5:SWC5:RAD6:CSE2:IES6:DIA2:SPT3:SAC3
1-0-0		80090	regulation of primary metabolic process	48 out of 118 genes, 40.7%	732 out of 4753 genes, 15.4%	9.04553e-09	YGL127C:YLR398C:YML036W:YDL160C:YLR113W:YKR029C:YCL037C:YGL244W:YNL236W:YHR041C:YLR418C:YDR432W:YMR116C:YLR399C:YEL061C:YGL025C:YDR028C:YIL038C:YAL021C:YMR142C:YDR334W:YBL006C:YOR123C:YJL080C:YOL012C:YIL084C:YMR127C:YPR070W:YGR063C:YKL048C:YKL204W:YCR081W:YML073C:YLR055C:YCR020W-B:YGR188C:YHR004C:YBR033W:YOL081W:YDL074C:YDL013W:YBR231C:YGL058W:YNR010W:YEL044W:YOR080W:YDR392W:YDR159W	SOH1:SKI2:CGI121:DHH1:HOG1:SET3:SRO9:RTF1:SIN4:SRB2:CDC73:NPL3:ASC1:BDF1:CIN8:PGD1:REG1:NOT3:CCR4:RPL13B:SWR1:LDB7:LEO1:SCP160:HTZ1:SDS3:SAS2:MED1:SPT4:ELM1:EAP1:SRB8:RPL6A:SPT8::BUB1:NEM1:EDS1:IRA2:BRE1:SLX5:SWC5:RAD6:CSE2:IES6:DIA2:SPT3:SAC3
1-0-0		48523	negative regulation of cellular process	29 out of 118 genes, 24.6%	282 out of 4753 genes, 5.9%	9.61608e-09	YPR164W:YGL127C:YJL080C:YOR123C:YLR113W:YOL012C:YIL084C:YKR029C:YMR127C:YGR063C:YKL204W:YGL244W:YCR081W:YNL236W:YHR041C:YLR418C:YLR055C:YGR188C:YOR073W:YOL081W:YDL074C:YBR231C:YMR116C:YGL058W:YNR010W:YOR026W:YDR028C:YAL021C:YDR392W	MMS1:SOH1:SCP160:LEO1:HOG1:HTZ1:SDS3:SET3:SAS2:SPT4:EAP1:RTF1:SRB8:SIN4:SRB2:CDC73:SPT8:BUB1:SGO1:IRA2:BRE1:SWC5:ASC1:RAD6:CSE2:BUB3:REG1:CCR4:SPT3
1-0-0		31326	regulation of cellular biosynthetic process	44 out of 118 genes, 37.3%	643 out of 4753 genes, 13.5%	2.36571e-08	YGL127C:YLR398C:YML036W:YDL160C:YLR113W:YKR029C:YCL037C:YGL244W:YNL236W:YHR041C:YLR418C:YDR432W:YMR116C:YLR399C:YGL025C:YDR028C:YIL038C:YAL021C:YMR142C:YDR334W:YBL006C:YOR123C:YJL080C:YOL012C:YIL084C:YMR127C:YPR070W:YGR063C:YKL204W:YCR081W:YML073C:YLR055C:YCR020W-B:YBR033W:YOL081W:YDL074C:YDL013W:YBR231C:YGL058W:YNR010W:YEL044W:YOR080W:YDR392W:YDR159W	SOH1:SKI2:CGI121:DHH1:HOG1:SET3:SRO9:RTF1:SIN4:SRB2:CDC73:NPL3:ASC1:BDF1:PGD1:REG1:NOT3:CCR4:RPL13B:SWR1:LDB7:LEO1:SCP160:HTZ1:SDS3:SAS2:MED1:SPT4:EAP1:SRB8:RPL6A:SPT8::EDS1:IRA2:BRE1:SLX5:SWC5:RAD6:CSE2:IES6:DIA2:SPT3:SAC3
1-0-0		48519	negative regulation of biological process	30 out of 118 genes, 25.4%	313 out of 4753 genes, 6.6%	2.42621e-08	YPR164W:YGL127C:YJL080C:YOR123C:YLR113W:YOL012C:YIL084C:YKR029C:YMR127C:YGR063C:YKL204W:YGL244W:YCR081W:YNL236W:YHR041C:YLR418C:YLR055C:YGR188C:YOR073W:YOL081W:YDL074C:YBR231C:YMR116C:YGL058W:YNR010W:YOR026W:YEL061C:YDR028C:YAL021C:YDR392W	MMS1:SOH1:SCP160:LEO1:HOG1:HTZ1:SDS3:SET3:SAS2:SPT4:EAP1:RTF1:SRB8:SIN4:SRB2:CDC73:SPT8:BUB1:SGO1:IRA2:BRE1:SWC5:ASC1:RAD6:CSE2:BUB3:CIN8:REG1:CCR4:SPT3
1-0-0		9987	cellular process	112 out of 118 genes, 94.9%	3395 out of 4753 genes, 71.4%	3.17556e-08	YGL127C:YNL307C:YJL204C:YLR113W:YCL037C:YKR029C:YGL244W:YLR418C:YGR092W:YNL133C:YPR024W:YOL041C:YMR116C:YOR078W:YGR272C:YIL038C:YDL116W:YLR373C:YJL121C:YKL212W:YMR142C:YBL006C:YIL040W:YBR041W:YGR036C:YOR070C:YIL084C:YPR070W:YGR063C:YKL048C:YKL204W:YLR192C:YCR081W:YCR020W-B:YGR188C:YHR004C:YPL262W:YDL074C:YLR268W:YDL013W:YNR010W:YJL179W:YPL106C:YPL268W:YDR226W:YPR164W:YLR398C:YJR074W:YLR087C:YKL07…	SOH1:MCK1:RCY1:HOG1:SRO9:SET3:RTF1:CDC73:DBF2:FYV6:YME1:NOP12:ASC1:BUD21:EFG1:NOT3:NUP84:VID22:RPE1:SAC1:RPL13B:LDB7:APQ12:FAT1:CAX4:GYP1:SDS3:MED1:SPT4:ELM1:EAP1:HCR1:SRB8::BUB1:NEM1:FUM1:BRE1:SEC22:SLX5:CSE2:PFD1:SSE1:PLC1:ADK1:MMS1:SKI2:MOG1:CSF1:LHS1:NAT3:ARD1:SAM37:BRO1:CGI121:KNS1:DHH1:VPS66:FAB1:KEM1:CBC2:RPL39:EMC6:THP1:CDC10:CHS5:PTC1:HSV2:SIN4:SRB2:NPL3:MRT4:SGO1:ALT1:STO1:ILM1:LSM1:BDF…
1-0-0		19222	regulation of metabolic process	49 out of 118 genes, 41.5%	786 out of 4753 genes, 16.5%	3.26109e-08	YGL127C:YLR398C:YML036W:YDL160C:YLR113W:YKR029C:YCL037C:YDL006W:YGL244W:YNL236W:YHR041C:YLR418C:YDR432W:YMR116C:YLR399C:YEL061C:YGL025C:YDR028C:YIL038C:YAL021C:YMR142C:YDR334W:YBL006C:YOR123C:YJL080C:YOL012C:YIL084C:YMR127C:YPR070W:YGR063C:YKL048C:YKL204W:YCR081W:YML073C:YLR055C:YCR020W-B:YGR188C:YHR004C:YBR033W:YOL081W:YDL074C:YDL013W:YBR231C:YGL058W:YNR010W:YEL044W:YOR080W:YDR392W:YDR159W	SOH1:SKI2:CGI121:DHH1:HOG1:SET3:SRO9:PTC1:RTF1:SIN4:SRB2:CDC73:NPL3:ASC1:BDF1:CIN8:PGD1:REG1:NOT3:CCR4:RPL13B:SWR1:LDB7:LEO1:SCP160:HTZ1:SDS3:SAS2:MED1:SPT4:ELM1:EAP1:SRB8:RPL6A:SPT8::BUB1:NEM1:EDS1:IRA2:BRE1:SLX5:SWC5:RAD6:CSE2:IES6:DIA2:SPT3:SAC3
1-0-0		10556	regulation of macromolecule biosynthetic process	43 out of 118 genes, 36.4%	627 out of 4753 genes, 13.2%	4.0918e-08	YGL127C:YLR398C:YML036W:YDL160C:YLR113W:YKR029C:YCL037C:YGL244W:YNL236W:YHR041C:YLR418C:YDR432W:YMR116C:YLR399C:YGL025C:YDR028C:YIL038C:YAL021C:YMR142C:YDR334W:YBL006C:YOR123C:YJL080C:YOL012C:YIL084C:YMR127C:YPR070W:YGR063C:YKL204W:YCR081W:YML073C:YLR055C:YCR020W-B:YBR033W:YDL074C:YDL013W:YBR231C:YGL058W:YNR010W:YEL044W:YOR080W:YDR392W:YDR159W	SOH1:SKI2:CGI121:DHH1:HOG1:SET3:SRO9:RTF1:SIN4:SRB2:CDC73:NPL3:ASC1:BDF1:PGD1:REG1:NOT3:CCR4:RPL13B:SWR1:LDB7:LEO1:SCP160:HTZ1:SDS3:SAS2:MED1:SPT4:EAP1:SRB8:RPL6A:SPT8::EDS1:BRE1:SLX5:SWC5:RAD6:CSE2:IES6:DIA2:SPT3:SAC3
1-0-0		60255	regulation of macromolecule metabolic process	46 out of 118 genes, 39.0%	713 out of 4753 genes, 15.0%	5.42543e-08	YGL127C:YLR398C:YML036W:YDL160C:YLR113W:YKR029C:YCL037C:YGL244W:YNL236W:YHR041C:YLR418C:YDR432W:YMR116C:YLR399C:YEL061C:YGL025C:YDR028C:YIL038C:YAL021C:YMR142C:YDR334W:YBL006C:YOR123C:YJL080C:YOL012C:YIL084C:YMR127C:YPR070W:YGR063C:YKL048C:YKL204W:YCR081W:YML073C:YLR055C:YCR020W-B:YGR188C:YBR033W:YDL074C:YDL013W:YBR231C:YGL058W:YNR010W:YEL044W:YOR080W:YDR392W:YDR159W	SOH1:SKI2:CGI121:DHH1:HOG1:SET3:SRO9:RTF1:SIN4:SRB2:CDC73:NPL3:ASC1:BDF1:CIN8:PGD1:REG1:NOT3:CCR4:RPL13B:SWR1:LDB7:LEO1:SCP160:HTZ1:SDS3:SAS2:MED1:SPT4:ELM1:EAP1:SRB8:RPL6A:SPT8::BUB1:EDS1:BRE1:SLX5:SWC5:RAD6:CSE2:IES6:DIA2:SPT3:SAC3
1-0-0		10468	regulation of gene expression	42 out of 118 genes, 35.6%	615 out of 4753 genes, 12.9%	8.69044e-08	YGL127C:YLR398C:YML036W:YDL160C:YLR113W:YKR029C:YCL037C:YGL244W:YNL236W:YHR041C:YLR418C:YDR432W:YMR116C:YLR399C:YGL025C:YDR028C:YIL038C:YAL021C:YMR142C:YDR334W:YBL006C:YOR123C:YJL080C:YOL012C:YIL084C:YMR127C:YPR070W:YGR063C:YKL204W:YCR081W:YML073C:YLR055C:YCR020W-B:YBR033W:YDL074C:YDL013W:YBR231C:YGL058W:YNR010W:YEL044W:YDR392W:YDR159W	SOH1:SKI2:CGI121:DHH1:HOG1:SET3:SRO9:RTF1:SIN4:SRB2:CDC73:NPL3:ASC1:BDF1:PGD1:REG1:NOT3:CCR4:RPL13B:SWR1:LDB7:LEO1:SCP160:HTZ1:SDS3:SAS2:MED1:SPT4:EAP1:SRB8:RPL6A:SPT8::EDS1:BRE1:SLX5:SWC5:RAD6:CSE2:IES6:SPT3:SAC3
1-0-0		6139	nucleobase, nucleoside, nucleotide and nucleic acid metabolic process	56 out of 118 genes, 47.5%	1025 out of 4753 genes, 21.6%	1.24354e-07	YPR164W:YDR226W:YGL127C:YLR398C:YML036W:YDL160C:YNL307C:YLR113W:YGL173C:YPL178W:YOL072W:YKR029C:YDL006W:YGL244W:YNL236W:YHR041C:YLR418C:YDR432W:YKL009W:YNL133C:YOL041C:YMR125W:YOR078W:YJL124C:YGR272C:YLR399C:YGL025C:YIL038C:YAL021C:YGL105W:YJL121C:YHR081W:YIL128W:YDR334W:YBL006C:YOR123C:YOL012C:YJL140W:YIL084C:YMR127C:YPR070W:YGR063C:YLR192C:YCR081W:YIR021W:YCR020W-B:YLR055C:YBR033W:YDL074C:YDL01…	MMS1:ADK1:SOH1:SKI2:CGI121:DHH1:MCK1:HOG1:KEM1:CBC2:THP1:SET3:PTC1:RTF1:SIN4:SRB2:CDC73:NPL3:MRT4:FYV6:NOP12:STO1:BUD21:LSM1:EFG1:BDF1:PGD1:NOT3:CCR4:ARC1:RPE1:LRP1:MET18:SWR1:LDB7:LEO1:HTZ1:RPB4:SDS3:SAS2:MED1:SPT4:HCR1:SRB8:MRS1::SPT8:EDS1:BRE1:SLX5:SWC5:RAD6:CSE2:IES6:SPT3:SAC3
1-0-0		31323	regulation of cellular metabolic process	46 out of 118 genes, 39.0%	733 out of 4753 genes, 15.4%	1.42448e-07	YGL127C:YLR398C:YML036W:YDL160C:YLR113W:YKR029C:YCL037C:YDL006W:YGL244W:YNL236W:YHR041C:YLR418C:YDR432W:YMR116C:YLR399C:YGL025C:YDR028C:YIL038C:YAL021C:YMR142C:YDR334W:YBL006C:YOR123C:YJL080C:YOL012C:YIL084C:YMR127C:YPR070W:YGR063C:YKL048C:YKL204W:YCR081W:YML073C:YLR055C:YCR020W-B:YBR033W:YOL081W:YDL074C:YDL013W:YBR231C:YGL058W:YNR010W:YEL044W:YOR080W:YDR392W:YDR159W	SOH1:SKI2:CGI121:DHH1:HOG1:SET3:SRO9:PTC1:RTF1:SIN4:SRB2:CDC73:NPL3:ASC1:BDF1:PGD1:REG1:NOT3:CCR4:RPL13B:SWR1:LDB7:LEO1:SCP160:HTZ1:SDS3:SAS2:MED1:SPT4:ELM1:EAP1:SRB8:RPL6A:SPT8::EDS1:IRA2:BRE1:SLX5:SWC5:RAD6:CSE2:IES6:DIA2:SPT3:SAC3
1-0-0		16071	mRNA metabolic process	19 out of 118 genes, 16.1%	134 out of 4753 genes, 2.8%	2.09233e-07	YHR081W:YLR398C:YDL160C:YOL012C:YGL173C:YPL178W:YJL140W:YOL072W:YPR070W:YGR063C:YIR021W:YHR041C:YDR432W:YKL009W:YMR125W:YJL124C:YIL038C:YAL021C:YDR159W	LRP1:SKI2:DHH1:HTZ1:KEM1:CBC2:RPB4:THP1:MED1:SPT4:MRS1:SRB2:NPL3:MRT4:STO1:LSM1:NOT3:CCR4:SAC3
1-0-0		50794	regulation of cellular process	56 out of 118 genes, 47.5%	1040 out of 4753 genes, 21.9%	2.24711e-07	YPL268W:YPR164W:YGL127C:YLR398C:YML036W:YDL160C:YLR113W:YGL173C:YKR029C:YCL037C:YDL006W:YGL244W:YNL236W:YHR041C:YLR418C:YDR432W:YOR073W:YMR116C:YLR399C:YOR026W:YEL061C:YGL025C:YDR028C:YIL038C:YAL021C:YMR142C:YDR334W:YBL006C:YOR123C:YJL080C:YOL012C:YOR070C:YIL084C:YGL252C:YMR127C:YPR070W:YGR063C:YKL048C:YKL204W:YCR081W:YML073C:YCR020W-B:YLR055C:YGR188C:YBR033W:YOL081W:YDL074C:YDL013W:YBR231C:YGL05…	PLC1:MMS1:SOH1:SKI2:CGI121:DHH1:HOG1:KEM1:SET3:SRO9:PTC1:RTF1:SIN4:SRB2:CDC73:NPL3:SGO1:ASC1:BDF1:BUB3:CIN8:PGD1:REG1:NOT3:CCR4:RPL13B:SWR1:LDB7:LEO1:SCP160:HTZ1:GYP1:SDS3:RTG2:SAS2:MED1:SPT4:ELM1:EAP1:SRB8:RPL6A::SPT8:BUB1:EDS1:IRA2:BRE1:SLX5:SWC5:RAD6:CSE2:IES6:DIA2:EPS1:SPT3:SAC3
1-0-0		6996	organelle organization	49 out of 118 genes, 41.5%	835 out of 4753 genes, 17.6%	2.99475e-07	YGL127C:YPR131C:YHR013C:YMR060C:YML036W:YNL307C:YGL173C:YKR029C:YDL006W:YGL244W:YLR418C:YGR092W:YKL009W:YPR024W:YOR073W:YJR118C:YLR399C:YEL061C:YDL116W:YHR081W:YDR334W:YBL006C:YER083C:YOR123C:YJL080C:YOL012C:YIL040W:YNL064C:YGL252C:YIL084C:YMR127C:YKL057C:YGR063C:YML073C:YLR055C:YCR020W-B:YGR188C:YHR004C:YDL074C:YDL013W:YLR268W:YBR231C:YGL058W:YNR010W:YOR080W:YOR068C:YJL179W:YDR392W:YDR159W	SOH1:NAT3:ARD1:SAM37:CGI121:MCK1:KEM1:SET3:PTC1:RTF1:CDC73:DBF2:MRT4:YME1:SGO1:ILM1:BDF1:CIN8:NUP84:LRP1:SWR1:LDB7:GET2:LEO1:SCP160:HTZ1:APQ12:YDJ1:RTG2:SDS3:SAS2:NUP120:SPT4:RPL6A:SPT8::BUB1:NEM1:BRE1:SLX5:SEC22:SWC5:RAD6:CSE2:DIA2:VAM10:PFD1:SPT3:SAC3
1-0-0		44238	primary metabolic process	92 out of 118 genes, 78.0%	2408 out of 4753 genes, 50.7%	3.18658e-07	YGL127C:YNL307C:YJL204C:YLR113W:YCL037C:YKR029C:YGL244W:YLR418C:YGR092W:YNL133C:YPR024W:YOL041C:YMR116C:YOR078W:YGR272C:YIL038C:YLR373C:YJL121C:YKL212W:YMR142C:YBL006C:YIL040W:YBR041W:YGR036C:YIL084C:YPR070W:YGR063C:YKL048C:YKL204W:YLR192C:YCR081W:YCR020W-B:YGR188C:YDL074C:YDL013W:YNR010W:YJL179W:YPL268W:YPL106C:YDR226W:YPR164W:YLR398C:YPR131C:YPL084W:YHR013C:YML036W:YLL019C:YDL160C:YFR019W:YGL17…	SOH1:MCK1:RCY1:HOG1:SRO9:SET3:RTF1:CDC73:DBF2:FYV6:YME1:NOP12:ASC1:BUD21:EFG1:NOT3:VID22:RPE1:SAC1:RPL13B:LDB7:APQ12:FAT1:CAX4:SDS3:MED1:SPT4:ELM1:EAP1:HCR1:SRB8::BUB1:BRE1:SLX5:CSE2:PFD1:PLC1:SSE1:ADK1:MMS1:SKI2:NAT3:BRO1:ARD1:CGI121:KNS1:DHH1:FAB1:KEM1:CBC2:RPL39:EMC6:THP1:CHS5:PTC1:SIN4:SRB2:NPL3:MRT4:ALT1:STO1:LSM1:BDF1:PGD1:REG1:CCR4:ARC1:LRP1:MET18:SWR1:LEO1:HTZ1:YDJ1:RPB4:HOM2:SAS2:PBY1:MR…
1-0-0		956	nuclear-transcribed mRNA catabolic process	13 out of 118 genes, 11.0%	58 out of 4753 genes, 1.2%	4.61876e-07	YHR081W:YLR398C:YKL009W:YDL160C:YMR125W:YOL012C:YGL173C:YPL178W:YJL140W:YJL124C:YPR070W:YIL038C:YAL021C	LRP1:SKI2:MRT4:DHH1:STO1:HTZ1:KEM1:CBC2:RPB4:LSM1:MED1:NOT3:CCR4
1-0-0		19219	regulation of nucleobase, nucleoside, nucleotide and nucleic acid metabolic process	37 out of 118 genes, 31.4%	521 out of 4753 genes, 11.0%	5.54517e-07	YGL127C:YML036W:YLR113W:YKR029C:YGL244W:YNL236W:YHR041C:YLR418C:YDR432W:YLR399C:YGL025C:YDR028C:YIL038C:YAL021C:YDR334W:YBL006C:YOR123C:YJL080C:YOL012C:YIL084C:YMR127C:YPR070W:YGR063C:YCR081W:YLR055C:YCR020W-B:YBR033W:YOL081W:YDL074C:YDL013W:YBR231C:YNR010W:YGL058W:YEL044W:YOR080W:YDR159W:YDR392W	SOH1:CGI121:HOG1:SET3:RTF1:SIN4:SRB2:CDC73:NPL3:BDF1:PGD1:REG1:NOT3:CCR4:SWR1:LDB7:LEO1:SCP160:HTZ1:SDS3:SAS2:MED1:SPT4:SRB8:SPT8::EDS1:IRA2:BRE1:SLX5:SWC5:CSE2:RAD6:IES6:DIA2:SAC3:SPT3
1-0-0		6402	mRNA catabolic process	13 out of 118 genes, 11.0%	59 out of 4753 genes, 1.2%	5.80176e-07	YHR081W:YLR398C:YKL009W:YDL160C:YMR125W:YOL012C:YGL173C:YPL178W:YJL140W:YJL124C:YPR070W:YIL038C:YAL021C	LRP1:SKI2:MRT4:DHH1:STO1:HTZ1:KEM1:CBC2:RPB4:LSM1:MED1:NOT3:CCR4
1-0-0		51171	regulation of nitrogen compound metabolic process	37 out of 118 genes, 31.4%	522 out of 4753 genes, 11.0%	5.8583e-07	YGL127C:YML036W:YLR113W:YKR029C:YGL244W:YNL236W:YHR041C:YLR418C:YDR432W:YLR399C:YGL025C:YDR028C:YIL038C:YAL021C:YDR334W:YBL006C:YOR123C:YJL080C:YOL012C:YIL084C:YMR127C:YPR070W:YGR063C:YCR081W:YLR055C:YCR020W-B:YBR033W:YOL081W:YDL074C:YDL013W:YBR231C:YNR010W:YGL058W:YEL044W:YOR080W:YDR159W:YDR392W	SOH1:CGI121:HOG1:SET3:RTF1:SIN4:SRB2:CDC73:NPL3:BDF1:PGD1:REG1:NOT3:CCR4:SWR1:LDB7:LEO1:SCP160:HTZ1:SDS3:SAS2:MED1:SPT4:SRB8:SPT8::EDS1:IRA2:BRE1:SLX5:SWC5:CSE2:RAD6:IES6:DIA2:SAC3:SPT3
1-0-0		6401	RNA catabolic process	14 out of 118 genes, 11.9%	71 out of 4753 genes, 1.5%	6.1034e-07	YPR164W:YHR081W:YLR398C:YKL009W:YDL160C:YMR125W:YOL012C:YGL173C:YPL178W:YJL140W:YJL124C:YPR070W:YIL038C:YAL021C	MMS1:LRP1:SKI2:MRT4:DHH1:STO1:HTZ1:KEM1:CBC2:RPB4:LSM1:MED1:NOT3:CCR4
1-0-0		44237	cellular metabolic process	93 out of 118 genes, 78.8%	2489 out of 4753 genes, 52.4%	8.51999e-07	YGL127C:YNL307C:YJL204C:YLR113W:YCL037C:YKR029C:YGL244W:YLR418C:YGR092W:YNL133C:YPR024W:YOL041C:YMR116C:YOR078W:YGR272C:YIL038C:YLR373C:YJL121C:YKL212W:YMR142C:YBL006C:YIL040W:YBR041W:YGR036C:YIL084C:YPR070W:YGR063C:YKL048C:YKL204W:YLR192C:YCR081W:YCR020W-B:YGR188C:YPL262W:YDL074C:YDL013W:YNR010W:YJL179W:YPL268W:YPL106C:YDR226W:YPR164W:YLR398C:YLR087C:YPR131C:YPL084W:YHR013C:YML036W:YLL019C:YDL16…	SOH1:MCK1:RCY1:HOG1:SRO9:SET3:RTF1:CDC73:DBF2:FYV6:YME1:NOP12:ASC1:BUD21:EFG1:NOT3:VID22:RPE1:SAC1:RPL13B:LDB7:APQ12:FAT1:CAX4:SDS3:MED1:SPT4:ELM1:EAP1:HCR1:SRB8::BUB1:FUM1:BRE1:SLX5:CSE2:PFD1:PLC1:SSE1:ADK1:MMS1:SKI2:CSF1:NAT3:BRO1:ARD1:CGI121:KNS1:DHH1:FAB1:KEM1:CBC2:RPL39:EMC6:THP1:PTC1:HSV2:SIN4:SRB2:NPL3:MRT4:ALT1:STO1:LSM1:BDF1:PGD1:REG1:CCR4:ARC1:LRP1:MET18:SWR1:LEO1:HTZ1:YDJ1:RPB4:HOM2:SA…
1-0-0		45449	regulation of transcription	35 out of 118 genes, 29.7%	482 out of 4753 genes, 10.1%	1.01642e-06	YGL127C:YML036W:YLR113W:YKR029C:YGL244W:YNL236W:YHR041C:YLR418C:YDR432W:YLR399C:YGL025C:YDR028C:YIL038C:YAL021C:YDR334W:YBL006C:YOR123C:YJL080C:YOL012C:YIL084C:YMR127C:YPR070W:YGR063C:YCR081W:YLR055C:YCR020W-B:YBR033W:YDL074C:YDL013W:YBR231C:YNR010W:YGL058W:YEL044W:YDR159W:YDR392W	SOH1:CGI121:HOG1:SET3:RTF1:SIN4:SRB2:CDC73:NPL3:BDF1:PGD1:REG1:NOT3:CCR4:SWR1:LDB7:LEO1:SCP160:HTZ1:SDS3:SAS2:MED1:SPT4:SRB8:SPT8::EDS1:BRE1:SLX5:SWC5:CSE2:RAD6:IES6:SAC3:SPT3
1-0-0		16043	cellular component organization	60 out of 118 genes, 50.8%	1235 out of 4753 genes, 26.0%	2.37532e-06	YGL127C:YPR131C:YHR013C:YMR060C:YML036W:YDL160C:YNL307C:YJL204C:YGL173C:YOL072W:YLR330W:YCR002C:YKR029C:YDL006W:YGL244W:YGR223C:YLR418C:YGR092W:YDR432W:YKL009W:YPR024W:YOR073W:YJR118C:YJL124C:YLR399C:YOR026W:YEL061C:YDL116W:YHR081W:YDR334W:YBL006C:YER083C:YOR123C:YJL080C:YOL012C:YIL040W:YNL064C:YJL140W:YIL084C:YGL252C:YMR127C:YKL057C:YGR063C:YKL048C:YML073C:YCR020W-B:YLR055C:YGR188C:YHR004C:YDL07…	SOH1:NAT3:ARD1:SAM37:CGI121:DHH1:MCK1:RCY1:KEM1:THP1:CHS5:CDC10:SET3:PTC1:RTF1:HSV2:CDC73:DBF2:NPL3:MRT4:YME1:SGO1:ILM1:LSM1:BDF1:BUB3:CIN8:NUP84:LRP1:SWR1:LDB7:GET2:LEO1:SCP160:HTZ1:APQ12:YDJ1:RPB4:SDS3:RTG2:SAS2:NUP120:SPT4:ELM1:RPL6A::SPT8:BUB1:NEM1:BRE1:SLX5:SEC22:SWC5:RAD6:CSE2:DIA2:VAM10:PFD1:SPT3:SAC3
1-0-0		50789	regulation of biological process	57 out of 118 genes, 48.3%	1138 out of 4753 genes, 23.9%	2.56375e-06	YPL268W:YPR164W:YGL127C:YLR398C:YML036W:YDL160C:YLR113W:YGL173C:YKR029C:YCL037C:YDL006W:YGL244W:YNL236W:YHR041C:YLR418C:YDR432W:YOR073W:YMR116C:YLR399C:YOR026W:YEL061C:YGL025C:YDR028C:YIL038C:YAL021C:YMR142C:YDR334W:YBL006C:YOR123C:YJL080C:YOL012C:YOR070C:YIL084C:YGL252C:YMR127C:YPR070W:YGR063C:YKL048C:YKL204W:YCR081W:YML073C:YCR020W-B:YLR055C:YGR188C:YHR004C:YBR033W:YOL081W:YDL074C:YDL013W:YBR23…	PLC1:MMS1:SOH1:SKI2:CGI121:DHH1:HOG1:KEM1:SET3:SRO9:PTC1:RTF1:SIN4:SRB2:CDC73:NPL3:SGO1:ASC1:BDF1:BUB3:CIN8:PGD1:REG1:NOT3:CCR4:RPL13B:SWR1:LDB7:LEO1:SCP160:HTZ1:GYP1:SDS3:RTG2:SAS2:MED1:SPT4:ELM1:EAP1:SRB8:RPL6A::SPT8:BUB1:NEM1:EDS1:IRA2:BRE1:SLX5:SWC5:RAD6:CSE2:IES6:DIA2:EPS1:SPT3:SAC3
1-0-0		34641	cellular nitrogen compound metabolic process	59 out of 118 genes, 50.0%	1214 out of 4753 genes, 25.5%	3.60904e-06	YPR164W:YDR226W:YGL127C:YLR398C:YML036W:YDL160C:YNL307C:YLR113W:YGL173C:YPL178W:YOL072W:YKR029C:YDL006W:YGL244W:YNL236W:YHR041C:YLR418C:YDR432W:YKL009W:YNL133C:YOL041C:YMR125W:YLR089C:YOR078W:YJL124C:YGR272C:YLR399C:YGL025C:YIL038C:YAL021C:YGL105W:YJL121C:YHR081W:YIL128W:YDR334W:YBL006C:YOR123C:YOL012C:YJL140W:YDR158W:YIL084C:YMR127C:YPR070W:YGR063C:YLR192C:YCR081W:YIR021W:YER052C:YCR020W-B:YLR05…	MMS1:ADK1:SOH1:SKI2:CGI121:DHH1:MCK1:HOG1:KEM1:CBC2:THP1:SET3:PTC1:RTF1:SIN4:SRB2:CDC73:NPL3:MRT4:FYV6:NOP12:STO1:ALT1:BUD21:LSM1:EFG1:BDF1:PGD1:NOT3:CCR4:ARC1:RPE1:LRP1:MET18:SWR1:LDB7:LEO1:HTZ1:RPB4:HOM2:SDS3:SAS2:MED1:SPT4:HCR1:SRB8:MRS1:HOM3::SPT8:EDS1:BRE1:SLX5:SWC5:RAD6:CSE2:IES6:SPT3:SAC3
1-0-0		16568	chromatin modification	18 out of 118 genes, 15.3%	144 out of 4753 genes, 3.0%	5.07638e-06	YDR334W:YBL006C:YHR013C:YOR123C:YOL012C:YIL084C:YKR029C:YGL252C:YMR127C:YGL244W:YLR418C:YLR055C:YCR020W-B:YDL074C:YBR231C:YGL058W:YLR399C:YDR392W	SWR1:LDB7:ARD1:LEO1:HTZ1:SDS3:SET3:RTG2:SAS2:RTF1:CDC73:SPT8::BRE1:SWC5:RAD6:BDF1:SPT3
1-0-0		6807	nitrogen compound metabolic process	60 out of 118 genes, 50.8%	1258 out of 4753 genes, 26.5%	5.093e-06	YPR164W:YDR226W:YGL127C:YLR398C:YML036W:YDL160C:YNL307C:YLR113W:YGL173C:YPL178W:YOL072W:YLR330W:YKR029C:YDL006W:YGL244W:YNL236W:YHR041C:YLR418C:YDR432W:YKL009W:YNL133C:YOL041C:YMR125W:YLR089C:YOR078W:YJL124C:YGR272C:YLR399C:YGL025C:YIL038C:YAL021C:YGL105W:YJL121C:YHR081W:YIL128W:YDR334W:YBL006C:YOR123C:YOL012C:YJL140W:YDR158W:YIL084C:YMR127C:YPR070W:YGR063C:YLR192C:YCR081W:YIR021W:YER052C:YCR020W…	MMS1:ADK1:SOH1:SKI2:CGI121:DHH1:MCK1:HOG1:KEM1:CBC2:THP1:CHS5:SET3:PTC1:RTF1:SIN4:SRB2:CDC73:NPL3:MRT4:FYV6:NOP12:STO1:ALT1:BUD21:LSM1:EFG1:BDF1:PGD1:NOT3:CCR4:ARC1:RPE1:LRP1:MET18:SWR1:LDB7:LEO1:HTZ1:RPB4:HOM2:SDS3:SAS2:MED1:SPT4:HCR1:SRB8:MRS1:HOM3::SPT8:EDS1:BRE1:SLX5:SWC5:RAD6:CSE2:IES6:SPT3:SAC3
1-0-0		8152	metabolic process	95 out of 118 genes, 80.5%	2657 out of 4753 genes, 55.9%	6.21632e-06	YGL127C:YNL307C:YJL204C:YLR113W:YCL037C:YKR029C:YGL244W:YLR418C:YGR092W:YNL133C:YPR024W:YOL041C:YMR116C:YOR078W:YGR272C:YIL038C:YLR373C:YJL121C:YKL212W:YMR142C:YBL006C:YIL040W:YBR041W:YGR036C:YIL084C:YPR070W:YGR063C:YKL048C:YKL204W:YLR192C:YCR081W:YCR020W-B:YGR188C:YPL262W:YDL074C:YDL013W:YNR010W:YJL179W:YPL268W:YPL106C:YDR226W:YPR164W:YLR398C:YLR087C:YPR131C:YPL084W:YHR013C:YML036W:YLL019C:YDL16…	SOH1:MCK1:RCY1:HOG1:SRO9:SET3:RTF1:CDC73:DBF2:FYV6:YME1:NOP12:ASC1:BUD21:EFG1:NOT3:VID22:RPE1:SAC1:RPL13B:LDB7:APQ12:FAT1:CAX4:SDS3:MED1:SPT4:ELM1:EAP1:HCR1:SRB8::BUB1:FUM1:BRE1:SLX5:CSE2:PFD1:PLC1:SSE1:ADK1:MMS1:SKI2:CSF1:NAT3:BRO1:ARD1:CGI121:KNS1:DHH1:FAB1:KEM1:CBC2:RPL39:EMC6:THP1:CHS5:PTC1:HSV2:SIN4:SRB2:NPL3:MRT4:ALT1:STO1:LSM1:BDF1:PGD1:REG1:CCR4:ARC1:LRP1:MET18:SWR1:LEO1:HTZ1:YDJ1:RPB4:HO…
1-0-0		31327	negative regulation of cellular biosynthetic process	20 out of 118 genes, 16.9%	183 out of 4753 genes, 3.9%	7.43144e-06	YJL080C:YLR113W:YOL012C:YIL084C:YKR029C:YMR127C:YGR063C:YKL204W:YNL236W:YCR081W:YHR041C:YLR055C:YOL081W:YDL074C:YBR231C:YGL058W:YMR116C:YDR028C:YAL021C:YDR392W	SCP160:HOG1:HTZ1:SDS3:SET3:SAS2:SPT4:EAP1:SIN4:SRB8:SRB2:SPT8:IRA2:BRE1:SWC5:RAD6:ASC1:REG1:CCR4:SPT3
1-0-0		9890	negative regulation of biosynthetic process	20 out of 118 genes, 16.9%	184 out of 4753 genes, 3.9%	8.16928e-06	YJL080C:YLR113W:YOL012C:YIL084C:YKR029C:YMR127C:YGR063C:YKL204W:YNL236W:YCR081W:YHR041C:YLR055C:YOL081W:YDL074C:YBR231C:YGL058W:YMR116C:YDR028C:YAL021C:YDR392W	SCP160:HOG1:HTZ1:SDS3:SET3:SAS2:SPT4:EAP1:SIN4:SRB8:SRB2:SPT8:IRA2:BRE1:SWC5:RAD6:ASC1:REG1:CCR4:SPT3
1-0-0		51028	mRNA transport	11 out of 118 genes, 9.3%	49 out of 4753 genes, 1.0%	9.74486e-06	YJR074W:YDR432W:YDL160C:YMR125W:YIL040W:YPL178W:YJL140W:YOL072W:YDL116W:YKL057C:YDR159W	MOG1:NPL3:DHH1:STO1:APQ12:CBC2:RPB4:THP1:NUP84:NUP120:SAC3
1-0-0		9892	negative regulation of metabolic process	22 out of 118 genes, 18.6%	226 out of 4753 genes, 4.8%	1.1137e-05	YJL080C:YLR113W:YOL012C:YIL084C:YKR029C:YMR127C:YGR063C:YKL204W:YNL236W:YCR081W:YHR041C:YLR055C:YGR188C:YOL081W:YDL074C:YBR231C:YGL058W:YMR116C:YEL061C:YDR028C:YAL021C:YDR392W	SCP160:HOG1:HTZ1:SDS3:SET3:SAS2:SPT4:EAP1:SIN4:SRB8:SRB2:SPT8:BUB1:IRA2:BRE1:SWC5:RAD6:ASC1:CIN8:REG1:CCR4:SPT3
1-0-0		6325	chromatin organization	19 out of 118 genes, 16.1%	171 out of 4753 genes, 3.6%	1.36343e-05	YDR334W:YBL006C:YHR013C:YOR123C:YOL012C:YIL084C:YKR029C:YGL252C:YMR127C:YGR063C:YGL244W:YLR418C:YLR055C:YCR020W-B:YDL074C:YBR231C:YGL058W:YLR399C:YDR392W	SWR1:LDB7:ARD1:LEO1:HTZ1:SDS3:SET3:RTG2:SAS2:SPT4:RTF1:CDC73:SPT8::BRE1:SWC5:RAD6:BDF1:SPT3
1-0-0		10605	negative regulation of macromolecule metabolic process	21 out of 118 genes, 17.8%	209 out of 4753 genes, 4.4%	1.39788e-05	YJL080C:YLR113W:YOL012C:YIL084C:YKR029C:YMR127C:YGR063C:YKL204W:YNL236W:YCR081W:YHR041C:YLR055C:YGR188C:YDL074C:YBR231C:YGL058W:YMR116C:YEL061C:YDR028C:YAL021C:YDR392W	SCP160:HOG1:HTZ1:SDS3:SET3:SAS2:SPT4:EAP1:SIN4:SRB8:SRB2:SPT8:BUB1:BRE1:SWC5:RAD6:ASC1:CIN8:REG1:CCR4:SPT3
1-0-0		10558	negative regulation of macromolecule biosynthetic process	19 out of 118 genes, 16.1%	172 out of 4753 genes, 3.6%	1.50163e-05	YJL080C:YLR113W:YOL012C:YIL084C:YKR029C:YMR127C:YGR063C:YKL204W:YNL236W:YCR081W:YHR041C:YLR055C:YDL074C:YBR231C:YGL058W:YMR116C:YDR028C:YAL021C:YDR392W	SCP160:HOG1:HTZ1:SDS3:SET3:SAS2:SPT4:EAP1:SIN4:SRB8:SRB2:SPT8:BRE1:SWC5:RAD6:ASC1:REG1:CCR4:SPT3
1-0-0		31324	negative regulation of cellular metabolic process	20 out of 118 genes, 16.9%	199 out of 4753 genes, 4.2%	3.13387e-05	YJL080C:YLR113W:YOL012C:YIL084C:YKR029C:YMR127C:YGR063C:YKL204W:YNL236W:YCR081W:YHR041C:YLR055C:YOL081W:YDL074C:YBR231C:YGL058W:YMR116C:YDR028C:YAL021C:YDR392W	SCP160:HOG1:HTZ1:SDS3:SET3:SAS2:SPT4:EAP1:SIN4:SRB8:SRB2:SPT8:IRA2:BRE1:SWC5:RAD6:ASC1:REG1:CCR4:SPT3
1-0-0		6368	RNA elongation from RNA polymerase II promoter	9 out of 118 genes, 7.6%	33 out of 4753 genes, 0.7%	3.30658e-05	YGL244W:YBL006C:YLR418C:YCR020W-B:YOR123C:YOL072W:YIL038C:YAL021C:YGR063C	RTF1:LDB7:CDC73::LEO1:THP1:NOT3:CCR4:SPT4
1-0-0		6403	RNA localization	13 out of 118 genes, 11.0%	82 out of 4753 genes, 1.7%	3.9561e-05	YHR081W:YJR074W:YDR432W:YJL080C:YDL160C:YMR125W:YIL040W:YPL178W:YJL140W:YOL072W:YDL116W:YKL057C:YDR159W	LRP1:MOG1:NPL3:SCP160:DHH1:STO1:APQ12:CBC2:RPB4:THP1:NUP84:NUP120:SAC3
1-0-0		6396	RNA processing	21 out of 118 genes, 17.8%	222 out of 4753 genes, 4.7%	4.05646e-05	YHR081W:YDL160C:YGL173C:YPL178W:YJL140W:YOL072W:YDL006W:YGR063C:YLR192C:YIR021W:YHR041C:YDR432W:YKL009W:YOL041C:YMR125W:YOR078W:YGR272C:YJL124C:YIL038C:YAL021C:YDR159W	LRP1:DHH1:KEM1:CBC2:RPB4:THP1:PTC1:SPT4:HCR1:MRS1:SRB2:NPL3:MRT4:NOP12:STO1:BUD21:EFG1:LSM1:NOT3:CCR4:SAC3
1-0-0	x	6354	RNA elongation	9 out of 118 genes, 7.6%	35 out of 4753 genes, 0.7%	5.80601e-05	YGL244W:YBL006C:YLR418C:YCR020W-B:YOR123C:YOL072W:YIL038C:YAL021C:YGR063C	RTF1:LDB7:CDC73::LEO1:THP1:NOT3:CCR4:SPT4
1-0-0		65007	biological regulation	60 out of 118 genes, 50.8%	1339 out of 4753 genes, 28.2%	6.2385e-05	YPL268W:YPR164W:YGL127C:YLR398C:YML036W:YDL160C:YLR113W:YFR019W:YGL173C:YKR029C:YCL037C:YDL006W:YGL244W:YNL236W:YHR041C:YLR418C:YGR092W:YDR432W:YOR073W:YMR116C:YLR399C:YOR026W:YEL061C:YGL025C:YDR028C:YIL038C:YAL021C:YGL105W:YMR142C:YDR334W:YBL006C:YJL080C:YOR123C:YOL012C:YOR070C:YIL084C:YGL252C:YMR127C:YPR070W:YGR063C:YKL048C:YKL204W:YCR081W:YML073C:YCR020W-B:YLR055C:YGR188C:YHR004C:YBR033W:YOL08…	PLC1:MMS1:SOH1:SKI2:CGI121:DHH1:HOG1:FAB1:KEM1:SET3:SRO9:PTC1:RTF1:SIN4:SRB2:CDC73:DBF2:NPL3:SGO1:ASC1:BDF1:BUB3:CIN8:PGD1:REG1:NOT3:CCR4:ARC1:RPL13B:SWR1:LDB7:SCP160:LEO1:HTZ1:GYP1:SDS3:RTG2:SAS2:MED1:SPT4:ELM1:EAP1:SRB8:RPL6A::SPT8:BUB1:NEM1:EDS1:IRA2:BRE1:SLX5:SWC5:RAD6:CSE2:IES6:DIA2:EPS1:SPT3:SAC3
1-0-0		6397	mRNA processing	13 out of 118 genes, 11.0%	86 out of 4753 genes, 1.8%	7.09947e-05	YIR021W:YHR041C:YDR432W:YDL160C:YMR125W:YPL178W:YJL140W:YJL124C:YOL072W:YIL038C:YAL021C:YGR063C:YDR159W	MRS1:SRB2:NPL3:DHH1:STO1:CBC2:RPB4:LSM1:THP1:NOT3:CCR4:SPT4:SAC3
1-0-0		45934	negative regulation of nucleobase, nucleoside, nucleotide and nucleic acid metabolic process	18 out of 118 genes, 15.3%	171 out of 4753 genes, 3.6%	7.69579e-05	YJL080C:YLR113W:YOL012C:YIL084C:YKR029C:YMR127C:YGR063C:YNL236W:YCR081W:YHR041C:YLR055C:YOL081W:YDL074C:YGL058W:YBR231C:YDR028C:YAL021C:YDR392W	SCP160:HOG1:HTZ1:SDS3:SET3:SAS2:SPT4:SIN4:SRB8:SRB2:SPT8:IRA2:BRE1:RAD6:SWC5:REG1:CCR4:SPT3
1-0-0		51172	negative regulation of nitrogen compound metabolic process	18 out of 118 genes, 15.3%	171 out of 4753 genes, 3.6%	7.69579e-05	YJL080C:YLR113W:YOL012C:YIL084C:YKR029C:YMR127C:YGR063C:YNL236W:YCR081W:YHR041C:YLR055C:YOL081W:YDL074C:YGL058W:YBR231C:YDR028C:YAL021C:YDR392W	SCP160:HOG1:HTZ1:SDS3:SET3:SAS2:SPT4:SIN4:SRB8:SRB2:SPT8:IRA2:BRE1:RAD6:SWC5:REG1:CCR4:SPT3
1-0-0		50657	nucleic acid transport	11 out of 118 genes, 9.3%	67 out of 4753 genes, 1.4%	0.000294862	YJR074W:YDR432W:YDL160C:YMR125W:YIL040W:YPL178W:YJL140W:YOL072W:YDL116W:YKL057C:YDR159W	MOG1:NPL3:DHH1:STO1:APQ12:CBC2:RPB4:THP1:NUP84:NUP120:SAC3
1-0-0		50658	RNA transport	11 out of 118 genes, 9.3%	67 out of 4753 genes, 1.4%	0.000294862	YJR074W:YDR432W:YDL160C:YMR125W:YIL040W:YPL178W:YJL140W:YOL072W:YDL116W:YKL057C:YDR159W	MOG1:NPL3:DHH1:STO1:APQ12:CBC2:RPB4:THP1:NUP84:NUP120:SAC3
1-0-0		51236	establishment of RNA localization	11 out of 118 genes, 9.3%	67 out of 4753 genes, 1.4%	0.000294862	YJR074W:YDR432W:YDL160C:YMR125W:YIL040W:YPL178W:YJL140W:YOL072W:YDL116W:YKL057C:YDR159W	MOG1:NPL3:DHH1:STO1:APQ12:CBC2:RPB4:THP1:NUP84:NUP120:SAC3
1-0-0		9057	macromolecule catabolic process	27 out of 118 genes, 22.9%	391 out of 4753 genes, 8.2%	0.000326793	YPR164W:YHR081W:YLR398C:YPL084W:YDL160C:YLL019C:YJL204C:YOL012C:YGL173C:YNL064C:YPL178W:YJL140W:YLR330W:YPR070W:YKL009W:YPR024W:YDL074C:YMR125W:YDL013W:YGL058W:YJL124C:YOR080W:YDR028C:YIL038C:YAL021C:YLR373C:YIL005W	MMS1:LRP1:SKI2:BRO1:DHH1:KNS1:RCY1:HTZ1:KEM1:YDJ1:CBC2:RPB4:CHS5:MED1:MRT4:YME1:BRE1:STO1:SLX5:RAD6:LSM1:DIA2:REG1:NOT3:CCR4:VID22:EPS1
1-0-0		34645	cellular macromolecule biosynthetic process	49 out of 118 genes, 41.5%	1027 out of 4753 genes, 21.6%	0.000341687	YPR164W:YGL127C:YML036W:YDL160C:YLR113W:YJL189W:YOL072W:YKR029C:YCL037C:YGL244W:YNL236W:YHR041C:YLR418C:YDR432W:YLR399C:YGL025C:YIL038C:YAL021C:YGL105W:YMR142C:YIL128W:YDR334W:YBL006C:YOR123C:YOL012C:YBR041W:YGR036C:YJL140W:YIL084C:YMR127C:YPR070W:YGR063C:YKL204W:YLR192C:YCR081W:YER052C:YML073C:YCR020W-B:YLR055C:YBR033W:YDL074C:YDL013W:YBR231C:YBL027W:YGL058W:YNR010W:YEL044W:YDR392W:YDR159W	MMS1:SOH1:CGI121:DHH1:HOG1:RPL39:THP1:SET3:SRO9:RTF1:SIN4:SRB2:CDC73:NPL3:BDF1:PGD1:NOT3:CCR4:ARC1:RPL13B:MET18:SWR1:LDB7:LEO1:HTZ1:FAT1:CAX4:RPB4:SDS3:SAS2:MED1:SPT4:EAP1:HCR1:SRB8:HOM3:RPL6A::SPT8:EDS1:BRE1:SLX5:SWC5:RPL19B:RAD6:CSE2:IES6:SPT3:SAC3
1-0-0		9059	macromolecule biosynthetic process	49 out of 118 genes, 41.5%	1032 out of 4753 genes, 21.7%	0.000398488	YPR164W:YGL127C:YML036W:YDL160C:YLR113W:YJL189W:YOL072W:YKR029C:YCL037C:YGL244W:YNL236W:YHR041C:YLR418C:YDR432W:YLR399C:YGL025C:YIL038C:YAL021C:YGL105W:YMR142C:YIL128W:YDR334W:YBL006C:YOR123C:YOL012C:YBR041W:YGR036C:YJL140W:YIL084C:YMR127C:YPR070W:YGR063C:YKL204W:YLR192C:YCR081W:YER052C:YML073C:YCR020W-B:YLR055C:YBR033W:YDL074C:YDL013W:YBR231C:YBL027W:YGL058W:YNR010W:YEL044W:YDR392W:YDR159W	MMS1:SOH1:CGI121:DHH1:HOG1:RPL39:THP1:SET3:SRO9:RTF1:SIN4:SRB2:CDC73:NPL3:BDF1:PGD1:NOT3:CCR4:ARC1:RPL13B:MET18:SWR1:LDB7:LEO1:HTZ1:FAT1:CAX4:RPB4:SDS3:SAS2:MED1:SPT4:EAP1:HCR1:SRB8:HOM3:RPL6A::SPT8:EDS1:BRE1:SLX5:SWC5:RPL19B:RAD6:CSE2:IES6:SPT3:SAC3
1-0-0		44265	cellular macromolecule catabolic process	26 out of 118 genes, 22.0%	372 out of 4753 genes, 7.8%	0.000439059	YPR164W:YHR081W:YLR398C:YPL084W:YDL160C:YLL019C:YJL204C:YOL012C:YGL173C:YNL064C:YPL178W:YJL140W:YPR070W:YKL009W:YPR024W:YDL074C:YMR125W:YDL013W:YGL058W:YJL124C:YOR080W:YDR028C:YIL038C:YAL021C:YLR373C:YIL005W	MMS1:LRP1:SKI2:BRO1:DHH1:KNS1:RCY1:HTZ1:KEM1:YDJ1:CBC2:RPB4:MED1:MRT4:YME1:BRE1:STO1:SLX5:RAD6:LSM1:DIA2:REG1:NOT3:CCR4:VID22:EPS1
1-0-0		10629	negative regulation of gene expression	16 out of 118 genes, 13.6%	156 out of 4753 genes, 3.3%	0.000581811	YJL080C:YLR113W:YOL012C:YIL084C:YKR029C:YMR127C:YGR063C:YNL236W:YCR081W:YHR041C:YLR055C:YDL074C:YGL058W:YBR231C:YDR028C:YDR392W	SCP160:HOG1:HTZ1:SDS3:SET3:SAS2:SPT4:SIN4:SRB8:SRB2:SPT8:BRE1:RAD6:SWC5:REG1:SPT3
1-0-0		16481	negative regulation of transcription	16 out of 118 genes, 13.6%	156 out of 4753 genes, 3.3%	0.000581811	YJL080C:YLR113W:YOL012C:YIL084C:YKR029C:YMR127C:YGR063C:YNL236W:YCR081W:YHR041C:YLR055C:YDL074C:YGL058W:YBR231C:YDR028C:YDR392W	SCP160:HOG1:HTZ1:SDS3:SET3:SAS2:SPT4:SIN4:SRB8:SRB2:SPT8:BRE1:RAD6:SWC5:REG1:SPT3
1-0-0	x	50000	chromosome localization	4 out of 118 genes, 3.4%	5 out of 4753 genes, 0.1%	0.000949761	YGR188C:YDL116W:YOR073W:YKL057C	BUB1:NUP84:SGO1:NUP120
1-0-0		16569	covalent chromatin modification	11 out of 118 genes, 9.3%	76 out of 4753 genes, 1.6%	0.0010884	YGL244W:YLR418C:YHR013C:YLR055C:YOR123C:YDL074C:YGL058W:YKR029C:YIL084C:YMR127C:YDR392W	RTF1:CDC73:ARD1:SPT8:LEO1:BRE1:RAD6:SET3:SDS3:SAS2:SPT3
1-0-0		16570	histone modification	11 out of 118 genes, 9.3%	76 out of 4753 genes, 1.6%	0.0010884	YGL244W:YLR418C:YHR013C:YLR055C:YOR123C:YDL074C:YGL058W:YKR029C:YIL084C:YMR127C:YDR392W	RTF1:CDC73:ARD1:SPT8:LEO1:BRE1:RAD6:SET3:SDS3:SAS2:SPT3
1-0-0		22613	ribonucleoprotein complex biogenesis	15 out of 118 genes, 12.7%	154 out of 4753 genes, 3.2%	0.00249662	YLR192C:YHR081W:YML073C:YDR432W:YKL009W:YDL160C:YOL041C:YGL173C:YOR078W:YJL140W:YOR080W:YGR272C:YDL116W:YKL057C:YDR159W	HCR1:LRP1:RPL6A:NPL3:MRT4:DHH1:NOP12:KEM1:BUD21:RPB4:DIA2:EFG1:NUP84:NUP120:SAC3
1-0-0		15931	nucleobase, nucleoside, nucleotide and nucleic acid transport	11 out of 118 genes, 9.3%	85 out of 4753 genes, 1.8%	0.00335808	YJR074W:YDR432W:YDL160C:YMR125W:YIL040W:YPL178W:YJL140W:YOL072W:YDL116W:YKL057C:YDR159W	MOG1:NPL3:DHH1:STO1:APQ12:CBC2:RPB4:THP1:NUP84:NUP120:SAC3
1-0-0		34621	cellular macromolecular complex subunit organization	18 out of 118 genes, 15.3%	232 out of 4753 genes, 4.9%	0.00678083	YDR334W:YBL006C:YMR060C:YDL160C:YOL012C:YJL140W:YMR127C:YKL057C:YML073C:YDR432W:YCR020W-B:YKL009W:YBR231C:YOR080W:YJL124C:YEL061C:YDL116W:YJL179W	SWR1:LDB7:SAM37:DHH1:HTZ1:RPB4:SAS2:NUP120:RPL6A:NPL3::MRT4:SWC5:DIA2:LSM1:CIN8:NUP84:PFD1
1-0-0	x	10390	histone monoubiquitination	3 out of 118 genes, 2.5%	3 out of 4753 genes, 0.1%	0.00799947	YGL244W:YGL058W:YDL074C	RTF1:RAD6:BRE1
1-0-0		43933	macromolecular complex subunit organization	20 out of 118 genes, 16.9%	282 out of 4753 genes, 5.9%	0.00816513	YDR334W:YBL006C:YMR060C:YDL160C:YOL012C:YJL140W:YMR127C:YKL057C:YGL244W:YML073C:YDR432W:YCR020W-B:YKL009W:YBR231C:YOR080W:YJL124C:YEL061C:YOR026W:YDL116W:YJL179W	SWR1:LDB7:SAM37:DHH1:HTZ1:RPB4:SAS2:NUP120:RTF1:RPL6A:NPL3::MRT4:SWC5:DIA2:LSM1:CIN8:BUB3:NUP84:PFD1
1-0-0		45892	negative regulation of transcription, DNA-dependent	13 out of 118 genes, 11.0%	135 out of 4753 genes, 2.8%	0.012798	YCR081W:YNL236W:YHR041C:YLR055C:YJL080C:YLR113W:YDL074C:YOL012C:YGL058W:YIL084C:YMR127C:YDR028C:YGR063C	SRB8:SIN4:SRB2:SPT8:SCP160:HOG1:BRE1:HTZ1:RAD6:SDS3:SAS2:REG1:SPT4
1-0-0		51253	negative regulation of RNA metabolic process	13 out of 118 genes, 11.0%	135 out of 4753 genes, 2.8%	0.012798	YCR081W:YNL236W:YHR041C:YLR055C:YJL080C:YLR113W:YDL074C:YOL012C:YGL058W:YIL084C:YMR127C:YDR028C:YGR063C	SRB8:SIN4:SRB2:SPT8:SCP160:HOG1:BRE1:HTZ1:RAD6:SDS3:SAS2:REG1:SPT4
1-0-0		33036	macromolecule localization	28 out of 118 genes, 23.7%	502 out of 4753 genes, 10.6%	0.0131892	YPL268W:YHR081W:YJR074W:YKL073W:YER083C:YMR060C:YPL084W:YPR139C:YJL080C:YDL160C:YJL204C:YIL040W:YBR041W:YNL064C:YPL178W:YJL140W:YOL072W:YLR330W:YKL057C:YDR432W:YGR188C:YOR073W:YMR125W:YLR268W:YDL116W:YLR373C:YIL005W:YDR159W	PLC1:LRP1:MOG1:LHS1:GET2:SAM37:BRO1:VPS66:SCP160:DHH1:RCY1:APQ12:FAT1:YDJ1:CBC2:RPB4:THP1:CHS5:NUP120:NPL3:BUB1:SGO1:STO1:SEC22:NUP84:VID22:EPS1:SAC3
1-0-0		42254	ribosome biogenesis	13 out of 118 genes, 11.0%	137 out of 4753 genes, 2.9%	0.0149925	YLR192C:YHR081W:YML073C:YDR432W:YKL009W:YOL041C:YGL173C:YOR078W:YOR080W:YGR272C:YDL116W:YKL057C:YDR159W	HCR1:LRP1:RPL6A:NPL3:MRT4:NOP12:KEM1:BUD21:DIA2:EFG1:NUP84:NUP120:SAC3
1-0-0		6464	protein modification process	27 out of 118 genes, 22.9%	478 out of 4753 genes, 10.1%	0.0152522	YPR131C:YHR013C:YPL084W:YOR123C:YLL019C:YNL307C:YLR113W:YBR041W:YGR036C:YIL084C:YKR029C:YMR127C:YDL006W:YKL048C:YBR094W:YGL244W:YLR418C:YGR092W:YLR055C:YGR188C:YDL074C:YDL013W:YMR116C:YGL058W:YOR080W:YIL038C:YDR392W	NAT3:ARD1:BRO1:LEO1:KNS1:MCK1:HOG1:FAT1:CAX4:SDS3:SET3:SAS2:PTC1:ELM1:PBY1:RTF1:CDC73:DBF2:SPT8:BUB1:BRE1:SLX5:ASC1:RAD6:DIA2:NOT3:SPT3
1-0-0	x	6406	mRNA export from nucleus	7 out of 118 genes, 5.9%	38 out of 4753 genes, 0.8%	0.017382	YJL140W:YOL072W:YDR432W:YDL116W:YKL057C:YIL040W:YDR159W	RPB4:THP1:NPL3:NUP84:NUP120:APQ12:SAC3
1-0-0	x	10525	regulation of transposition, RNA-mediated	7 out of 118 genes, 5.9%	38 out of 4753 genes, 0.8%	0.017382	YGL244W:YMR116C:YNR010W:YPR164W:YGL127C:YLR418C:YOR123C	RTF1:ASC1:CSE2:MMS1:SOH1:CDC73:LEO1
1-0-0		10526	negative regulation of transposition, RNA-mediated	7 out of 118 genes, 5.9%	38 out of 4753 genes, 0.8%	0.017382	YGL244W:YMR116C:YNR010W:YPR164W:YGL127C:YLR418C:YOR123C	RTF1:ASC1:CSE2:MMS1:SOH1:CDC73:LEO1
1-0-0		10528	regulation of transposition	7 out of 118 genes, 5.9%	38 out of 4753 genes, 0.8%	0.017382	YGL244W:YMR116C:YNR010W:YPR164W:YGL127C:YLR418C:YOR123C	RTF1:ASC1:CSE2:MMS1:SOH1:CDC73:LEO1
1-0-0		10529	negative regulation of transposition	7 out of 118 genes, 5.9%	38 out of 4753 genes, 0.8%	0.017382	YGL244W:YMR116C:YNR010W:YPR164W:YGL127C:YLR418C:YOR123C	RTF1:ASC1:CSE2:MMS1:SOH1:CDC73:LEO1
1-0-0		43687	post-translational protein modification	22 out of 118 genes, 18.6%	350 out of 4753 genes, 7.4%	0.0195675	YHR013C:YPL084W:YOR123C:YLL019C:YNL307C:YLR113W:YIL084C:YKR029C:YMR127C:YDL006W:YKL048C:YGL244W:YLR418C:YGR092W:YLR055C:YGR188C:YDL074C:YDL013W:YGL058W:YOR080W:YIL038C:YDR392W	ARD1:BRO1:LEO1:KNS1:MCK1:HOG1:SDS3:SET3:SAS2:PTC1:ELM1:RTF1:CDC73:DBF2:SPT8:BUB1:BRE1:SLX5:RAD6:DIA2:NOT3:SPT3
1-0-0	x	288	nuclear-transcribed mRNA catabolic process, deadenylation-dependent decay	6 out of 118 genes, 5.1%	27 out of 4753 genes, 0.6%	0.0213501	YJL140W:YJL124C:YLR398C:YIL038C:YAL021C:YDL160C	RPB4:LSM1:SKI2:NOT3:CCR4:DHH1
1-0-0		44249	cellular biosynthetic process	54 out of 118 genes, 45.8%	1354 out of 4753 genes, 28.5%	0.0213672	YPL268W:YPR164W:YDR226W:YGL127C:YML036W:YDL160C:YLR113W:YJL189W:YOL072W:YCL037C:YKR029C:YGL244W:YNL236W:YHR041C:YLR418C:YDR432W:YLR089C:YLR399C:YGL025C:YIL038C:YAL021C:YGL105W:YJL121C:YMR142C:YIL128W:YDR334W:YBL006C:YOR123C:YOL012C:YBR041W:YGR036C:YJL140W:YDR158W:YIL084C:YMR127C:YPR070W:YGR063C:YKL204W:YLR192C:YCR081W:YER052C:YML073C:YCR020W-B:YLR055C:YBR033W:YDL074C:YDL013W:YBR231C:YBL027W:YGL05…	PLC1:MMS1:ADK1:SOH1:CGI121:DHH1:HOG1:RPL39:THP1:SRO9:SET3:RTF1:SIN4:SRB2:CDC73:NPL3:ALT1:BDF1:PGD1:NOT3:CCR4:ARC1:RPE1:RPL13B:MET18:SWR1:LDB7:LEO1:HTZ1:FAT1:CAX4:RPB4:HOM2:SDS3:SAS2:MED1:SPT4:EAP1:HCR1:SRB8:HOM3:RPL6A::SPT8:EDS1:BRE1:SLX5:SWC5:RPL19B:RAD6:CSE2:IES6:SPT3:SAC3
1-0-0		44248	cellular catabolic process	30 out of 118 genes, 25.4%	581 out of 4753 genes, 12.2%	0.0280674	YPL268W:YPR164W:YHR081W:YLR398C:YPL084W:YDL160C:YLL019C:YJL204C:YOL012C:YGL173C:YNL064C:YPL178W:YJL140W:YPR070W:YGR223C:YKL009W:YPR024W:YPL262W:YDL074C:YMR125W:YLR089C:YDL013W:YGL058W:YJL124C:YOR080W:YDR028C:YIL038C:YAL021C:YLR373C:YIL005W	PLC1:MMS1:LRP1:SKI2:BRO1:DHH1:KNS1:RCY1:HTZ1:KEM1:YDJ1:CBC2:RPB4:MED1:HSV2:MRT4:YME1:FUM1:BRE1:STO1:ALT1:SLX5:RAD6:LSM1:DIA2:REG1:NOT3:CCR4:VID22:EPS1
1-0-0	x	6998	nuclear envelope organization	3 out of 118 genes, 2.5%	4 out of 4753 genes, 0.1%	0.0314169	YHR004C:YDL116W:YIL040W	NEM1:NUP84:APQ12
1-0-0	x	16574	histone ubiquitination	3 out of 118 genes, 2.5%	4 out of 4753 genes, 0.1%	0.0314169	YGL244W:YGL058W:YDL074C	RTF1:RAD6:BRE1
1-0-0		9058	biosynthetic process	54 out of 118 genes, 45.8%	1380 out of 4753 genes, 29.0%	0.0378942	YPL268W:YPR164W:YDR226W:YGL127C:YML036W:YDL160C:YLR113W:YJL189W:YOL072W:YCL037C:YKR029C:YGL244W:YNL236W:YHR041C:YLR418C:YDR432W:YLR089C:YLR399C:YGL025C:YIL038C:YAL021C:YGL105W:YJL121C:YMR142C:YIL128W:YDR334W:YBL006C:YOR123C:YOL012C:YBR041W:YGR036C:YJL140W:YDR158W:YIL084C:YMR127C:YPR070W:YGR063C:YKL204W:YLR192C:YCR081W:YER052C:YML073C:YCR020W-B:YLR055C:YBR033W:YDL074C:YDL013W:YBR231C:YBL027W:YGL05…	PLC1:MMS1:ADK1:SOH1:CGI121:DHH1:HOG1:RPL39:THP1:SRO9:SET3:RTF1:SIN4:SRB2:CDC73:NPL3:ALT1:BDF1:PGD1:NOT3:CCR4:ARC1:RPE1:RPL13B:MET18:SWR1:LDB7:LEO1:HTZ1:FAT1:CAX4:RPB4:HOM2:SDS3:SAS2:MED1:SPT4:EAP1:HCR1:SRB8:HOM3:RPL6A::SPT8:EDS1:BRE1:SLX5:SWC5:RPL19B:RAD6:CSE2:IES6:SPT3:SAC3
1-0-0		44085	cellular component biogenesis	25 out of 118 genes, 21.2%	448 out of 4753 genes, 9.4%	0.0395734	YHR081W:YBL006C:YMR060C:YDL160C:YOL012C:YGL173C:YJL140W:YCR002C:YLR330W:YKL057C:YLR192C:YGL244W:YML073C:YDR432W:YKL009W:YOL041C:YOR078W:YJL124C:YOR080W:YGR272C:YEL061C:YOR026W:YDL116W:YJL179W:YDR159W	LRP1:LDB7:SAM37:DHH1:HTZ1:KEM1:RPB4:CDC10:CHS5:NUP120:HCR1:RTF1:RPL6A:NPL3:MRT4:NOP12:BUD21:LSM1:DIA2:EFG1:CIN8:BUB3:NUP84:PFD1:SAC3
1-0-0		7049	cell cycle	23 out of 118 genes, 19.5%	399 out of 4753 genes, 8.4%	0.0495753	YGL127C:YJL080C:YNL307C:YGL173C:YOL072W:YLR330W:YCR002C:YKR029C:YKL048C:YGR092W:YCR020W-B:YGR188C:YOR073W:YDL074C:YGL058W:YNR010W:YGR272C:YOR080W:YLR399C:YOR026W:YEL061C:YAL021C:YDR159W	SOH1:SCP160:MCK1:KEM1:THP1:CHS5:CDC10:SET3:ELM1:DBF2::BUB1:SGO1:BRE1:RAD6:CSE2:EFG1:DIA2:BDF1:BUB3:CIN8:CCR4:SAC3
1-0-0		9056	catabolic process	32 out of 118 genes, 27.1%	661 out of 4753 genes, 13.9%	0.052593	YPL268W:YPR164W:YLR398C:YPL084W:YDL160C:YLL019C:YJL204C:YGL173C:YPL178W:YLR330W:YGR223C:YKL009W:YPR024W:YMR125W:YLR089C:YJL124C:YDR028C:YIL038C:YAL021C:YLR373C:YJL121C:YHR081W:YOL012C:YNL064C:YJL140W:YPR070W:YPL262W:YDL074C:YDL013W:YGL058W:YOR080W:YIL005W	PLC1:MMS1:SKI2:BRO1:DHH1:KNS1:RCY1:KEM1:CBC2:CHS5:HSV2:MRT4:YME1:STO1:ALT1:LSM1:REG1:NOT3:CCR4:VID22:RPE1:LRP1:HTZ1:YDJ1:RPB4:MED1:FUM1:BRE1:SLX5:RAD6:DIA2:EPS1
1-0-0	x	31124	mRNA 3'-end processing	5 out of 118 genes, 4.2%	20 out of 4753 genes, 0.4%	0.0534186	YJL140W:YOL072W:YIL038C:YAL021C:YDR159W	RPB4:THP1:NOT3:CCR4:SAC3
1-0-0	x	43044	ATP-dependent chromatin remodeling	5 out of 118 genes, 4.2%	20 out of 4753 genes, 0.4%	0.0534186	YBR231C:YDR334W:YLR399C:YBL006C:YMR127C	SWC5:SWR1:BDF1:LDB7:SAS2
1-0-0		16072	rRNA metabolic process	9 out of 118 genes, 7.6%	83 out of 4753 genes, 1.7%	0.0993616	YLR192C:YPR164W:YHR081W:YDR432W:YKL009W:YOL041C:YGL173C:YOR078W:YGR272C	HCR1:MMS1:LRP1:NPL3:MRT4:NOP12:KEM1:BUD21:EFG1
1-0-1	x	22613	ribonucleoprotein complex biogenesis	18 out of 126 genes, 14.3%	154 out of 4753 genes, 3.2%	2.54437e-05	YER002W:YNL067W:YDL083C:YDR083W:YGL136C:YNL227C:YKL143W:YKL074C:YGR159C:YHL033C:YOR293W:YBL072C:YLR048W:YPL193W:YOR001W:YMR143W:YGR214W:YMR216C	NOP16:RPL9B:RPS16B:RRP8:MRM2:JJJ1:LTV1:MUD2:NSR1:RPL8A:RPS10A:RPS8A:RPS0B:RSA1:RRP6:RPS16A:RPS0A:SKY1
1-0-1	x	42254	ribosome biogenesis	16 out of 126 genes, 12.7%	137 out of 4753 genes, 2.9%	0.000149505	YER002W:YNL067W:YLR048W:YPL193W:YDL083C:YDR083W:YOR001W:YGL136C:YNL227C:YMR143W:YKL143W:YGR214W:YGR159C:YHL033C:YOR293W:YBL072C	NOP16:RPL9B:RPS0B:RSA1:RPS16B:RRP8:RRP6:MRM2:JJJ1:RPS16A:LTV1:RPS0A:NSR1:RPL8A:RPS10A:RPS8A
1-0-1	x	6364	rRNA processing	10 out of 126 genes, 7.9%	74 out of 4753 genes, 1.6%	0.00733321	YER002W:YLR048W:YDL083C:YDR083W:YOR001W:YGL136C:YMR143W:YGR214W:YGR159C:YBL072C	NOP16:RPS0B:RPS16B:RRP8:RRP6:MRM2:RPS16A:RPS0A:NSR1:RPS8A
1-0-1		16072	rRNA metabolic process	10 out of 126 genes, 7.9%	83 out of 4753 genes, 1.7%	0.0203568	YER002W:YLR048W:YDL083C:YDR083W:YOR001W:YGL136C:YMR143W:YGR214W:YGR159C:YBL072C	NOP16:RPS0B:RPS16B:RRP8:RRP6:MRM2:RPS16A:RPS0A:NSR1:RPS8A
1-0-1	x	6417	regulation of translation	12 out of 126 genes, 9.5%	130 out of 4753 genes, 2.7%	0.0510131	YLR048W:YPL226W:YDL083C:YGR214W:YDL082W:YGR240C:YBR031W:YJL177W:YHL033C:YBL072C:YIL133C:YMR012W	RPS0B:NEW1:RPS16B:RPS0A:RPL13A:PFK1:RPL4A:RPL17B:RPL8A:RPS8A:RPL16A:CLU1
1-0-1		34470	ncRNA processing	12 out of 126 genes, 9.5%	134 out of 4753 genes, 2.8%	0.0682594	YER002W:YLR048W:YDL083C:YDR083W:YOR001W:YMR023C:YGL136C:YMR143W:YFL001W:YGR214W:YGR159C:YBL072C	NOP16:RPS0B:RPS16B:RRP8:RRP6:MSS1:MRM2:RPS16A:DEG1:RPS0A:NSR1:RPS8A
1-0-1		6396	RNA processing	16 out of 126 genes, 12.7%	222 out of 4753 genes, 4.7%	0.0740525	YER002W:YPR045C:YLR048W:YDL083C:YDR083W:YOR001W:YMR023C:YGL136C:YMR143W:YIR009W:YFL001W:YKL074C:YGR214W:YGR159C:YBL072C:YMR216C	NOP16:YPR045C:RPS0B:RPS16B:RRP8:RRP6:MSS1:MRM2:RPS16A:MSL1:DEG1:MUD2:RPS0A:NSR1:RPS8A:SKY1
1-0-1	x	22618	ribonucleoprotein complex assembly	7 out of 126 genes, 5.6%	47 out of 4753 genes, 1.0%	0.0757396	YNL067W:YGR214W:YLR048W:YPL193W:YGR159C:YMR216C:YKL074C	RPL9B:RPS0A:RPS0B:RSA1:NSR1:SKY1:MUD2
1-0-1		10608	posttranscriptional regulation of gene expression	12 out of 126 genes, 9.5%	138 out of 4753 genes, 2.9%	0.0902778	YLR048W:YPL226W:YDL083C:YGR214W:YDL082W:YGR240C:YBR031W:YJL177W:YHL033C:YBL072C:YIL133C:YMR012W	RPS0B:NEW1:RPS16B:RPS0A:RPL13A:PFK1:RPL4A:RPL17B:RPL8A:RPS8A:RPL16A:CLU1
1-0-3		9987	cellular process	127 out of 140 genes, 90.7%	3395 out of 4753 genes, 71.4%	2.65546e-06	YIL049W:YDR495C:YNL079C:YKR072C:YCR009C:YHL020C:YKL207W:YOR036W:YIL041W:YIL056W:YML097C:YIL006W:YCL045C:YKR001C:YMR077C:YPL180W:YOR014W:YLR451W:YMR207C:YPR133W-A:YOR221C:YFL025C:YDL119C:YGL043W:YDL020C:YFL014W:YNL201C:YAL044C:YLR185W:YAL026C:YJR060W:YLR110C:YLR423C:YJR040W:YDL047W:YIL027C:YMR153W:YOR189W:YBR077C:YGR229C:YCR044C:YPR065W:YGL013C:YHR167W:YNR033W:YIL050W:YDL066W:YHR073W:YPR020W:YLR37…	DFG10:VPS3:TPM1:SIS2:RVS161:OPI1:AIM27:PEP12:GVP36:VHR1:VPS9:YIA6:EMC1:VPS1:VPS20:TCO89:RTS1:LEU3:HFA1::MCT1:BST1:YDL119C:DST1:RPN4:HSP12:PSY2:GCV3:RPL37A:DRS2:CBF1:CCW12:ATG17:GEF1:SIT4:KRE27:NUP53:IES4:SLM4:SMI1:PER1:ROX1:PDR1:THP2:ABZ1:PCL7:IDP1:OSH3:ATP20:SUR4:NHP10:SPO22:NUT1:TOP1:SKI7:SSN3:CAP1:RPL21A:ARP1:WHI3:MEI5:YMR099C:CKA2:VAN1:YBR139W:ROM2:SSD1:VPH1:SAP30:LAT1:NGG1:ACB1:RHR2:TPS1:PHO…
1-0-3		44260	cellular macromolecule metabolic process	83 out of 140 genes, 59.3%	1850 out of 4753 genes, 38.9%	0.000224068	YIL049W:YHL020C:YKL207W:YIL056W:YML097C:YCL045C:YMR077C:YOR014W:YLR451W:YFL025C:YGL043W:YDL020C:YFL014W:YAL044C:YLR185W:YJR060W:YDL047W:YIL027C:YGR229C:YCR044C:YPR065W:YHR167W:YGL013C:YNR033W:YIL050W:YDL066W:YDL002C:YLR372W:YGL151W:YOL006C:YOR076C:YPL042C:YBR191W:YPL121C:YML115C:YOR061W:YMR263W:YDR176W:YGR037C:YBR126C:YJL117W:YOR198C:YNL162W:YMR247C:YJR066W:YNL147W:YIL018W:YNL080C:YJL165C:YLR278C…	DFG10:OPI1:AIM27:VHR1:VPS9:EMC1:VPS20:RTS1:LEU3:BST1:DST1:RPN4:HSP12:GCV3:RPL37A:CBF1:SIT4:KRE27:SMI1:PER1:ROX1:THP2:PDR1:ABZ1:PCL7:IDP1:NHP10:SUR4:NUT1:TOP1:SKI7:SSN3:RPL21A:MEI5:VAN1:CKA2:SAP30:NGG1:ACB1:TPS1:PHO86:BFR1:RPL42A:RKR1:TOR1:LSM7:RPL2B:EOS1:HAL5:YLR278C:SDS23:ELF1:HOC1:RPN10:MDS3:RPS4A:OST6:VID28:VTS1::MNN10:FMC1:NAS2:SAK1:MUP1:TRM9:SHE4:PKP1:THO1:GIM3:CWH41:BSD2:NAM7:CKB2:RPL34B:DE…
1-0-3		43170	macromolecule metabolic process	85 out of 140 genes, 60.7%	1920 out of 4753 genes, 40.4%	0.000248579	YIL049W:YHL020C:YKL207W:YIL056W:YML097C:YCL045C:YMR077C:YOR014W:YLR451W:YFL025C:YGL043W:YDL020C:YFL014W:YAL044C:YLR185W:YJR060W:YDL047W:YIL027C:YGR229C:YCR044C:YPR065W:YHR167W:YGL013C:YNR033W:YIL050W:YDL066W:YDL002C:YLR372W:YGL151W:YOL006C:YOR076C:YPL042C:YBR191W:YPL121C:YML115C:YOR061W:YBR139W:YMR263W:YDR176W:YGR037C:YBR126C:YJL117W:YOR198C:YNL162W:YMR247C:YJR066W:YNL147W:YIL018W:YNL080C:YJL165C…	DFG10:OPI1:AIM27:VHR1:VPS9:EMC1:VPS20:RTS1:LEU3:BST1:DST1:RPN4:HSP12:GCV3:RPL37A:CBF1:SIT4:KRE27:SMI1:PER1:ROX1:THP2:PDR1:ABZ1:PCL7:IDP1:NHP10:SUR4:NUT1:TOP1:SKI7:SSN3:RPL21A:MEI5:VAN1:CKA2:YBR139W:SAP30:NGG1:ACB1:TPS1:PHO86:BFR1:RPL42A:RKR1:TOR1:LSM7:RPL2B:EOS1:HAL5:YLR278C:SDS23:ELF1:HOC1:RPN10:MDS3:RPS4A:OST6:VID28:VTS1::MNN10:FMC1:NAS2:SAK1:MUP1:TRM9:SHE4:PKP1:THO1:GIM3:CWH41:BSD2:NAM7:CKB2:R…
1-0-3		65007	biological regulation	66 out of 140 genes, 47.1%	1339 out of 4753 genes, 28.2%	0.000410442	YIL049W:YDR495C:YNL079C:YKR072C:YCR009C:YHL020C:YIL056W:YKR001C:YMR077C:YPL180W:YOR014W:YLR451W:YDR026C:YFL025C:YGL043W:YDL020C:YJR060W:YLR423C:YJR040W:YDL047W:YBR077C:YGR229C:YCR044C:YPR065W:YHR167W:YGL013C:YHL029C:YIL050W:YHR073W:YDL002C:YGL151W:YOL006C:YOR076C:YPL042C:YKL007W:YNL197C:YHR129C:YML115C:YOR061W:YLR371W:YMR263W:YOR270C:YDR176W:YOR198C:YMR247C:YJR066W:YBR036C:YJL165C:YLR278C:YKL160W…	DFG10:VPS3:TPM1:SIS2:RVS161:OPI1:VHR1:VPS1:VPS20:TCO89:RTS1:LEU3:YDR026C:BST1:DST1:RPN4:CBF1:ATG17:GEF1:SIT4:SLM4:SMI1:PER1:ROX1:THP2:PDR1:OCA5:PCL7:OSH3:NHP10:NUT1:TOP1:SKI7:SSN3:CAP1:WHI3:ARP1:VAN1:CKA2:ROM2:SAP30:VPH1:NGG1:BFR1:RKR1:TOR1:CSG2:HAL5:YLR278C:ELF1:CAP2:RPN10:MDS3:RPS4A:VTS1:VID28:WHI2:GCS1:PKP1:GIM3:NAM7:CKB2:DEP1:GAS1:CKB1:RPS24A
1-0-3	x	42493	response to drug	15 out of 140 genes, 10.7%	119 out of 4753 genes, 2.5%	0.000796548	YGL013C:YIL017C:YIL077C:YJR060W:YBR036C:YIL018W:YIL029C:YAL012W:YIL098C:YDR293C:YDR176W:YBR077C:YIL053W:YBR126C:YNL201C	PDR1:VID28:YIL077C:CBF1:CSG2:RPL2B:YIL029C:CYS3:FMC1:SSD1:NGG1:SLM4:RHR2:TPS1:PSY2
1-0-3		44238	primary metabolic process	97 out of 140 genes, 69.3%	2408 out of 4753 genes, 50.7%	0.00151823	YIL049W:YKR072C:YHL020C:YKL207W:YIL056W:YML097C:YCL045C:YMR077C:YPL180W:YOR014W:YLR451W:YMR207C:YOR221C:YFL025C:YGL043W:YDL020C:YFL014W:YAL044C:YLR185W:YAL026C:YJR060W:YDL047W:YIL027C:YGR229C:YCR044C:YPR065W:YHR167W:YGL013C:YNR033W:YIL050W:YDL066W:YHR073W:YPR020W:YLR372W:YDL002C:YGL151W:YOL006C:YOR076C:YPL042C:YBR191W:YPL121C:YMR099C:YOR061W:YML115C:YBR139W:YOR270C:YMR263W:YDR176W:YGR037C:YIL053W…	DFG10:SIS2:OPI1:AIM27:VHR1:VPS9:EMC1:VPS20:TCO89:RTS1:LEU3:HFA1:MCT1:BST1:DST1:RPN4:HSP12:GCV3:RPL37A:DRS2:CBF1:SIT4:KRE27:SMI1:PER1:ROX1:THP2:PDR1:ABZ1:PCL7:IDP1:OSH3:ATP20:SUR4:NHP10:NUT1:TOP1:SKI7:SSN3:RPL21A:MEI5:YMR099C:CKA2:VAN1:YBR139W:VPH1:SAP30:NGG1:ACB1:RHR2:TPS1:PHO86:RPL42A:BFR1:TOR1:RKR1:LSM7:RPL2B:CSG2:HTD2:EOS1:YLR278C:HAL5:SDS23:ELF1:HOC1:RPN10:MDS3:RPS4A:OST6:VID28:VTS1::MNN10:FM…
1-0-3		44237	cellular metabolic process	99 out of 140 genes, 70.7%	2489 out of 4753 genes, 52.4%	0.00185467	YIL049W:YKR072C:YHL020C:YKL207W:YOR036W:YIL056W:YML097C:YCL045C:YMR077C:YPL180W:YOR014W:YLR451W:YMR207C:YOR221C:YFL025C:YGL043W:YDL020C:YFL014W:YAL044C:YLR185W:YAL026C:YJR060W:YLR423C:YDL047W:YIL027C:YBR077C:YGR229C:YCR044C:YPR065W:YHR167W:YGL013C:YNR033W:YIL050W:YDL066W:YPR020W:YLR372W:YDL002C:YGL151W:YOL006C:YOR076C:YPL042C:YBR191W:YPL121C:YMR099C:YOR061W:YML115C:YBR139W:YOR270C:YMR263W:YNL071W…	DFG10:SIS2:OPI1:AIM27:PEP12:VHR1:VPS9:EMC1:VPS20:TCO89:RTS1:LEU3:HFA1:MCT1:BST1:DST1:RPN4:HSP12:GCV3:RPL37A:DRS2:CBF1:ATG17:SIT4:KRE27:SLM4:SMI1:PER1:ROX1:THP2:PDR1:ABZ1:PCL7:IDP1:ATP20:SUR4:NHP10:NUT1:TOP1:SKI7:SSN3:RPL21A:MEI5:YMR099C:CKA2:VAN1:YBR139W:VPH1:SAP30:LAT1:NGG1:ACB1:RHR2:TPS1:PHO86:RPL42A:BFR1:TOR1:RKR1:LSM7:RPL2B:CSG2:HTD2:EOS1:YLR278C:HAL5:SDS23:ELF1:HOC1:RPN10:MDS3:RPS4A:OST6:VID…
1-0-3		8152	metabolic process	103 out of 140 genes, 73.6%	2657 out of 4753 genes, 55.9%	0.00295594	YIL049W:YKR072C:YHL020C:YKL207W:YOR036W:YIL056W:YML097C:YCL045C:YMR077C:YPL180W:YOR014W:YLR451W:YMR207C:YOR221C:YFL025C:YGL043W:YDL020C:YFL014W:YAL044C:YLR185W:YAL026C:YIL043C:YJR060W:YLR423C:YDL047W:YIL027C:YBR077C:YGR229C:YCR044C:YPR065W:YHR167W:YGL013C:YNR033W:YIL050W:YDL066W:YHR073W:YPR020W:YLR372W:YDL002C:YGL151W:YOL006C:YOR076C:YPL042C:YBR191W:YPL121C:YMR099C:YOR061W:YML115C:YBR139W:YOR270C…	DFG10:SIS2:OPI1:AIM27:PEP12:VHR1:VPS9:EMC1:VPS20:TCO89:RTS1:LEU3:HFA1:MCT1:BST1:DST1:RPN4:HSP12:GCV3:RPL37A:DRS2:CBR1:CBF1:ATG17:SIT4:KRE27:SLM4:SMI1:PER1:ROX1:THP2:PDR1:ABZ1:PCL7:IDP1:OSH3:ATP20:SUR4:NHP10:NUT1:TOP1:SKI7:SSN3:RPL21A:MEI5:YMR099C:CKA2:VAN1:YBR139W:VPH1:SAP30:LAT1:NGG1:ACB1:RHR2:TPS1:PHO86:SEE1:RPL42A:BFR1:TOR1:RKR1:LSM7:RPL2B:CSG2:HTD2:EOS1:YLR278C:HAL5:SDS23:ELF1:HOC1:RPN10:MDS3…
1-0-3	x	30036	actin cytoskeleton organization	11 out of 140 genes, 7.9%	76 out of 4753 genes, 1.6%	0.00571654	YOR043W:YKR001C:YNL079C:YCR009C:YDL047W:YDL226C:YLR371W:YOR035C:YIL041W:YIL034C:YKL007W	WHI2:VPS1:TPM1:RVS161:SIT4:GCS1:ROM2:SHE4:GVP36:CAP2:CAP1
1-0-3		30029	actin filament-based process	11 out of 140 genes, 7.9%	81 out of 4753 genes, 1.7%	0.0106776	YOR043W:YKR001C:YNL079C:YCR009C:YDL047W:YDL226C:YLR371W:YOR035C:YIL041W:YIL034C:YKL007W	WHI2:VPS1:TPM1:RVS161:SIT4:GCS1:ROM2:SHE4:GVP36:CAP2:CAP1
1-0-3		44267	cellular protein metabolic process	58 out of 140 genes, 41.4%	1224 out of 4753 genes, 25.8%	0.0126477	YIL049W:YOR061W:YML115C:YKL207W:YMR263W:YGR037C:YDR176W:YBR126C:YJL117W:YML097C:YCL045C:YNL162W:YMR247C:YMR077C:YIL018W:YOR014W:YNL080C:YJL165C:YFL025C:YGL056C:YFL014W:YGL197W:YHR200W:YJR145C:YAL044C:YLR185W:YML019W:YIL017C:YCR020C-A:YDR245W:YIL027C:YIL098C:YIL007C:YER129W:YGR055W:YIL042C:YCR044C:YNL153C:YHR167W:YGL027C:YNR033W:YBR290W:YMR080C:YOR039W:YIL052C:YAL013W:YDL066W:YGL019W:YLR372W:YAL01…	DFG10:CKA2:VAN1:AIM27:SAP30:ACB1:NGG1:TPS1:PHO86:VPS9:EMC1:RPL42A:RKR1:VPS20:RPL2B:RTS1:EOS1:HAL5:BST1:SDS23:HSP12:MDS3:RPN10:RPS4A:GCV3:RPL37A:OST6:VID28::MNN10:KRE27:FMC1:NAS2:SAK1:MUP1:PKP1:PER1:GIM3:THP2:CWH41:ABZ1:BSD2:NAM7:CKB2:RPL34B:DEP1:IDP1:CKB1:SUR4:CYS3:GUP1:RPS24A:LIP5:FEN1:LIP2:SKI7:SSN3:RPL21A
1-0-3		9058	biosynthetic process	63 out of 140 genes, 45.0%	1380 out of 4753 genes, 29.0%	0.01465	YIL049W:YML115C:YKR072C:YHL020C:YBR139W:YOR270C:YMR263W:YGR037C:YDR176W:YBR126C:YIL053W:YIL056W:YNL162W:YJR066W:YBR036C:YIL018W:YHR067W:YNL080C:YLR451W:YMR207C:YOR221C:YLR278C:YGL043W:YGL056C:YKL160W:YJR075W:YDL020C:YJR145C:YAL044C:YLR185W:YML019W:YAL026C:YJR060W:YDR245W:YER129W:YGR055W:YGR229C:YCR044C:YER063W:YPR065W:YHR167W:YGL013C:YGL027C:YNR033W:YMR080C:YIL052C:YAL013W:YDL066W:YPR020W:YAL012W…	DFG10:VAN1:SIS2:OPI1:YBR139W:VPH1:SAP30:ACB1:NGG1:TPS1:RHR2:VHR1:RPL42A:TOR1:CSG2:RPL2B:HTD2:EOS1:LEU3:HFA1:MCT1:YLR278C:DST1:SDS23:ELF1:HOC1:RPN4:RPS4A:GCV3:RPL37A:OST6:DRS2:CBF1:MNN10:SAK1:MUP1:SMI1:PER1:THO1:ROX1:THP2:PDR1:CWH41:ABZ1:NAM7:RPL34B:DEP1:IDP1:ATP20:CYS3:NHP10:SUR4:GUP1:NUT1:RPS24A:LIP5:FEN1:LIP2:CHS1:TOP1:SKI7:SSN3:RPL21A
1-0-3		19538	protein metabolic process	60 out of 140 genes, 42.9%	1290 out of 4753 genes, 27.1%	0.0149147	YIL049W:YOR061W:YML115C:YKL207W:YBR139W:YMR263W:YGR037C:YDR176W:YBR126C:YJL117W:YML097C:YCL045C:YNL162W:YMR247C:YMR077C:YIL018W:YOR014W:YNL080C:YJL165C:YFL025C:YGL056C:YDL020C:YFL014W:YGL197W:YHR200W:YJR145C:YAL044C:YLR185W:YML019W:YIL017C:YCR020C-A:YDR245W:YIL027C:YIL098C:YIL007C:YER129W:YGR055W:YIL042C:YCR044C:YNL153C:YHR167W:YGL027C:YNR033W:YBR290W:YMR080C:YOR039W:YIL052C:YAL013W:YDL066W:YGL01…	DFG10:CKA2:VAN1:AIM27:YBR139W:SAP30:ACB1:NGG1:TPS1:PHO86:VPS9:EMC1:RPL42A:RKR1:VPS20:RPL2B:RTS1:EOS1:HAL5:BST1:SDS23:RPN4:HSP12:MDS3:RPN10:RPS4A:GCV3:RPL37A:OST6:VID28::MNN10:KRE27:FMC1:NAS2:SAK1:MUP1:PKP1:PER1:GIM3:THP2:CWH41:ABZ1:BSD2:NAM7:CKB2:RPL34B:DEP1:IDP1:CKB1:CYS3:SUR4:GUP1:RPS24A:LIP5:FEN1:LIP2:SKI7:SSN3:RPL21A
1-0-3		44249	cellular biosynthetic process	62 out of 140 genes, 44.3%	1354 out of 4753 genes, 28.5%	0.0163458	YIL049W:YML115C:YKR072C:YHL020C:YBR139W:YOR270C:YMR263W:YGR037C:YDR176W:YBR126C:YIL053W:YIL056W:YNL162W:YJR066W:YBR036C:YIL018W:YHR067W:YNL080C:YLR451W:YMR207C:YOR221C:YLR278C:YGL043W:YGL056C:YKL160W:YJR075W:YDL020C:YJR145C:YAL044C:YLR185W:YML019W:YAL026C:YJR060W:YDR245W:YER129W:YGR055W:YGR229C:YCR044C:YER063W:YPR065W:YHR167W:YGL013C:YGL027C:YNR033W:YMR080C:YIL052C:YAL013W:YDL066W:YPR020W:YAL012W…	DFG10:VAN1:SIS2:OPI1:YBR139W:VPH1:SAP30:ACB1:NGG1:TPS1:RHR2:VHR1:RPL42A:TOR1:CSG2:RPL2B:HTD2:EOS1:LEU3:HFA1:MCT1:YLR278C:DST1:SDS23:ELF1:HOC1:RPN4:RPS4A:GCV3:RPL37A:OST6:DRS2:CBF1:MNN10:SAK1:MUP1:SMI1:PER1:THO1:ROX1:THP2:PDR1:CWH41:ABZ1:NAM7:RPL34B:DEP1:IDP1:ATP20:CYS3:NHP10:SUR4:GUP1:NUT1:RPS24A:LIP5:FEN1:LIP2:TOP1:SKI7:SSN3:RPL21A
1-0-3		50789	regulation of biological process	54 out of 140 genes, 38.6%	1138 out of 4753 genes, 23.9%	0.02892	YHR129C:YNL197C:YOR061W:YML115C:YKR072C:YCR009C:YHL020C:YLR371W:YMR263W:YDR176W:YIL056W:YOR198C:YKR001C:YJR066W:YMR247C:YPL180W:YOR014W:YLR451W:YLR278C:YDR026C:YGL043W:YIL034C:YKL160W:YDL020C:YGL197W:YHR200W:YJR145C:YOR043W:YIL017C:YJR060W:YLR423C:YDL047W:YDL226C:YGR229C:YBR077C:YIL042C:YPR065W:YNL153C:YHR167W:YGL013C:YMR080C:YOR039W:YHL029C:YIL050W:YAL013W:YMR307W:YGL019W:YDL002C:YGL151W:YER074W…	ARP1:WHI3:CKA2:VAN1:SIS2:RVS161:OPI1:ROM2:SAP30:NGG1:VHR1:BFR1:VPS1:TOR1:RKR1:TCO89:RTS1:LEU3:YLR278C:YDR026C:DST1:CAP2:ELF1:RPN4:MDS3:RPN10:RPS4A:WHI2:VID28:CBF1:ATG17:SIT4:GCS1:SMI1:SLM4:PKP1:ROX1:GIM3:THP2:PDR1:NAM7:CKB2:OCA5:PCL7:DEP1:GAS1:CKB1:NHP10:NUT1:RPS24A:TOP1:SKI7:SSN3:CAP1
1-0-3	x	6633	fatty acid biosynthetic process	5 out of 140 genes, 3.6%	16 out of 4753 genes, 0.3%	0.0378204	YMR207C:YLR372W:YOR221C:YCR034W:YHR067W	HFA1:SUR4:MCT1:FEN1:HTD2
1-0-3	x	9249	protein lipoylation	3 out of 140 genes, 2.1%	4 out of 4753 genes, 0.1%	0.0540626	YAL044C:YOR196C:YLR239C	GCV3:LIP5:LIP2
1-0-3		45449	regulation of transcription	29 out of 140 genes, 20.7%	482 out of 4753 genes, 10.1%	0.0582927	YIL017C:YJR060W:YOR061W:YHL020C:YMR263W:YDR176W:YGR229C:YIL056W:YPR065W:YGL013C:YHR167W:YKR001C:YMR080C:YMR247C:YOR039W:YAL013W:YMR307W:YGL019W:YLR451W:YDL002C:YGL151W:YLR278C:YDR026C:YOL006C:YGL043W:YKL160W:YPL042C:YDL020C:YHR200W	VID28:CBF1:CKA2:OPI1:SAP30:NGG1:SMI1:VHR1:ROX1:PDR1:THP2:VPS1:NAM7:RKR1:CKB2:DEP1:GAS1:CKB1:LEU3:NHP10:NUT1:YLR278C:YDR026C:TOP1:DST1:ELF1:SSN3:RPN4:RPN10
1-0-3	x	40008	regulation of growth	4 out of 140 genes, 2.9%	10 out of 4753 genes, 0.2%	0.0723614	YOR043W:YJR066W:YML115C:YPL180W	WHI2:TOR1:VAN1:TCO89
1-0-3		16043	cellular component organization	56 out of 140 genes, 40.0%	1235 out of 4753 genes, 26.0%	0.0732428	YHR129C:YPL121C:YDR495C:YNL079C:YOR061W:YML115C:YCR009C:YLR371W:YDR293C:YOR036W:YOR270C:YMR263W:YDR176W:YIL041W:YKR001C:YJR066W:YMR247C:YMR077C:YPL180W:YOR014W:YPR133W-A:YFL025C:YGL043W:YIL034C:YKL160W:YML019W:YOR043W:YAL026C:YJR060W:YLR110C:YDR245W:YLR423C:YDL047W:YDL226C:YIL098C:YMR153W:YIL007C:YGR229C:YBR077C:YOR035C:YER063W:YDR027C:YNL153C:YMR080C:YOR039W:YAL013W:YMR307W:YGL019W:YHR073W:YPR02…	ARP1:MEI5:VPS3:TPM1:CKA2:VAN1:RVS161:ROM2:SSD1:PEP12:VPH1:SAP30:NGG1:GVP36:VPS1:TOR1:RKR1:VPS20:TCO89:RTS1::BST1:DST1:CAP2:ELF1:OST6:WHI2:DRS2:CBF1:CCW12:MNN10:ATG17:SIT4:GCS1:FMC1:NUP53:NAS2:SMI1:SLM4:SHE4:THO1:VPS54:GIM3:NAM7:CKB2:DEP1:GAS1:CKB1:OSH3:ATP20:SPO22:NHP10:GUP1:CHS1:TOP1:CAP1
1-0-3		50794	regulation of cellular process	49 out of 140 genes, 35.0%	1040 out of 4753 genes, 21.9%	0.0969421	YOR061W:YKR072C:YCR009C:YHL020C:YLR371W:YMR263W:YDR176W:YIL056W:YOR198C:YKR001C:YJR066W:YMR247C:YPL180W:YOR014W:YLR451W:YLR278C:YDR026C:YGL043W:YIL034C:YKL160W:YDL020C:YGL197W:YHR200W:YJR145C:YIL017C:YJR060W:YLR423C:YDL047W:YDL226C:YGR229C:YBR077C:YIL042C:YPR065W:YHR167W:YGL013C:YMR080C:YOR039W:YHL029C:YIL050W:YAL013W:YMR307W:YGL019W:YDL002C:YGL151W:YER074W:YOL006C:YOR076C:YPL042C:YKL007W	CKA2:SIS2:RVS161:OPI1:ROM2:SAP30:NGG1:VHR1:BFR1:VPS1:TOR1:RKR1:TCO89:RTS1:LEU3:YLR278C:YDR026C:DST1:CAP2:ELF1:RPN4:MDS3:RPN10:RPS4A:VID28:CBF1:ATG17:SIT4:GCS1:SMI1:SLM4:PKP1:ROX1:THP2:PDR1:NAM7:CKB2:OCA5:PCL7:DEP1:GAS1:CKB1:NHP10:NUT1:RPS24A:TOP1:SKI7:SSN3:CAP1
2-0.0-0	x	51028	mRNA transport	8 out of 50 genes, 16.0%	49 out of 4753 genes, 1.0%	8.17693e-06	YJL140W:YOL072W:YJR074W:YDR432W:YKL057C:YMR125W:YIL040W:YDR159W	RPB4:THP1:MOG1:NPL3:NUP120:STO1:APQ12:SAC3
2-0.0-0		50657	nucleic acid transport	8 out of 50 genes, 16.0%	67 out of 4753 genes, 1.4%	0.000102524	YJL140W:YOL072W:YJR074W:YDR432W:YKL057C:YMR125W:YIL040W:YDR159W	RPB4:THP1:MOG1:NPL3:NUP120:STO1:APQ12:SAC3
2-0.0-0		50658	RNA transport	8 out of 50 genes, 16.0%	67 out of 4753 genes, 1.4%	0.000102524	YJL140W:YOL072W:YJR074W:YDR432W:YKL057C:YMR125W:YIL040W:YDR159W	RPB4:THP1:MOG1:NPL3:NUP120:STO1:APQ12:SAC3
2-0.0-0		51236	establishment of RNA localization	8 out of 50 genes, 16.0%	67 out of 4753 genes, 1.4%	0.000102524	YJL140W:YOL072W:YJR074W:YDR432W:YKL057C:YMR125W:YIL040W:YDR159W	RPB4:THP1:MOG1:NPL3:NUP120:STO1:APQ12:SAC3
2-0.0-0	x	31124	mRNA 3'-end processing	5 out of 50 genes, 10.0%	20 out of 4753 genes, 0.4%	0.000433776	YJL140W:YOL072W:YIL038C:YAL021C:YDR159W	RPB4:THP1:NOT3:CCR4:SAC3
2-0.0-0		16043	cellular component organization	29 out of 50 genes, 58.0%	1235 out of 4753 genes, 26.0%	0.000443277	YDR334W:YER083C:YML036W:YOR123C:YJL204C:YOL012C:YIL040W:YNL064C:YJL140W:YOL072W:YLR330W:YCR002C:YKR029C:YKL057C:YDL006W:YGR223C:YML073C:YLR418C:YGR092W:YDR432W:YHR004C:YJR118C:YBR231C:YNR010W:YJL124C:YLR399C:YOR068C:YJL179W:YDR159W	SWR1:GET2:CGI121:LEO1:RCY1:HTZ1:APQ12:YDJ1:RPB4:THP1:CHS5:CDC10:SET3:NUP120:PTC1:HSV2:RPL6A:CDC73:DBF2:NPL3:NEM1:ILM1:SWC5:CSE2:LSM1:BDF1:VAM10:PFD1:SAC3
2-0.0-0		6403	RNA localization	8 out of 50 genes, 16.0%	82 out of 4753 genes, 1.7%	0.000497312	YJL140W:YOL072W:YJR074W:YDR432W:YKL057C:YMR125W:YIL040W:YDR159W	RPB4:THP1:MOG1:NPL3:NUP120:STO1:APQ12:SAC3
2-0.0-0	x	6406	mRNA export from nucleus	6 out of 50 genes, 12.0%	38 out of 4753 genes, 0.8%	0.000638704	YJL140W:YOL072W:YDR432W:YKL057C:YIL040W:YDR159W	RPB4:THP1:NPL3:NUP120:APQ12:SAC3
2-0.0-0		15931	nucleobase, nucleoside, nucleotide and nucleic acid transport	8 out of 50 genes, 16.0%	85 out of 4753 genes, 1.8%	0.000655666	YJL140W:YOL072W:YJR074W:YDR432W:YKL057C:YMR125W:YIL040W:YDR159W	RPB4:THP1:MOG1:NPL3:NUP120:STO1:APQ12:SAC3
2-0.0-0		6397	mRNA processing	8 out of 50 genes, 16.0%	86 out of 4753 genes, 1.8%	0.000717189	YDR432W:YMR125W:YJL140W:YOL072W:YJL124C:YIL038C:YAL021C:YDR159W	NPL3:STO1:RPB4:THP1:LSM1:NOT3:CCR4:SAC3
2-0.0-0		6350	transcription	15 out of 50 genes, 30.0%	380 out of 4753 genes, 8.0%	0.00132776	YCR081W:YDR334W:YLR418C:YML036W:YOR123C:YOL012C:YBR231C:YNR010W:YJL140W:YLR399C:YOL072W:YKR029C:YIL038C:YAL021C:YDR159W	SRB8:SWR1:CDC73:CGI121:LEO1:HTZ1:SWC5:CSE2:RPB4:BDF1:THP1:SET3:NOT3:CCR4:SAC3
2-0.0-0		16071	mRNA metabolic process	9 out of 50 genes, 18.0%	134 out of 4753 genes, 2.8%	0.00242413	YDR432W:YMR125W:YOL012C:YJL140W:YOL072W:YJL124C:YIL038C:YAL021C:YDR159W	NPL3:STO1:HTZ1:RPB4:THP1:LSM1:NOT3:CCR4:SAC3
2-0.0-0		10467	gene expression	25 out of 50 genes, 50.0%	1038 out of 4753 genes, 21.8%	0.00291226	YMR142C:YDR334W:YML036W:YOR123C:YOL012C:YJL140W:YGR036C:YOL072W:YKR029C:YDL006W:YCR081W:YML073C:YLR418C:YDR432W:YMR125W:YBR231C:YBL027W:YNR010W:YJL124C:YLR399C:YDR144C:YIL038C:YAL021C:YGL105W:YDR159W	RPL13B:SWR1:CGI121:LEO1:HTZ1:RPB4:CAX4:THP1:SET3:PTC1:SRB8:RPL6A:CDC73:NPL3:STO1:SWC5:RPL19B:CSE2:LSM1:BDF1:MKC7:NOT3:CCR4:ARC1:SAC3
2-0.0-0		9987	cellular process	48 out of 50 genes, 96.0%	3395 out of 4753 genes, 71.4%	0.00297588	YPL106C:YPL268W:YJR074W:YKL073W:YML036W:YJL204C:YFR019W:YOL072W:YLR330W:YCR002C:YKR029C:YDL006W:YGR223C:YLR418C:YGR092W:YDR432W:YNL133C:YMR125W:YJR118C:YJL124C:YLR399C:YDR028C:YIL038C:YAL021C:YGL105W:YJL121C:YMR142C:YKL212W:YDR334W:YER083C:YOR123C:YOL012C:YIL040W:YNL064C:YGR036C:YJL140W:YDR158W:YKL057C:YCR081W:YML073C:YHR004C:YBR231C:YBL027W:YNR010W:YOR068C:YIL005W:YJL179W:YDR159W	SSE1:PLC1:MOG1:LHS1:CGI121:RCY1:FAB1:THP1:CHS5:CDC10:SET3:PTC1:HSV2:CDC73:DBF2:NPL3:FYV6:STO1:ILM1:LSM1:BDF1:REG1:NOT3:CCR4:ARC1:RPE1:RPL13B:SAC1:SWR1:GET2:LEO1:HTZ1:APQ12:YDJ1:CAX4:RPB4:HOM2:NUP120:SRB8:RPL6A:NEM1:SWC5:RPL19B:CSE2:VAM10:EPS1:PFD1:SAC3
2-0.0-0		6913	nucleocytoplasmic transport	7 out of 50 genes, 14.0%	77 out of 4753 genes, 1.6%	0.00380932	YJL140W:YOL072W:YJR074W:YDR432W:YKL057C:YIL040W:YDR159W	RPB4:THP1:MOG1:NPL3:NUP120:APQ12:SAC3
2-0.0-0		51169	nuclear transport	7 out of 50 genes, 14.0%	77 out of 4753 genes, 1.6%	0.00380932	YJL140W:YOL072W:YJR074W:YDR432W:YKL057C:YIL040W:YDR159W	RPB4:THP1:MOG1:NPL3:NUP120:APQ12:SAC3
2-0.0-0	x	6366	transcription from RNA polymerase II promoter	7 out of 50 genes, 14.0%	78 out of 4753 genes, 1.6%	0.00415159	YNR010W:YJL140W:YOL072W:YLR418C:YIL038C:YAL021C:YOR123C	CSE2:RPB4:THP1:CDC73:NOT3:CCR4:LEO1
2-0.0-0		44238	primary metabolic process	40 out of 50 genes, 80.0%	2408 out of 4753 genes, 50.7%	0.00488465	YPL106C:YPL268W:YML036W:YJL204C:YFR019W:YOL072W:YLR330W:YKR029C:YDL006W:YLR418C:YGR092W:YDR432W:YNL133C:YMR125W:YJL124C:YLR399C:YDR028C:YIL038C:YAL021C:YGL105W:YJL121C:YMR142C:YKL212W:YDR334W:YOR123C:YOL012C:YIL040W:YNL064C:YGR036C:YJL140W:YDR158W:YCR081W:YML073C:YBR231C:YBL027W:YNR010W:YDR144C:YIL005W:YJL179W:YDR159W	SSE1:PLC1:CGI121:RCY1:FAB1:THP1:CHS5:SET3:PTC1:CDC73:DBF2:NPL3:FYV6:STO1:LSM1:BDF1:REG1:NOT3:CCR4:ARC1:RPE1:RPL13B:SAC1:SWR1:LEO1:HTZ1:APQ12:YDJ1:CAX4:RPB4:HOM2:SRB8:RPL6A:SWC5:RPL19B:CSE2:MKC7:EPS1:PFD1:SAC3
2-0.0-0		6405	RNA export from nucleus	6 out of 50 genes, 12.0%	54 out of 4753 genes, 1.1%	0.00525908	YJL140W:YOL072W:YDR432W:YKL057C:YIL040W:YDR159W	RPB4:THP1:NPL3:NUP120:APQ12:SAC3
2-0.0-0	x	6368	RNA elongation from RNA polymerase II promoter	5 out of 50 genes, 10.0%	33 out of 4753 genes, 0.7%	0.00599055	YOL072W:YLR418C:YIL038C:YAL021C:YOR123C	THP1:CDC73:NOT3:CCR4:LEO1
2-0.0-0		43170	macromolecule metabolic process	35 out of 50 genes, 70.0%	1920 out of 4753 genes, 40.4%	0.00599189	YPL106C:YML036W:YJL204C:YFR019W:YOL072W:YLR330W:YKR029C:YDL006W:YLR418C:YGR092W:YDR432W:YNL133C:YMR125W:YJL124C:YLR399C:YDR028C:YIL038C:YAL021C:YGL105W:YMR142C:YDR334W:YOR123C:YOL012C:YNL064C:YGR036C:YJL140W:YCR081W:YML073C:YBR231C:YBL027W:YNR010W:YDR144C:YIL005W:YJL179W:YDR159W	SSE1:CGI121:RCY1:FAB1:THP1:CHS5:SET3:PTC1:CDC73:DBF2:NPL3:FYV6:STO1:LSM1:BDF1:REG1:NOT3:CCR4:ARC1:RPL13B:SWR1:LEO1:HTZ1:YDJ1:CAX4:RPB4:SRB8:RPL6A:SWC5:RPL19B:CSE2:MKC7:EPS1:PFD1:SAC3
2-0.0-0		956	nuclear-transcribed mRNA catabolic process	6 out of 50 genes, 12.0%	58 out of 4753 genes, 1.2%	0.00798291	YJL140W:YJL124C:YIL038C:YAL021C:YMR125W:YOL012C	RPB4:LSM1:NOT3:CCR4:STO1:HTZ1
2-0.0-0		6354	RNA elongation	5 out of 50 genes, 10.0%	35 out of 4753 genes, 0.7%	0.00806525	YOL072W:YLR418C:YIL038C:YAL021C:YOR123C	THP1:CDC73:NOT3:CCR4:LEO1
2-0.0-0		16070	RNA metabolic process	14 out of 50 genes, 28.0%	387 out of 4753 genes, 8.1%	0.00824268	YLR418C:YDR432W:YOR123C:YMR125W:YOL012C:YNR010W:YJL140W:YJL124C:YOL072W:YIL038C:YAL021C:YDL006W:YGL105W:YDR159W	CDC73:NPL3:LEO1:STO1:HTZ1:CSE2:RPB4:LSM1:THP1:NOT3:CCR4:PTC1:ARC1:SAC3
2-0.0-0		6402	mRNA catabolic process	6 out of 50 genes, 12.0%	59 out of 4753 genes, 1.2%	0.008816	YJL140W:YJL124C:YIL038C:YAL021C:YMR125W:YOL012C	RPB4:LSM1:NOT3:CCR4:STO1:HTZ1
2-0.0-0		31123	RNA 3'-end processing	5 out of 50 genes, 10.0%	36 out of 4753 genes, 0.8%	0.00929224	YJL140W:YOL072W:YIL038C:YAL021C:YDR159W	RPB4:THP1:NOT3:CCR4:SAC3
2-0.0-0		51168	nuclear export	6 out of 50 genes, 12.0%	61 out of 4753 genes, 1.3%	0.0106922	YJL140W:YOL072W:YDR432W:YKL057C:YIL040W:YDR159W	RPB4:THP1:NPL3:NUP120:APQ12:SAC3
2-0.0-0		6996	organelle organization	21 out of 50 genes, 42.0%	835 out of 4753 genes, 17.6%	0.0127065	YDR334W:YER083C:YML036W:YOR123C:YOL012C:YIL040W:YNL064C:YKR029C:YKL057C:YDL006W:YML073C:YLR418C:YGR092W:YHR004C:YJR118C:YNR010W:YBR231C:YLR399C:YOR068C:YJL179W:YDR159W	SWR1:GET2:CGI121:LEO1:HTZ1:APQ12:YDJ1:SET3:NUP120:PTC1:RPL6A:CDC73:DBF2:NEM1:ILM1:CSE2:SWC5:BDF1:VAM10:PFD1:SAC3
2-0.0-0		9889	regulation of biosynthetic process	18 out of 50 genes, 36.0%	647 out of 4753 genes, 13.6%	0.0156266	YMR142C:YDR334W:YML036W:YOR123C:YOL012C:YKR029C:YCR081W:YML073C:YLR418C:YDR432W:YHR004C:YNR010W:YBR231C:YLR399C:YIL038C:YDR028C:YAL021C:YDR159W	RPL13B:SWR1:CGI121:LEO1:HTZ1:SET3:SRB8:RPL6A:CDC73:NPL3:NEM1:CSE2:SWC5:BDF1:NOT3:REG1:CCR4:SAC3
2-0.0-0		6351	transcription, DNA-dependent	7 out of 50 genes, 14.0%	98 out of 4753 genes, 2.1%	0.0185287	YNR010W:YJL140W:YOL072W:YLR418C:YIL038C:YAL021C:YOR123C	CSE2:RPB4:THP1:CDC73:NOT3:CCR4:LEO1
2-0.0-0		32774	RNA biosynthetic process	7 out of 50 genes, 14.0%	98 out of 4753 genes, 2.1%	0.0185287	YNR010W:YJL140W:YOL072W:YLR418C:YIL038C:YAL021C:YOR123C	CSE2:RPB4:THP1:CDC73:NOT3:CCR4:LEO1
2-0.0-0		45449	regulation of transcription	15 out of 50 genes, 30.0%	482 out of 4753 genes, 10.1%	0.0233198	YCR081W:YDR334W:YLR418C:YDR432W:YML036W:YOR123C:YOL012C:YBR231C:YNR010W:YLR399C:YKR029C:YIL038C:YDR028C:YAL021C:YDR159W	SRB8:SWR1:CDC73:NPL3:CGI121:LEO1:HTZ1:SWC5:CSE2:BDF1:SET3:NOT3:REG1:CCR4:SAC3
2-0.0-0		6401	RNA catabolic process	6 out of 50 genes, 12.0%	71 out of 4753 genes, 1.5%	0.0254635	YJL140W:YJL124C:YIL038C:YAL021C:YMR125W:YOL012C	RPB4:LSM1:NOT3:CCR4:STO1:HTZ1
2-0.0-0		8152	metabolic process	41 out of 50 genes, 82.0%	2657 out of 4753 genes, 55.9%	0.0262611	YPL106C:YPL268W:YML036W:YJL204C:YFR019W:YOL072W:YLR330W:YKR029C:YDL006W:YGR223C:YLR418C:YGR092W:YDR432W:YNL133C:YMR125W:YJL124C:YLR399C:YDR028C:YIL038C:YAL021C:YGL105W:YJL121C:YMR142C:YKL212W:YDR334W:YOR123C:YOL012C:YIL040W:YNL064C:YGR036C:YJL140W:YDR158W:YCR081W:YML073C:YBR231C:YBL027W:YNR010W:YDR144C:YIL005W:YJL179W:YDR159W	SSE1:PLC1:CGI121:RCY1:FAB1:THP1:CHS5:SET3:PTC1:HSV2:CDC73:DBF2:NPL3:FYV6:STO1:LSM1:BDF1:REG1:NOT3:CCR4:ARC1:RPE1:RPL13B:SAC1:SWR1:LEO1:HTZ1:APQ12:YDJ1:CAX4:RPB4:HOM2:SRB8:RPL6A:SWC5:RPL19B:CSE2:MKC7:EPS1:PFD1:SAC3
2-0.0-0		44260	cellular macromolecule metabolic process	33 out of 50 genes, 66.0%	1850 out of 4753 genes, 38.9%	0.027009	YPL106C:YML036W:YJL204C:YFR019W:YOL072W:YKR029C:YDL006W:YLR418C:YGR092W:YDR432W:YNL133C:YMR125W:YJL124C:YLR399C:YDR028C:YIL038C:YAL021C:YGL105W:YMR142C:YDR334W:YOR123C:YOL012C:YNL064C:YGR036C:YJL140W:YCR081W:YML073C:YBL027W:YNR010W:YBR231C:YIL005W:YJL179W:YDR159W	SSE1:CGI121:RCY1:FAB1:THP1:SET3:PTC1:CDC73:DBF2:NPL3:FYV6:STO1:LSM1:BDF1:REG1:NOT3:CCR4:ARC1:RPL13B:SWR1:LEO1:HTZ1:YDJ1:CAX4:RPB4:SRB8:RPL6A:RPL19B:CSE2:SWC5:EPS1:PFD1:SAC3
2-0.0-0		10468	regulation of gene expression	17 out of 50 genes, 34.0%	615 out of 4753 genes, 12.9%	0.0300236	YMR142C:YDR334W:YML036W:YOR123C:YOL012C:YKR029C:YCR081W:YML073C:YLR418C:YDR432W:YNR010W:YBR231C:YLR399C:YIL038C:YDR028C:YAL021C:YDR159W	RPL13B:SWR1:CGI121:LEO1:HTZ1:SET3:SRB8:RPL6A:CDC73:NPL3:CSE2:SWC5:BDF1:NOT3:REG1:CCR4:SAC3
2-0.0-0		33036	macromolecule localization	15 out of 50 genes, 30.0%	502 out of 4753 genes, 10.6%	0.037239	YPL268W:YJR074W:YKL073W:YER083C:YDR432W:YJL204C:YMR125W:YIL040W:YNL064C:YJL140W:YOL072W:YLR330W:YKL057C:YIL005W:YDR159W	PLC1:MOG1:LHS1:GET2:NPL3:RCY1:STO1:APQ12:YDJ1:RPB4:THP1:CHS5:NUP120:EPS1:SAC3
2-0.0-0		10556	regulation of macromolecule biosynthetic process	17 out of 50 genes, 34.0%	627 out of 4753 genes, 13.2%	0.0383377	YMR142C:YDR334W:YML036W:YOR123C:YOL012C:YKR029C:YCR081W:YML073C:YLR418C:YDR432W:YNR010W:YBR231C:YLR399C:YIL038C:YDR028C:YAL021C:YDR159W	RPL13B:SWR1:CGI121:LEO1:HTZ1:SET3:SRB8:RPL6A:CDC73:NPL3:CSE2:SWC5:BDF1:NOT3:REG1:CCR4:SAC3
2-0.0-0		44237	cellular metabolic process	39 out of 50 genes, 78.0%	2489 out of 4753 genes, 52.4%	0.046547	YPL106C:YPL268W:YML036W:YJL204C:YFR019W:YOL072W:YKR029C:YDL006W:YGR223C:YLR418C:YGR092W:YDR432W:YNL133C:YMR125W:YJL124C:YLR399C:YDR028C:YIL038C:YAL021C:YGL105W:YJL121C:YMR142C:YKL212W:YDR334W:YOR123C:YOL012C:YIL040W:YNL064C:YGR036C:YJL140W:YDR158W:YCR081W:YML073C:YBR231C:YBL027W:YNR010W:YIL005W:YJL179W:YDR159W	SSE1:PLC1:CGI121:RCY1:FAB1:THP1:SET3:PTC1:HSV2:CDC73:DBF2:NPL3:FYV6:STO1:LSM1:BDF1:REG1:NOT3:CCR4:ARC1:RPE1:RPL13B:SAC1:SWR1:LEO1:HTZ1:APQ12:YDJ1:CAX4:RPB4:HOM2:SRB8:RPL6A:SWC5:RPL19B:CSE2:EPS1:PFD1:SAC3
2-0.0-0	x	288	nuclear-transcribed mRNA catabolic process, deadenylation-dependent decay	4 out of 50 genes, 8.0%	27 out of 4753 genes, 0.6%	0.047754	YJL140W:YJL124C:YIL038C:YAL021C	RPB4:LSM1:NOT3:CCR4
2-0.0-0		31326	regulation of cellular biosynthetic process	17 out of 50 genes, 34.0%	643 out of 4753 genes, 13.5%	0.0525713	YMR142C:YDR334W:YML036W:YOR123C:YOL012C:YKR029C:YCR081W:YML073C:YLR418C:YDR432W:YNR010W:YBR231C:YLR399C:YIL038C:YDR028C:YAL021C:YDR159W	RPL13B:SWR1:CGI121:LEO1:HTZ1:SET3:SRB8:RPL6A:CDC73:NPL3:CSE2:SWC5:BDF1:NOT3:REG1:CCR4:SAC3
2-0.0-0		19219	regulation of nucleobase, nucleoside, nucleotide and nucleic acid metabolic process	15 out of 50 genes, 30.0%	521 out of 4753 genes, 11.0%	0.0567594	YCR081W:YDR334W:YLR418C:YDR432W:YML036W:YOR123C:YOL012C:YBR231C:YNR010W:YLR399C:YKR029C:YIL038C:YDR028C:YAL021C:YDR159W	SRB8:SWR1:CDC73:NPL3:CGI121:LEO1:HTZ1:SWC5:CSE2:BDF1:SET3:NOT3:REG1:CCR4:SAC3
2-0.0-0		51171	regulation of nitrogen compound metabolic process	15 out of 50 genes, 30.0%	522 out of 4753 genes, 11.0%	0.0579981	YCR081W:YDR334W:YLR418C:YDR432W:YML036W:YOR123C:YOL012C:YBR231C:YNR010W:YLR399C:YKR029C:YIL038C:YDR028C:YAL021C:YDR159W	SRB8:SWR1:CDC73:NPL3:CGI121:LEO1:HTZ1:SWC5:CSE2:BDF1:SET3:NOT3:REG1:CCR4:SAC3
2-0.0-0		19222	regulation of metabolic process	19 out of 50 genes, 38.0%	786 out of 4753 genes, 16.5%	0.0621565	YMR142C:YDR334W:YML036W:YOR123C:YOL012C:YKR029C:YDL006W:YCR081W:YML073C:YLR418C:YDR432W:YHR004C:YBR231C:YNR010W:YLR399C:YIL038C:YDR028C:YAL021C:YDR159W	RPL13B:SWR1:CGI121:LEO1:HTZ1:SET3:PTC1:SRB8:RPL6A:CDC73:NPL3:NEM1:SWC5:CSE2:BDF1:NOT3:REG1:CCR4:SAC3
2-0.0-0		80090	regulation of primary metabolic process	18 out of 50 genes, 36.0%	732 out of 4753 genes, 15.4%	0.0798466	YMR142C:YDR334W:YML036W:YOR123C:YOL012C:YKR029C:YCR081W:YML073C:YLR418C:YDR432W:YHR004C:YNR010W:YBR231C:YLR399C:YIL038C:YDR028C:YAL021C:YDR159W	RPL13B:SWR1:CGI121:LEO1:HTZ1:SET3:SRB8:RPL6A:CDC73:NPL3:NEM1:CSE2:SWC5:BDF1:NOT3:REG1:CCR4:SAC3
2-0.0-0		31323	regulation of cellular metabolic process	18 out of 50 genes, 36.0%	733 out of 4753 genes, 15.4%	0.0812584	YMR142C:YDR334W:YML036W:YOR123C:YOL012C:YKR029C:YDL006W:YCR081W:YML073C:YLR418C:YDR432W:YBR231C:YNR010W:YLR399C:YIL038C:YDR028C:YAL021C:YDR159W	RPL13B:SWR1:CGI121:LEO1:HTZ1:SET3:PTC1:SRB8:RPL6A:CDC73:NPL3:SWC5:CSE2:BDF1:NOT3:REG1:CCR4:SAC3
2-0.0-0		6139	nucleobase, nucleoside, nucleotide and nucleic acid metabolic process	22 out of 50 genes, 44.0%	1025 out of 4753 genes, 21.6%	0.0892371	YJL121C:YDR334W:YML036W:YOR123C:YOL012C:YJL140W:YOL072W:YKR029C:YDL006W:YCR081W:YLR418C:YDR432W:YNL133C:YMR125W:YBR231C:YNR010W:YLR399C:YJL124C:YIL038C:YAL021C:YGL105W:YDR159W	RPE1:SWR1:CGI121:LEO1:HTZ1:RPB4:THP1:SET3:PTC1:SRB8:CDC73:NPL3:FYV6:STO1:SWC5:CSE2:BDF1:LSM1:NOT3:CCR4:ARC1:SAC3
[truncated: 313 more rows]
